# Supplementary material for: Host microRNA analysis in cyprinid Herpesvirus-3 (CyHV-3) infected common carp
Source: BMC Genomics. 2019 Jan 16;20:46. doi: 10.1186/s12864-018-5266-9 (PMC6337785; doi:10.1186/s12864-018-5266-9)
Supplement: Supplementary file 2 — Table S2-S4. Results of the target prediction for up-regulated, down-regulated miRNAs from P2 vs. P1 comparison and down-regulated and up-regulated miRNAs from P3 vs. P1 comparison. (XLS 460 kb) [file 12864_2018_5266_MOESM2_ESM.xls]

## Sheet: Supplementary Table S2
Supplemenary Table S2. Results of the target prediction for up-regulated miRNAs from P2 vs. P1 comparison. The targets prediction was performed with the use of tools4miRs service which incorporated into analysis four different target prediction algorithms. As an initial target set all collected carp mRNAs and evaluated protein coding sequences were used.
Target sequence	miRNA	miranda	mirmap	pita	rna22	#Tools
Contig1008	ccr-miR-7a	True	True	True	False	3
Contig1011	ccr-miR-34	True	False	True	True	3
Contig1012	dre-miR-15c	True	True	True	False	3
Contig1019	ccr-miR-34	True	True	True	False	3
Contig1019	dre-miR-731	True	True	True	False	3
Contig102	dre-miR-125c-3p	True	False	True	True	3
Contig102	dre-miR-15c	True	True	True	False	3
Contig1025	dre-miR-15c	True	True	True	True	4
Contig1028	ccr-miR-34	True	True	True	True	4
Contig1028	dre-miR-15c	True	True	True	False	3
Contig103	dre-miR-15c	True	True	True	False	3
Contig1042	dre-miR-15c	True	True	True	False	3
Contig1044	dre-miR-15c	True	True	True	False	3
Contig1082	ccr-miR-34	True	False	True	True	3
Contig109	ccr-miR-7a	True	True	True	False	3
Contig1095	dre-miR-15c	True	True	True	False	3
Contig1097	dre-miR-15c	True	True	True	False	3
Contig1112	ccr-miR-7a	True	True	True	False	3
Contig1112	dre-miR-15c	True	True	True	False	3
Contig1113	dre-miR-15c	True	True	True	False	3
Contig1126	dre-miR-15c	True	True	True	False	3
Contig113	ccr-miR-7a	True	True	True	False	3
Contig1153	dre-miR-15c	True	True	True	False	3
Contig1166	ccr-miR-7a	True	True	True	False	3
Contig117	dre-miR-2188-5p	True	False	True	True	3
Contig1171	dre-miR-15c	True	True	True	False	3
Contig120	dre-miR-15c	True	True	True	False	3
Contig1213	ccr-miR-34	True	True	True	False	3
Contig1217	dre-miR-15c	True	True	True	False	3
Contig1223	ccr-miR-7a	True	True	True	False	3
Contig1225	ccr-miR-34	True	False	True	True	3
Contig1227	dre-miR-731	True	True	True	False	3
Contig1237	ccr-miR-34	True	False	True	True	3
Contig1237	dre-miR-210-3p	True	False	True	True	3
Contig1241	dre-miR-2188-5p	True	False	True	True	3
Contig1247	ccr-miR-7a	True	True	True	False	3
Contig1248	dre-miR-15c	True	True	True	False	3
Contig1251	dre-miR-15c	True	True	True	False	3
Contig1255	ccr-miR-7a	True	True	True	False	3
Contig1257	ccr-miR-7a	True	True	True	False	3
Contig126	dre-miR-15c	True	True	True	False	3
Contig1278	ccr-miR-34	True	True	True	False	3
Contig1279	dre-miR-31	True	True	True	False	3
Contig1284	ccr-miR-34	True	False	True	True	3
Contig1293	ccr-miR-34	True	False	True	True	3
Contig130	ccr-miR-7a	True	True	True	False	3
Contig130	dre-miR-125c-3p	True	False	True	True	3
Contig1304	dre-miR-15c	True	True	True	False	3
Contig1315	dre-miR-210-3p	True	False	True	True	3
Contig132	dre-miR-15c	True	True	True	False	3
Contig1321	ccr-miR-7a	True	True	True	False	3
Contig1328	dre-miR-15c	True	True	True	True	4
Contig1330	ccr-miR-93	True	True	True	False	3
Contig1332	dre-miR-31	True	True	True	False	3
Contig1341	dre-miR-15c	True	True	True	True	4
Contig1354	dre-miR-15c	True	True	True	False	3
Contig1354	dre-miR-31	True	True	True	False	3
Contig1358	ccr-miR-34	True	False	True	True	3
Contig1372	dre-miR-125c-3p	True	False	True	True	3
Contig1383	dre-miR-15c	True	True	True	True	4
Contig1383	dre-miR-31	True	True	True	False	3
Contig1386	ccr-miR-34	True	True	True	False	3
Contig1386	dre-miR-15c	True	True	True	False	3
Contig1406	dre-miR-2188-5p	True	True	True	False	3
Contig1407	dre-miR-125c-3p	True	False	True	True	3
Contig1413	dre-miR-15c	True	True	True	True	4
Contig1422	dre-miR-210-3p	True	False	True	True	3
Contig1424	ccr-miR-93	True	True	True	False	3
Contig1434	dre-miR-15c	True	True	True	False	3
Contig144	dre-miR-15c	True	True	True	False	3
Contig1447	dre-miR-731	True	True	True	False	3
Contig1454	dre-miR-125c-3p	True	True	True	False	3
Contig1454	dre-miR-15c	True	True	True	False	3
Contig1454	dre-miR-31	True	True	True	False	3
Contig1461	ccr-miR-34	True	False	True	True	3
Contig1461	dre-miR-15c	True	True	True	True	4
Contig1482	dre-miR-15c	False	True	True	True	3
Contig149	ccr-miR-34	True	False	True	True	3
Contig1512	dre-miR-15c	True	True	True	False	3
Contig1514	dre-miR-125c-3p	False	True	True	True	3
Contig1514	dre-miR-31	True	True	True	True	4
Contig1521	dre-miR-15c	True	True	True	False	3
Contig1522	dre-miR-15c	True	True	True	False	3
Contig1533	ccr-miR-7a	True	True	True	False	3
Contig1539	dre-miR-15c	True	True	True	False	3
Contig1545	ccr-miR-7a	True	True	True	False	3
Contig1548	ccr-miR-34	True	True	True	True	4
Contig1568	dre-miR-731	True	True	True	False	3
Contig1570	dre-miR-125c-3p	True	True	True	False	3
Contig1570	dre-miR-210-3p	True	False	True	True	3
Contig1577	ccr-miR-34	True	False	True	True	3
Contig1597	dre-miR-210-3p	True	False	True	True	3
Contig1597	dre-miR-723-3p	True	True	True	False	3
Contig1599	ccr-miR-34	True	False	True	True	3
Contig16	ccr-miR-34	True	False	True	True	3
Contig160	dre-miR-2188-3p	True	False	True	True	3
Contig160	dre-miR-31	True	True	True	False	3
Contig1620	dre-miR-31	True	True	True	True	4
Contig1633	dre-miR-125c-3p	True	True	True	False	3
Contig1641	dre-miR-31	True	True	True	False	3
Contig165	dre-miR-15c	True	True	True	False	3
Contig165	dre-miR-462	True	True	True	False	3
Contig1651	ccr-miR-34	True	True	True	False	3
Contig1676	dre-miR-15c	True	True	True	True	4
Contig168	dre-miR-125c-3p	True	True	True	False	3
Contig1691	dre-miR-15c	True	True	True	False	3
Contig170	ccr-miR-7a	True	True	True	False	3
Contig170	dre-miR-31	True	True	True	False	3
Contig1707	dre-miR-15c	True	True	True	True	4
Contig1717	dre-miR-125c-3p	True	True	True	False	3
Contig1720	dre-miR-15c	True	True	True	False	3
Contig1723	ccr-miR-34	True	True	True	True	4
Contig1728	dre-miR-15c	True	True	True	False	3
Contig1728	dre-miR-462	True	True	True	False	3
Contig1741	ccr-miR-7a	True	True	True	False	3
Contig1752	dre-miR-462	True	True	True	False	3
Contig1753	dre-miR-15c	True	True	True	False	3
Contig1770	dre-miR-16c-3p	True	False	True	True	3
Contig1773	ccr-miR-34	True	False	True	True	3
Contig1773	dre-miR-15c	True	True	True	False	3
Contig1781	dre-miR-125c-3p	True	False	True	True	3
Contig1781	dre-miR-2188-5p	True	False	True	True	3
Contig1782	dre-miR-15c	True	True	True	True	4
Contig1790	ccr-miR-7a	True	True	True	False	3
Contig1798	dre-miR-15c	True	True	True	False	3
Contig1800	dre-miR-210-3p	True	False	True	True	3
Contig1801	dre-miR-15c	True	True	True	False	3
Contig1810	dre-miR-125c-3p	True	True	True	False	3
Contig1810	dre-miR-15c	True	True	True	True	4
Contig1845	ccr-miR-7a	True	True	True	False	3
Contig1849	dre-miR-15c	True	True	True	False	3
Contig1852	dre-miR-2188-5p	True	True	True	False	3
Contig1858	dre-miR-15c	True	True	True	True	4
Contig187	ccr-miR-34	True	False	True	True	3
Contig187	dre-miR-15c	True	True	True	False	3
Contig1880	dre-miR-31	True	False	True	True	3
Contig1881	dre-miR-15c	True	True	True	False	3
Contig1895	dre-miR-2188-3p	True	False	True	True	3
Contig1909	dre-miR-15c	True	True	True	True	4
Contig1909	dre-miR-462	True	True	True	False	3
Contig1918	ccr-miR-34	True	False	True	True	3
Contig1918	dre-miR-15c	True	True	True	True	4
Contig1927	ccr-miR-34	True	False	True	True	3
Contig1928	dre-miR-125c-3p	True	False	True	True	3
Contig1929	dre-miR-15c	True	True	True	False	3
Contig1932	dre-miR-125c-3p	True	True	True	False	3
Contig1939	ccr-miR-7a	True	True	True	False	3
Contig1940	dre-miR-731	True	True	True	False	3
Contig1949	ccr-miR-7a	True	True	True	False	3
Contig1949	dre-miR-144-5p	True	False	True	True	3
Contig1953	dre-miR-15c	True	True	True	False	3
Contig1954	dre-miR-15c	True	True	True	False	3
Contig1956	dre-miR-462	True	True	True	False	3
Contig1957	dre-miR-125c-3p	True	True	True	True	4
Contig1960	ccr-miR-7a	True	True	True	False	3
Contig1961	ccr-miR-34	True	True	True	False	3
Contig1961	ccr-miR-93	True	False	True	True	3
Contig1962	ccr-miR-34	True	True	True	False	3
Contig1963	ccr-miR-7a	True	True	True	False	3
Contig1969	dre-miR-15c	True	True	True	False	3
Contig1989	dre-miR-144-5p	True	False	True	True	3
Contig1993	dre-miR-210-3p	True	False	True	True	3
Contig1996	dre-miR-125c-3p	True	False	True	True	3
Contig1997	dre-miR-31	True	True	True	False	3
Contig2006	ccr-miR-34	True	True	True	True	4
Contig2011	dre-miR-15c	True	True	True	False	3
Contig2022	ccr-miR-93	True	True	True	False	3
Contig2023	ccr-miR-7a	True	True	True	True	4
Contig2024	ccr-miR-34	True	True	True	False	3
Contig2031	ccr-miR-7a	True	True	True	False	3
Contig2032	dre-miR-125c-3p	True	True	True	False	3
Contig2033	ccr-miR-34	True	False	True	True	3
Contig2035	ccr-miR-7a	True	True	True	False	3
Contig2036	ccr-miR-34	True	False	True	True	3
Contig2036	ccr-miR-7a	True	True	True	False	3
Contig2052	ccr-miR-34	False	True	True	True	3
Contig2052	ccr-miR-7a	True	True	True	False	3
Contig2052	dre-miR-125c-3p	True	False	True	True	3
Contig2052	dre-miR-15c	True	True	True	False	3
Contig2052	dre-miR-2188-5p	True	True	True	False	3
Contig2065	dre-miR-210-3p	True	False	True	True	3
Contig2075	dre-miR-15c	True	True	True	False	3
Contig2080	dre-miR-2188-3p	True	False	True	True	3
Contig2082	ccr-miR-7a	True	True	True	False	3
Contig2085	dre-miR-15c	True	True	True	False	3
Contig2089	ccr-miR-34	True	True	True	True	4
Contig2098	dre-miR-15c	True	True	True	False	3
Contig2104	ccr-miR-34	True	False	True	True	3
Contig2104	dre-miR-125c-3p	True	True	True	False	3
Contig2112	dre-miR-125c-3p	True	False	True	True	3
Contig2114	dre-miR-2188-3p	True	False	True	True	3
Contig2129	ccr-miR-34	True	True	True	True	4
Contig213	ccr-miR-7a	True	True	True	False	3
Contig2138	dre-miR-125c-3p	True	True	True	False	3
Contig2142	ccr-miR-34	True	True	True	False	3
Contig215	dre-miR-462	True	True	True	False	3
Contig2162	ccr-miR-7a	False	True	True	True	3
Contig2169	dre-miR-15c	True	True	True	False	3
Contig2172	ccr-miR-93	True	True	True	False	3
Contig2187	ccr-miR-7a	True	True	True	False	3
Contig2187	dre-miR-15c	True	True	True	False	3
Contig2190	dre-miR-31	True	True	True	False	3
Contig2195	ccr-miR-7a	True	True	True	False	3
Contig2195	dre-miR-125c-3p	True	True	True	False	3
Contig2196	dre-miR-2188-5p	True	False	True	True	3
Contig2200	ccr-miR-34	True	False	True	True	3
Contig2210	dre-miR-31	True	True	True	False	3
Contig2212	dre-miR-15c	True	True	True	False	3
Contig2215	dre-miR-125c-3p	True	False	True	True	3
Contig2216	ccr-miR-34	True	False	True	True	3
Contig2220	dre-miR-15c	True	True	True	False	3
Contig2235	dre-miR-125c-3p	True	False	True	True	3
Contig2237	ccr-miR-7a	True	True	True	False	3
Contig2239	dre-miR-15c	True	True	True	False	3
Contig2243	dre-miR-125c-3p	True	True	True	True	4
Contig2252	ccr-miR-34	True	True	True	True	4
Contig2267	ccr-miR-34	True	True	True	True	4
Contig2268	ccr-miR-34	True	False	True	True	3
Contig2269	ccr-miR-93	True	False	True	True	3
Contig2296	dre-miR-15c	True	True	True	False	3
Contig2299	dre-miR-15c	True	True	True	False	3
Contig2305	dre-miR-125c-3p	True	False	True	True	3
Contig2312	dre-miR-15c	True	True	True	False	3
Contig2332	dre-miR-15c	True	True	True	False	3
Contig2335	dre-miR-15c	True	True	True	False	3
Contig2354	dre-miR-15c	True	True	True	False	3
Contig2357	ccr-miR-93	True	False	True	True	3
Contig2357	dre-miR-125c-3p	True	False	True	True	3
Contig2364	dre-miR-15c	True	True	True	True	4
Contig2365	dre-miR-15c	True	True	True	False	3
Contig2371	dre-miR-15c	True	True	True	False	3
Contig2373	ccr-miR-34	True	True	True	False	3
Contig2381	ccr-miR-93	True	True	True	True	4
Contig2382	dre-miR-125c-3p	True	True	True	False	3
Contig2390	ccr-miR-34	True	False	True	True	3
Contig2390	dre-miR-125c-3p	True	True	True	True	4
Contig2408	ccr-miR-34	True	False	True	True	3
Contig2417	ccr-miR-34	True	True	True	False	3
Contig2417	dre-miR-731	True	True	True	False	3
Contig242	ccr-miR-93	True	True	True	False	3
Contig2424	dre-miR-15c	True	True	True	False	3
Contig2434	ccr-miR-34	True	True	True	False	3
Contig2438	dre-miR-15c	True	True	True	False	3
Contig2447	dre-miR-15c	True	True	True	False	3
Contig2454	ccr-miR-7a	True	True	True	False	3
Contig2456	dre-miR-125c-3p	True	False	True	True	3
Contig2462	ccr-miR-7a	True	True	True	False	3
Contig2468	dre-miR-15c	True	True	True	False	3
Contig2470	ccr-miR-34	True	False	True	True	3
Contig2477	dre-miR-15c	True	True	True	True	4
Contig2478	dre-miR-15c	True	True	True	False	3
Contig2480	ccr-miR-7a	True	True	True	False	3
Contig2481	ccr-miR-34	True	False	True	True	3
Contig2487	dre-miR-210-3p	True	False	True	True	3
Contig2493	dre-miR-31	True	True	True	False	3
Contig2495	ccr-miR-7a	True	True	True	False	3
Contig2495	dre-miR-15c	True	True	True	False	3
Contig2498	dre-miR-210-3p	True	False	True	True	3
Contig2503	dre-miR-31	True	True	True	False	3
Contig2508	ccr-miR-7a	True	True	True	False	3
Contig2509	dre-miR-31	True	True	True	False	3
Contig2510	dre-miR-210-3p	True	False	True	True	3
Contig2515	dre-miR-15c	True	True	True	False	3
Contig2516	dre-miR-15c	True	True	True	False	3
Contig2519	dre-miR-15c	True	True	True	False	3
Contig2525	dre-miR-125c-3p	True	True	True	False	3
Contig2529	dre-miR-15c	True	True	True	False	3
Contig2535	ccr-miR-7a	True	True	True	False	3
Contig2537	ccr-miR-34	True	False	True	True	3
Contig2537	dre-miR-15c	True	True	True	True	4
Contig2538	ccr-miR-144	True	False	True	True	3
Contig2541	dre-miR-15c	True	True	True	False	3
Contig2547	dre-miR-15c	True	True	True	False	3
Contig2556	ccr-miR-34	True	False	True	True	3
Contig2558	dre-miR-15c	True	True	True	True	4
Contig2566	dre-miR-15c	True	True	True	False	3
Contig2568	dre-miR-16c-3p	True	False	True	True	3
Contig2578	dre-miR-15c	True	True	True	False	3
Contig2599	ccr-miR-93	True	True	True	False	3
Contig2604	dre-miR-15c	True	True	True	False	3
Contig2621	dre-miR-15c	True	True	True	True	4
Contig2626	dre-miR-125c-3p	True	False	True	True	3
Contig2637	ccr-miR-93	True	True	True	False	3
Contig2647	dre-miR-31	False	True	True	True	3
Contig2649	ccr-miR-34	True	False	True	True	3
Contig2655	ccr-miR-34	True	False	True	True	3
Contig2655	ccr-miR-7a	True	True	True	False	3
Contig2658	dre-miR-462	True	True	True	False	3
Contig2665	ccr-miR-7a	True	True	True	False	3
Contig2671	dre-miR-15c	True	True	True	False	3
Contig2691	ccr-miR-34	False	True	True	True	3
Contig2700	ccr-miR-34	True	True	True	False	3
Contig272	dre-miR-731	True	True	True	False	3
Contig2723	dre-miR-125c-3p	True	True	True	False	3
Contig2740	dre-miR-15c	True	True	True	False	3
Contig2755	ccr-miR-34	True	False	True	True	3
Contig2756	ccr-miR-34	True	False	True	True	3
Contig2765	dre-miR-15c	True	True	True	False	3
Contig2768	ccr-miR-34	True	True	True	True	4
Contig2777	dre-miR-125c-3p	True	False	True	True	3
Contig2777	dre-miR-2188-5p	True	True	True	False	3
Contig2786	ccr-miR-34	True	False	True	True	3
Contig2788	ccr-miR-7a	True	True	True	False	3
Contig2807	dre-miR-125c-3p	True	False	True	True	3
Contig2816	ccr-miR-93	True	True	True	False	3
Contig2816	dre-miR-2188-5p	True	True	True	False	3
Contig2832	dre-miR-15c	True	True	True	False	3
Contig2837	dre-miR-15c	True	True	True	True	4
Contig2839	dre-miR-15c	True	True	True	False	3
Contig2857	dre-miR-125c-3p	True	True	True	False	3
Contig2867	ccr-miR-34	True	False	True	True	3
Contig287	ccr-miR-7a	True	True	True	False	3
Contig2871	ccr-miR-7a	True	True	True	False	3
Contig2881	ccr-miR-7a	True	True	True	False	3
Contig2881	dre-miR-125c-3p	False	True	True	True	3
Contig2890	ccr-miR-34	True	False	True	True	3
Contig2896	dre-miR-731	True	True	True	False	3
Contig2899	dre-miR-210-3p	True	False	True	True	3
Contig2909	dre-miR-2188-5p	True	True	True	True	4
Contig2911	dre-miR-15c	True	True	True	False	3
Contig2935	dre-miR-2188-3p	True	False	True	True	3
Contig2936	dre-miR-31	True	True	True	False	3
Contig2937	ccr-miR-7a	True	True	True	False	3
Contig294	dre-miR-15c	True	True	True	True	4
Contig2943	ccr-miR-34	True	False	True	True	3
Contig2953	dre-miR-15c	True	True	True	False	3
Contig2961	dre-miR-15c	True	True	True	False	3
Contig2973	ccr-miR-7a	True	True	True	False	3
Contig2987	dre-miR-15c	True	True	True	False	3
Contig3000	ccr-miR-34	True	False	True	True	3
Contig3000	dre-miR-2188-5p	True	True	True	False	3
Contig3011	dre-miR-31	False	True	True	True	3
Contig3012	dre-miR-16c-3p	True	False	True	True	3
Contig3015	ccr-miR-34	True	False	True	True	3
Contig302	dre-miR-210-3p	True	False	True	True	3
Contig3032	ccr-miR-34	True	False	True	True	3
Contig304	ccr-miR-7a	True	True	True	False	3
Contig305	ccr-miR-34	True	False	True	True	3
Contig3052	dre-miR-15c	True	True	True	False	3
Contig3067	dre-miR-723-3p	True	True	True	False	3
Contig3068	dre-miR-125c-3p	True	False	True	True	3
Contig308	ccr-miR-7a	True	True	True	False	3
Contig3087	dre-miR-15c	True	True	True	False	3
Contig3089	ccr-miR-93	True	True	True	False	3
Contig31	ccr-miR-34	True	True	True	False	3
Contig3100	ccr-miR-34	True	False	True	True	3
Contig3123	dre-miR-2188-5p	True	True	True	False	3
Contig313	dre-miR-462	True	True	True	False	3
Contig3146	dre-miR-15c	True	True	True	False	3
Contig3151	ccr-miR-7a	True	True	True	False	3
Contig3152	dre-miR-2188-5p	True	True	True	False	3
Contig3155	ccr-miR-7a	True	True	True	True	4
Contig3155	dre-miR-15c	True	True	True	False	3
Contig3161	dre-miR-15c	True	True	True	False	3
Contig3166	ccr-miR-7a	True	True	True	True	4
Contig3183	ccr-miR-7a	True	True	True	False	3
Contig3184	ccr-miR-34	True	False	True	True	3
Contig32	ccr-miR-7a	True	True	True	False	3
Contig3202	dre-miR-2188-5p	True	True	True	False	3
Contig3204	dre-miR-125c-3p	True	False	True	True	3
Contig3208	dre-miR-2188-5p	True	True	True	False	3
Contig3213	ccr-miR-93	True	True	True	False	3
Contig3216	ccr-miR-7a	True	True	True	False	3
Contig3219	ccr-miR-34	True	False	True	True	3
Contig322	dre-miR-15c	True	True	True	False	3
Contig3221	ccr-miR-34	True	False	True	True	3
Contig3234	dre-miR-15c	True	True	True	False	3
Contig3236	dre-miR-15c	True	True	True	False	3
Contig3244	dre-miR-125c-3p	True	True	True	False	3
Contig3246	dre-miR-125c-3p	True	True	True	True	4
Contig3246	dre-miR-15c	True	True	True	False	3
Contig3249	dre-miR-15c	True	True	True	True	4
Contig3279	ccr-miR-7a	True	True	True	False	3
Contig3281	ccr-miR-34	True	False	True	True	3
Contig3287	dre-miR-15c	True	True	True	False	3
Contig3287	dre-miR-31	True	True	True	False	3
Contig3302	ccr-miR-7a	True	True	True	False	3
Contig3303	dre-miR-125c-3p	True	True	True	False	3
Contig3308	dre-miR-125c-3p	True	False	True	True	3
Contig3315	ccr-miR-93	True	False	True	True	3
Contig332	ccr-miR-7a	True	True	True	False	3
Contig3323	ccr-miR-93	True	True	True	False	3
Contig3366	dre-miR-15c	True	True	True	False	3
Contig337	dre-miR-144-5p	True	False	True	True	3
Contig3392	ccr-miR-34	False	True	True	True	3
Contig344	ccr-miR-34	True	False	True	True	3
Contig3458	dre-miR-15c	True	True	True	False	3
Contig3459	ccr-miR-34	True	True	True	False	3
Contig3469	dre-miR-15c	True	True	True	False	3
Contig3488	dre-miR-15c	True	True	True	False	3
Contig3492	dre-miR-15c	True	True	True	False	3
Contig3497	ccr-miR-34	True	False	True	True	3
Contig351	dre-miR-15c	True	True	True	True	4
Contig3516	ccr-miR-7a	True	True	True	False	3
Contig3526	ccr-miR-93	True	True	True	False	3
Contig3544	dre-miR-31	True	True	True	False	3
Contig3548	dre-miR-731	True	True	True	False	3
Contig3556	dre-miR-15c	True	True	True	False	3
Contig3566	dre-miR-2188-5p	True	True	True	False	3
Contig362	dre-miR-2188-5p	True	True	True	False	3
Contig362	dre-miR-462	True	True	True	False	3
Contig363	ccr-miR-7a	True	True	True	False	3
Contig3630	ccr-miR-7a	True	True	True	False	3
Contig3638	dre-miR-15c	True	True	True	False	3
Contig3649	ccr-miR-7a	True	True	True	False	3
Contig3667	ccr-miR-34	True	True	True	False	3
Contig3705	dre-miR-723-3p	True	True	True	False	3
Contig3719	dre-miR-31	True	True	True	True	4
Contig3720	ccr-miR-7a	True	True	True	False	3
Contig3727	dre-miR-125c-3p	True	True	True	False	3
Contig3732	dre-miR-125c-3p	True	True	True	False	3
Contig3748	dre-miR-15c	True	True	True	False	3
Contig3751	dre-miR-15c	True	True	True	False	3
Contig3751	dre-miR-731	True	True	True	False	3
Contig3755	ccr-miR-93	True	True	True	False	3
Contig3770	dre-miR-125c-3p	True	True	True	False	3
Contig3780	ccr-miR-7a	True	True	True	False	3
Contig3782	ccr-miR-7a	True	True	True	False	3
Contig3782	dre-miR-2188-3p	True	False	True	True	3
Contig3783	dre-miR-462	True	True	True	False	3
Contig3785	dre-miR-15c	True	True	True	False	3
Contig3799	dre-miR-125c-3p	True	False	True	True	3
Contig3814	dre-miR-15c	True	True	True	False	3
Contig3840	dre-miR-125c-3p	True	False	True	True	3
Contig3840	dre-miR-2188-5p	True	True	True	False	3
Contig385	dre-miR-15c	True	True	True	False	3
Contig3853	dre-miR-15c	True	True	True	False	3
Contig3858	ccr-miR-34	True	True	True	False	3
Contig3864	ccr-miR-7a	True	True	True	False	3
Contig3865	dre-miR-462	True	True	True	False	3
Contig3869	dre-miR-31	False	True	True	True	3
Contig3876	dre-miR-15c	True	True	True	False	3
Contig3882	dre-miR-462	True	True	True	False	3
Contig3897	ccr-miR-93	True	True	True	False	3
Contig3902	dre-miR-15c	True	True	True	True	4
Contig3904	dre-miR-125c-3p	True	False	True	True	3
Contig3908	ccr-miR-34	True	True	True	False	3
Contig3915	ccr-miR-34	True	True	True	False	3
Contig3915	dre-miR-15c	True	True	True	False	3
Contig392	dre-miR-2188-5p	True	False	True	True	3
Contig3923	dre-miR-462	True	True	True	False	3
Contig393	ccr-miR-7a	True	True	True	False	3
Contig393	dre-miR-2188-3p	True	False	True	True	3
Contig3948	dre-miR-210-3p	True	False	True	True	3
Contig3969	dre-miR-731	True	True	True	False	3
Contig3973	dre-miR-125c-3p	True	True	True	False	3
Contig3973	dre-miR-210-3p	True	False	True	True	3
Contig3979	dre-miR-15c	True	True	True	False	3
Contig40	ccr-miR-34	True	False	True	True	3
Contig4004	ccr-miR-7a	True	True	True	False	3
Contig4006	dre-miR-15c	True	True	True	False	3
Contig4008	dre-miR-31	True	True	True	False	3
Contig4009	ccr-miR-93	True	True	True	True	4
Contig401	ccr-miR-7a	True	True	True	True	4
Contig4021	dre-miR-15c	True	True	True	False	3
Contig4038	ccr-miR-7a	True	True	True	False	3
Contig4039	dre-miR-31	True	True	True	True	4
Contig4041	ccr-miR-7a	True	True	True	False	3
Contig4047	dre-miR-15c	True	True	True	True	4
Contig4053	ccr-miR-34	True	True	True	False	3
Contig4053	dre-miR-210-3p	True	False	True	True	3
Contig4065	dre-miR-15c	True	True	True	False	3
Contig407	dre-miR-15c	True	True	True	False	3
Contig408	dre-miR-15c	True	True	True	False	3
Contig4085	ccr-miR-34	True	False	True	True	3
Contig4093	ccr-miR-7a	True	True	True	False	3
Contig4093	dre-miR-15c	True	True	True	False	3
Contig41	dre-miR-2188-5p	True	False	True	True	3
Contig4104	dre-miR-15c	True	True	True	False	3
Contig4118	dre-miR-125c-3p	True	False	True	True	3
Contig4119	ccr-miR-7a	True	True	True	False	3
Contig4124	dre-miR-15c	True	True	True	False	3
Contig4130	ccr-miR-7a	True	True	True	False	3
Contig4131	dre-miR-723-3p	True	False	True	True	3
Contig4132	dre-miR-2188-5p	True	True	True	False	3
Contig4138	ccr-miR-7a	True	True	True	False	3
Contig414	ccr-miR-34	True	True	True	True	4
Contig4141	ccr-miR-7a	True	True	True	True	4
Contig4143	dre-miR-15c	True	True	True	False	3
Contig4147	dre-miR-210-3p	True	False	True	True	3
Contig4164	dre-miR-15c	False	True	True	True	3
Contig4188	dre-miR-125c-3p	True	True	True	False	3
Contig4192	ccr-miR-34	False	True	True	True	3
Contig4203	dre-miR-15c	True	True	True	False	3
Contig421	dre-miR-15c	True	True	True	False	3
Contig421	dre-miR-210-3p	True	False	True	True	3
Contig4213	dre-miR-125c-3p	False	True	True	True	3
Contig4219	dre-miR-15c	True	True	True	False	3
Contig4228	ccr-miR-34	True	False	True	True	3
Contig4228	dre-miR-31	True	True	True	False	3
Contig4230	dre-miR-15c	True	True	True	False	3
Contig4232	ccr-miR-7a	True	True	True	False	3
Contig4235	dre-miR-15c	True	True	True	False	3
Contig4263	dre-miR-125c-3p	False	True	True	True	3
Contig428	ccr-miR-34	True	True	True	False	3
Contig4280	ccr-miR-34	True	True	True	False	3
Contig4281	ccr-miR-34	True	False	True	True	3
Contig4287	dre-miR-15c	True	True	True	False	3
Contig4289	ccr-miR-7a	True	True	True	False	3
Contig4296	ccr-miR-7a	True	True	True	True	4
Contig4296	dre-miR-15c	True	True	True	False	3
Contig4305	dre-miR-15c	False	True	True	True	3
Contig4306	dre-miR-15c	True	True	True	True	4
Contig4311	dre-miR-15c	True	True	True	False	3
Contig4321	ccr-miR-7a	True	True	True	False	3
Contig4321	dre-miR-15c	True	True	True	False	3
Contig4322	dre-miR-15c	True	True	True	False	3
Contig4328	dre-miR-731	True	True	True	False	3
Contig4329	dre-miR-125c-3p	True	True	True	False	3
Contig4343	ccr-miR-34	True	True	True	False	3
Contig4359	ccr-miR-7a	True	True	True	False	3
Contig4359	dre-miR-15c	True	True	True	False	3
Contig4361	ccr-miR-7a	True	True	True	False	3
Contig438	dre-miR-15c	True	True	True	False	3
Contig4389	ccr-miR-34	True	True	True	False	3
Contig4405	dre-miR-15c	True	True	True	True	4
Contig4410	dre-miR-15c	True	True	True	False	3
Contig4413	ccr-miR-7a	True	True	True	True	4
Contig4413	dre-miR-15c	True	True	True	True	4
Contig4421	dre-miR-15c	True	True	True	False	3
Contig4425	dre-miR-210-3p	True	False	True	True	3
Contig4436	dre-miR-125c-3p	True	True	True	False	3
Contig4436	dre-miR-2188-3p	True	False	True	True	3
Contig4440	dre-miR-15c	True	True	True	True	4
Contig4441	dre-miR-125c-3p	True	False	True	True	3
Contig445	dre-miR-125c-3p	True	True	True	True	4
Contig4450	ccr-miR-34	True	False	True	True	3
Contig4450	dre-miR-15c	True	True	True	False	3
Contig4464	ccr-miR-34	True	True	True	True	4
Contig4475	ccr-miR-34	True	True	True	False	3
Contig452	dre-miR-210-3p	True	False	True	True	3
Contig4525	ccr-miR-34	True	False	True	True	3
Contig4527	dre-miR-125c-3p	True	False	True	True	3
Contig454	dre-miR-31	True	True	True	False	3
Contig4548	ccr-miR-34	True	False	True	True	3
Contig4548	dre-miR-15c	True	True	True	False	3
Contig4548	dre-miR-2188-3p	True	False	True	True	3
Contig455	dre-miR-210-3p	True	False	True	True	3
Contig4576	dre-miR-125c-3p	True	True	True	True	4
Contig4584	dre-miR-210-3p	True	False	True	True	3
Contig4613	ccr-miR-34	True	False	True	True	3
Contig4619	ccr-miR-34	False	True	True	True	3
Contig4626	ccr-miR-7a	True	True	True	False	3
Contig4627	ccr-miR-34	True	False	True	True	3
Contig4632	ccr-miR-7a	True	True	True	False	3
Contig4657	dre-miR-723-3p	True	True	True	False	3
Contig4678	dre-miR-731	True	True	True	False	3
Contig4686	dre-miR-15c	True	True	True	False	3
Contig4690	ccr-miR-34	True	False	True	True	3
Contig4705	dre-miR-15c	True	True	True	True	4
Contig472	dre-miR-15c	True	True	True	False	3
Contig4728	dre-miR-125c-3p	True	False	True	True	3
Contig473	dre-miR-15c	True	True	True	False	3
Contig4734	dre-miR-15c	True	True	True	False	3
Contig4734	dre-miR-723-3p	True	True	True	False	3
Contig4737	dre-miR-16c-3p	True	False	True	True	3
Contig4741	dre-miR-15c	True	True	True	False	3
Contig4742	dre-miR-15c	True	True	True	False	3
Contig4743	dre-miR-15c	True	True	True	False	3
Contig4766	ccr-miR-34	True	False	True	True	3
Contig4772	ccr-miR-34	True	True	True	False	3
Contig4775	dre-miR-15c	True	True	True	False	3
Contig4778	ccr-miR-7a	True	True	True	False	3
Contig4779	dre-miR-15c	True	True	True	False	3
Contig4791	dre-miR-125c-3p	True	False	True	True	3
Contig4792	ccr-miR-7a	True	True	True	False	3
Contig4794	dre-miR-462	True	True	True	False	3
Contig4795	ccr-miR-34	True	False	True	True	3
Contig48	dre-miR-15c	True	True	True	False	3
Contig4805	dre-miR-125c-3p	True	True	True	True	4
Contig4809	dre-miR-210-3p	True	False	True	True	3
Contig4830	ccr-miR-34	True	False	True	True	3
Contig4836	dre-miR-723-3p	True	True	True	False	3
Contig484	dre-miR-31	True	True	True	False	3
Contig4858	dre-miR-15c	True	True	True	False	3
Contig4859	dre-miR-15c	False	True	True	True	3
Contig486	dre-miR-31	True	True	True	False	3
Contig4863	dre-miR-2188-5p	True	True	True	False	3
Contig4863	dre-miR-462	True	True	True	False	3
Contig4868	ccr-miR-7a	True	True	True	False	3
Contig4876	dre-miR-125c-3p	True	False	True	True	3
Contig4879	ccr-miR-7a	True	True	True	True	4
Contig4881	dre-miR-31	True	True	True	False	3
Contig4883	dre-miR-210-3p	True	False	True	True	3
Contig4885	ccr-miR-7a	True	True	True	False	3
Contig4889	ccr-miR-93	True	True	True	False	3
Contig4891	ccr-miR-7a	True	True	True	False	3
Contig4892	dre-miR-15c	True	True	True	False	3
Contig4892	dre-miR-210-3p	True	False	True	True	3
Contig4899	dre-miR-15c	True	True	True	True	4
Contig4907	dre-miR-15c	True	True	True	False	3
Contig491	dre-miR-125c-3p	True	True	True	False	3
Contig492	ccr-miR-7a	True	True	True	False	3
Contig500	dre-miR-15c	True	True	True	True	4
Contig502	dre-miR-210-3p	True	False	True	True	3
Contig506	ccr-miR-7a	True	True	True	False	3
Contig509	dre-miR-15c	True	True	True	False	3
Contig510	dre-miR-462	True	True	True	False	3
Contig512	dre-miR-15c	True	True	True	False	3
Contig52	ccr-miR-7a	True	True	True	False	3
Contig522	dre-miR-462	True	True	True	False	3
Contig523	dre-miR-125c-3p	True	False	True	True	3
Contig531	dre-miR-2188-5p	True	False	True	True	3
Contig535	dre-miR-15c	True	True	True	False	3
Contig537	dre-miR-15c	True	True	True	False	3
Contig548	dre-miR-2188-3p	True	False	True	True	3
Contig549	ccr-miR-7a	True	True	True	True	4
Contig549	ccr-miR-93	True	True	True	False	3
Contig552	dre-miR-731	True	True	True	False	3
Contig578	dre-miR-31	False	True	True	True	3
Contig591	ccr-miR-7a	True	True	True	False	3
Contig6	dre-miR-15c	True	True	True	False	3
Contig601	dre-miR-731	True	True	True	False	3
Contig609	ccr-miR-7a	True	True	True	False	3
Contig617	ccr-miR-34	False	True	True	True	3
Contig619	dre-miR-210-3p	True	False	True	True	3
Contig624	dre-miR-31	True	True	True	False	3
Contig627	dre-miR-15c	True	True	True	False	3
Contig649	ccr-miR-34	True	False	True	True	3
Contig662	dre-miR-210-3p	True	False	True	True	3
Contig672	dre-miR-125c-3p	True	True	True	False	3
Contig672	dre-miR-462	True	True	True	False	3
Contig679	dre-miR-31	True	True	True	False	3
Contig680	ccr-miR-93	True	False	True	True	3
Contig681	dre-miR-15c	True	True	True	False	3
Contig706	dre-miR-15c	True	True	True	False	3
Contig708	dre-miR-15c	True	True	True	False	3
Contig723	dre-miR-15c	True	True	True	False	3
Contig731	dre-miR-15c	True	True	True	False	3
Contig735	ccr-miR-34	True	False	True	True	3
Contig744	dre-miR-15c	True	True	True	False	3
Contig753	ccr-miR-34	True	False	True	True	3
Contig764	dre-miR-15c	True	True	True	False	3
Contig779	ccr-miR-7a	True	True	True	False	3
Contig781	dre-miR-15c	True	True	True	False	3
Contig783	ccr-miR-34	True	True	True	False	3
Contig79	ccr-miR-7a	True	True	True	False	3
Contig795	dre-miR-15c	True	True	True	False	3
Contig804	dre-miR-15c	True	True	True	False	3
Contig807	dre-miR-125c-3p	True	True	True	True	4
Contig81	dre-miR-125c-3p	True	True	True	True	4
Contig817	ccr-miR-7a	True	True	True	False	3
Contig83	dre-miR-125c-3p	True	False	True	True	3
Contig846	dre-miR-15c	True	True	True	False	3
Contig859	dre-miR-125c-3p	True	True	True	True	4
Contig864	ccr-miR-7a	True	True	True	False	3
Contig884	ccr-miR-7a	True	True	True	False	3
Contig889	dre-miR-15c	True	True	True	False	3
Contig899	ccr-miR-34	True	False	True	True	3
Contig915	ccr-miR-93	True	True	True	False	3
Contig915	dre-miR-31	True	True	True	False	3
Contig918	dre-miR-15c	True	True	True	False	3
Contig922	dre-miR-462	True	True	True	False	3
Contig936	ccr-miR-7a	True	True	True	False	3
Contig947	dre-miR-15c	True	True	True	False	3
Contig951	ccr-miR-34	True	True	True	False	3
Contig951	ccr-miR-7a	True	True	True	False	3
Contig951	dre-miR-15c	True	True	True	False	3
Contig956	ccr-miR-7a	True	True	True	False	3
Contig969	dre-miR-15c	True	True	True	True	4
Contig970	ccr-miR-7a	True	True	True	False	3
Contig973	dre-miR-15c	True	True	True	False	3
Contig976	ccr-miR-34	True	True	True	False	3
Contig995	ccr-miR-34	True	True	True	False	3
Contig995	dre-miR-125c-3p	True	True	True	False	3
gi|1001618984|gb|KT826691.1|	ccr-miR-7a	True	True	True	False	3
gi|1007616273|gb|KT886922.1|	dre-miR-31	True	False	True	True	3
gi|1007616277|gb|KT886924.1|	dre-miR-125c-3p	True	False	True	True	3
gi|1011870501|gb|KU168254.1|	dre-miR-31	True	True	True	True	4
gi|1021644616|gb|KX094549.1|	dre-miR-125c-3p	True	False	True	True	3
gi|1021644616|gb|KX094549.1|	dre-miR-31	True	True	True	True	4
gi|1024846605|dbj|LC069014.2|	dre-miR-15c	True	True	True	True	4
gi|1024846607|dbj|LC069016.2|	ccr-miR-34	True	False	True	True	3
gi|1026942952|dbj|LC150761.1|	dre-miR-2188-5p	True	True	True	False	3
gi|1026942964|dbj|LC150767.1|	ccr-miR-34	True	True	True	False	3
gi|1026942964|dbj|LC150767.1|	dre-miR-15c	True	True	True	False	3
gi|1026942968|dbj|LC150769.1|	dre-miR-15c	True	True	True	False	3
gi|1026942972|dbj|LC150771.1|	dre-miR-125c-3p	True	False	True	True	3
gi|1026942976|dbj|LC150773.1|	ccr-miR-93	True	True	True	False	3
gi|1026942986|dbj|LC150778.1|	ccr-miR-7a	True	True	True	False	3
gi|1026942988|dbj|LC150779.1|	ccr-miR-7a	True	True	True	False	3
gi|1028223704|dbj|LC151601.1|	ccr-miR-7a	True	True	True	False	3
gi|1028223708|dbj|LC151603.1|	ccr-miR-7a	True	True	True	False	3
gi|1028223718|dbj|LC151608.1|	dre-miR-16c-3p	True	False	True	True	3
gi|1028223720|dbj|LC151609.1|	dre-miR-723-3p	True	True	True	False	3
gi|1028223722|dbj|LC151610.1|	dre-miR-15c	True	True	True	False	3
gi|1028223724|dbj|LC151611.1|	dre-miR-15c	True	True	True	False	3
gi|1028223726|dbj|LC151612.1|	dre-miR-15c	True	True	True	False	3
gi|1028223728|dbj|LC151613.1|	ccr-miR-7a	True	True	True	False	3
gi|1028337988|gb|KU205259.1|	ccr-miR-34	True	False	True	True	3
gi|1028337988|gb|KU205259.1|	dre-miR-15c	True	True	True	False	3
gi|1028337992|gb|KU205261.1|	dre-miR-15c	True	True	True	True	4
gi|1033478595|dbj|LC149723.1|	dre-miR-15c	True	True	True	True	4
gi|1033478599|dbj|LC149725.1|	ccr-miR-34	True	True	True	False	3
gi|1039337726|gb|KU189143.1|	dre-miR-15c	True	True	True	True	4
gi|1039337728|gb|KU189144.1|	dre-miR-15c	True	True	True	True	4
gi|1039337730|gb|KU189145.1|	dre-miR-15c	True	True	True	True	4
gi|1039337732|gb|KU189146.1|	dre-miR-15c	True	True	True	True	4
gi|1039337734|gb|KU189147.1|	dre-miR-15c	True	True	True	True	4
gi|1039337736|gb|KU189148.1|	dre-miR-15c	True	True	True	False	3
gi|1039337738|gb|KU189149.1|	dre-miR-15c	True	True	True	False	3
gi|1039337740|gb|KU189150.1|	dre-miR-15c	True	True	True	True	4
gi|1039337742|gb|KU189151.1|	dre-miR-15c	True	True	True	False	3
gi|1039337744|gb|KU189152.1|	dre-miR-15c	True	True	True	False	3
gi|1039337746|gb|KU189153.1|	dre-miR-15c	True	True	True	False	3
gi|1039337748|gb|KU189154.1|	dre-miR-15c	True	True	True	False	3
gi|1039337750|gb|KU189155.1|	dre-miR-15c	True	True	True	False	3
gi|1039337752|gb|KU189156.1|	dre-miR-15c	True	True	True	False	3
gi|1039337754|gb|KU189157.1|	dre-miR-15c	True	True	True	False	3
gi|1039337756|gb|KU189158.1|	dre-miR-15c	True	True	True	True	4
gi|1039337758|gb|KU189159.1|	dre-miR-15c	True	True	True	True	4
gi|1039337760|gb|KU189160.1|	dre-miR-15c	True	True	True	False	3
gi|1039337762|gb|KU189161.1|	dre-miR-15c	True	True	True	True	4
gi|1039337764|gb|KU189162.1|	dre-miR-15c	True	True	True	False	3
gi|1039337766|gb|KU189163.1|	dre-miR-15c	True	True	True	True	4
gi|1039337768|gb|KU189164.1|	dre-miR-15c	True	True	True	False	3
gi|1039337770|gb|KU189165.1|	dre-miR-15c	True	True	True	False	3
gi|1039337772|gb|KU189166.1|	dre-miR-15c	True	True	True	True	4
gi|1039337774|gb|KU189167.1|	dre-miR-15c	True	True	True	True	4
gi|1039337776|gb|KU189168.1|	dre-miR-15c	True	True	True	False	3
gi|1039337778|gb|KU189169.1|	dre-miR-15c	True	True	True	True	4
gi|1039337780|gb|KU189170.1|	dre-miR-15c	True	True	True	True	4
gi|1043112739|gb|KT182947.1|	ccr-miR-7a	True	True	True	False	3
gi|1043112739|gb|KT182947.1|	dre-miR-731	True	True	True	False	3
gi|1043112741|gb|KT182948.1|	ccr-miR-7a	True	True	True	False	3
gi|1043112741|gb|KT182948.1|	dre-miR-731	True	True	True	False	3
gi|109278064|gb|EC391531.1|EC391531	ccr-miR-93	True	True	True	False	3
gi|109278120|gb|EC391558.1|EC391558	ccr-miR-7a	True	True	True	False	3
gi|109278313|gb|EC391657.1|EC391657	ccr-miR-93	True	True	True	False	3
gi|109278334|gb|EC391668.1|EC391668	ccr-miR-34	True	False	True	True	3
gi|109278369|gb|EC391687.1|EC391687	dre-miR-15c	True	True	True	False	3
gi|109278387|gb|EC391697.1|EC391697	ccr-miR-7a	True	True	True	False	3
gi|109278463|gb|EC391735.1|EC391735	dre-miR-2188-3p	True	False	True	True	3
gi|109278476|gb|EC391742.1|EC391742	dre-miR-125c-3p	True	False	True	True	3
gi|109278478|gb|EC391743.1|EC391743	dre-miR-15c	True	True	True	False	3
gi|109278534|gb|EC391773.1|EC391773	ccr-miR-34	True	False	True	True	3
gi|109278581|gb|EC391796.1|EC391796	ccr-miR-34	True	False	True	True	3
gi|109278636|gb|EC391825.1|EC391825	dre-miR-15c	True	True	True	False	3
gi|109278694|gb|EC391867.1|EC391867	dre-miR-210-3p	True	False	True	True	3
gi|109278694|gb|EC391867.1|EC391867	dre-miR-31	True	False	True	True	3
gi|109278914|gb|EC391981.1|EC391981	dre-miR-15c	True	True	True	False	3
gi|109278946|gb|EC391997.1|EC391997	ccr-miR-7a	True	True	True	False	3
gi|109278950|gb|EC391999.1|EC391999	ccr-miR-7a	True	True	True	False	3
gi|109279037|gb|EC392042.1|EC392042	ccr-miR-34	True	False	True	True	3
gi|109279049|gb|EC392048.1|EC392048	ccr-miR-7a	True	True	True	False	3
gi|109279056|gb|EC392051.1|EC392051	dre-miR-15c	True	True	True	True	4
gi|109279207|gb|EC392128.1|EC392128	ccr-miR-34	True	True	True	False	3
gi|109279286|gb|EC392168.1|EC392168	ccr-miR-34	True	False	True	True	3
gi|109279298|gb|EC392174.1|EC392174	ccr-miR-93	True	True	True	False	3
gi|109279371|gb|EC392212.1|EC392212	ccr-miR-34	True	True	True	False	3
gi|109279554|gb|EC392306.1|EC392306	ccr-miR-34	True	False	True	True	3
gi|109279562|gb|EC392310.1|EC392310	ccr-miR-34	True	False	True	True	3
gi|109279715|gb|EC392388.1|EC392388	dre-miR-125c-3p	True	False	True	True	3
gi|109279723|gb|EC392392.1|EC392392	dre-miR-15c	True	True	True	False	3
gi|109279771|gb|EC392417.1|EC392417	dre-miR-16c-3p	True	False	True	True	3
gi|109279809|gb|EC392437.1|EC392437	ccr-miR-93	True	False	True	True	3
gi|109279828|gb|EC392447.1|EC392447	dre-miR-15c	True	True	True	False	3
gi|109279941|gb|EC392506.1|EC392506	ccr-miR-7a	True	True	True	False	3
gi|109279960|gb|EC392516.1|EC392516	dre-miR-125c-3p	True	False	True	True	3
gi|109280078|gb|EC392575.1|EC392575	dre-miR-125c-3p	True	False	True	True	3
gi|109280099|gb|EC392586.1|EC392586	dre-miR-15c	True	True	True	True	4
gi|109280200|gb|EC392640.1|EC392640	ccr-miR-7a	True	True	True	False	3
gi|109280224|gb|EC392652.1|EC392652	dre-miR-15c	True	True	True	False	3
gi|109280263|gb|EC392672.1|EC392672	ccr-miR-34	True	False	True	True	3
gi|109280302|gb|EC392692.1|EC392692	ccr-miR-34	True	False	True	True	3
gi|109280318|gb|EC392700.1|EC392700	ccr-miR-7a	True	True	True	False	3
gi|109280450|gb|EC392766.1|EC392766	ccr-miR-34	True	True	True	True	4
gi|109280522|gb|EC392803.1|EC392803	dre-miR-31	True	True	True	True	4
gi|109280790|gb|EC392940.1|EC392940	dre-miR-462	True	True	True	False	3
gi|109280811|gb|EC392951.1|EC392951	dre-miR-15c	True	True	True	False	3
gi|109281043|gb|EC393072.1|EC393072	ccr-miR-34	True	False	True	True	3
gi|109281084|gb|EC393093.1|EC393093	dre-miR-15c	True	True	True	False	3
gi|109281280|gb|EC393194.1|EC393194	ccr-miR-34	True	False	True	True	3
gi|109281280|gb|EC393194.1|EC393194	dre-miR-125c-3p	True	True	True	False	3
gi|109281291|gb|EC393200.1|EC393200	dre-miR-2188-5p	True	True	True	False	3
gi|109281307|gb|EC393208.1|EC393208	ccr-miR-7a	True	True	True	False	3
gi|109281339|gb|EC393224.1|EC393224	ccr-miR-34	True	False	True	True	3
gi|109281345|gb|EC393227.1|EC393227	dre-miR-2188-3p	True	False	True	True	3
gi|109281345|gb|EC393227.1|EC393227	dre-miR-2188-5p	True	False	True	True	3
gi|109281406|gb|EC393259.1|EC393259	ccr-miR-7a	True	True	True	False	3
gi|109281432|gb|EC393272.1|EC393272	dre-miR-462	True	True	True	False	3
gi|109281489|gb|EC393301.1|EC393301	ccr-miR-7a	True	True	True	False	3
gi|109281489|gb|EC393301.1|EC393301	dre-miR-125c-3p	True	True	True	False	3
gi|109281621|gb|EC393367.1|EC393367	ccr-miR-93	True	False	True	True	3
gi|109281685|gb|EC393398.1|EC393398	ccr-miR-34	True	True	True	False	3
gi|109281685|gb|EC393398.1|EC393398	dre-miR-15c	True	True	True	False	3
gi|109281824|gb|EC393471.1|EC393471	dre-miR-15c	True	True	True	True	4
gi|109281901|gb|EC393512.1|EC393512	ccr-miR-93	True	True	True	False	3
gi|109281920|gb|EC393522.1|EC393522	ccr-miR-34	True	True	True	False	3
gi|109281955|gb|EC393540.1|EC393540	ccr-miR-7a	True	True	True	False	3
gi|109281971|gb|EC393551.1|EC393551	ccr-miR-7a	True	True	True	False	3
gi|109282098|gb|EC393623.1|EC393623	ccr-miR-7a	True	True	True	False	3
gi|109282233|gb|EC393695.1|EC393695	dre-miR-15c	True	True	True	True	4
gi|109282253|gb|EC393709.1|EC393709	dre-miR-462	True	True	True	False	3
gi|109282419|gb|EC393785.1|EC393785	ccr-miR-34	True	False	True	True	3
gi|109282434|gb|EC393793.1|EC393793	ccr-miR-7a	True	True	True	False	3
gi|109282550|gb|EC393846.1|EC393846	ccr-miR-34	True	False	True	True	3
gi|109282592|gb|EC393867.1|EC393867	ccr-miR-7a	True	True	True	False	3
gi|109282600|gb|EC393871.1|EC393871	dre-miR-125c-3p	True	False	True	True	3
gi|109282653|gb|EC393897.1|EC393897	ccr-miR-7a	True	True	True	False	3
gi|109282655|gb|EC393898.1|EC393898	dre-miR-31	True	True	True	False	3
gi|109282765|gb|EC393953.1|EC393953	ccr-miR-93	True	True	True	True	4
gi|109282783|gb|EC393962.1|EC393962	dre-miR-15c	True	True	True	False	3
gi|109282879|gb|EC394013.1|EC394013	ccr-miR-7a	True	True	True	False	3
gi|109282893|gb|EC394020.1|EC394020	ccr-miR-7a	True	True	True	False	3
gi|109282958|gb|EC394054.1|EC394054	dre-miR-125c-3p	True	False	True	True	3
gi|109282968|gb|EC394059.1|EC394059	dre-miR-125c-3p	True	True	True	False	3
gi|109283012|gb|EC394080.1|EC394080	ccr-miR-7a	True	True	True	False	3
gi|109283099|gb|EC394125.1|EC394125	dre-miR-2188-3p	True	False	True	True	3
gi|109283157|gb|EC394155.1|EC394155	dre-miR-2188-5p	True	True	True	False	3
gi|109283198|gb|EC394176.1|EC394176	ccr-miR-34	True	False	True	True	3
gi|109283228|gb|EC394191.1|EC394191	dre-miR-15c	True	True	True	True	4
gi|109283275|gb|EC394216.1|EC394216	dre-miR-15c	True	True	True	True	4
gi|109283322|gb|EC394240.1|EC394240	dre-miR-210-3p	True	False	True	True	3
gi|109283415|gb|EC394286.1|EC394286	dre-miR-31	True	True	True	False	3
gi|109283654|gb|EC394417.1|EC394417	ccr-miR-34	False	True	True	True	3
gi|109283660|gb|EC394420.1|EC394420	dre-miR-31	True	True	True	False	3
gi|109283713|gb|EC394448.1|EC394448	dre-miR-2188-5p	True	False	True	True	3
gi|109283875|gb|EC394533.1|EC394533	dre-miR-15c	True	True	True	False	3
gi|109283971|gb|EC394585.1|EC394585	ccr-miR-7a	True	True	True	False	3
gi|109284059|gb|EC394632.1|EC394632	ccr-miR-34	True	False	True	True	3
gi|109284059|gb|EC394632.1|EC394632	dre-miR-125c-3p	True	True	True	False	3
gi|109284069|gb|EC394637.1|EC394637	dre-miR-210-3p	True	False	True	True	3
gi|109284076|gb|EC394641.1|EC394641	dre-miR-2188-3p	True	False	True	True	3
gi|109284086|gb|EC394646.1|EC394646	dre-miR-15c	True	True	True	False	3
gi|109284177|gb|EC394697.1|EC394697	dre-miR-15c	True	True	True	False	3
gi|109284288|gb|EC394759.1|EC394759	ccr-miR-34	True	False	True	True	3
gi|109284384|gb|EC394811.1|EC394811	dre-miR-16c-3p	True	False	True	True	3
gi|109284449|gb|EC394845.1|EC394845	dre-miR-31	True	True	True	True	4
gi|109284495|gb|EC394868.1|EC394868	dre-miR-125c-3p	True	False	True	True	3
gi|10954036|gb|AF309557.1|	dre-miR-15c	True	True	True	False	3
gi|111607004|emb|AM236095.1|	dre-miR-15c	True	True	True	False	3
gi|111607004|emb|AM236095.1|	dre-miR-31	False	True	True	True	3
gi|11177023|dbj|AB042610.1|	ccr-miR-34	True	False	True	True	3
gi|115430677|emb|AJ843873.2|	dre-miR-125c-3p	True	False	True	True	3
gi|115501898|emb|AJ831394.1|	ccr-miR-34	True	False	True	True	3
gi|115530322|emb|AJ784084.2|	dre-miR-15c	True	True	True	False	3
gi|118541281|gb|DW719440.1|DW719440	dre-miR-15c	True	True	True	False	3
gi|118541405|gb|DW719543.1|DW719543	dre-miR-731	True	True	True	False	3
gi|118542135|gb|DW720279.1|DW720279	dre-miR-210-3p	True	False	True	True	3
gi|118542683|gb|DW720774.1|DW720774	dre-miR-125c-3p	True	False	True	True	3
gi|118542768|gb|DW720838.1|DW720838	ccr-miR-7a	True	True	True	False	3
gi|118542901|gb|DW720974.1|DW720974	ccr-miR-7a	True	True	True	False	3
gi|118543082|gb|DW721139.1|DW721139	ccr-miR-34	True	False	True	True	3
gi|118543517|gb|DW721526.1|DW721526	dre-miR-15c	True	True	True	False	3
gi|118543652|gb|DW721634.1|DW721634	dre-miR-31	True	True	True	False	3
gi|118543962|gb|DW721888.1|DW721888	dre-miR-210-3p	True	False	True	True	3
gi|118544659|gb|DW722474.1|DW722474	ccr-miR-34	True	False	True	True	3
gi|118544778|gb|DW722560.1|DW722560	ccr-miR-34	True	False	True	True	3
gi|118545287|gb|DW723130.1|DW723130	dre-miR-15c	True	True	True	False	3
gi|118545489|gb|DW723372.1|DW723372	ccr-miR-7a	True	True	True	True	4
gi|118545558|gb|DW723433.1|DW723433	dre-miR-15c	True	True	True	False	3
gi|118545592|gb|DW723465.1|DW723465	ccr-miR-93	True	True	True	False	3
gi|118545678|gb|DW723593.1|DW723593	dre-miR-210-3p	True	False	True	True	3
gi|118545724|gb|DW723628.1|DW723628	ccr-miR-34	True	False	True	True	3
gi|118546483|gb|DW724375.1|DW724375	dre-miR-15c	True	True	True	False	3
gi|118546489|gb|DW724376.1|DW724376	ccr-miR-34	True	False	True	True	3
gi|118546593|gb|DW719403.1|DW719403	ccr-miR-7a	True	True	True	False	3
gi|118546714|gb|DW719566.1|DW719566	ccr-miR-34	True	False	True	True	3
gi|118546840|gb|DW719690.1|DW719690	ccr-miR-7a	True	True	True	False	3
gi|118546906|gb|DW719752.1|DW719752	ccr-miR-34	True	False	True	True	3
gi|118547109|gb|DW719989.1|DW719989	dre-miR-15c	True	True	True	False	3
gi|118547303|gb|DW720272.1|DW720272	ccr-miR-7a	True	True	True	False	3
gi|118547481|gb|DW720468.1|DW720468	dre-miR-15c	True	True	True	False	3
gi|118547645|gb|DW720681.1|DW720681	dre-miR-31	True	True	True	False	3
gi|118547653|gb|DW720695.1|DW720695	dre-miR-125c-3p	True	True	True	True	4
gi|118547653|gb|DW720695.1|DW720695	dre-miR-15c	True	True	True	False	3
gi|118547663|gb|DW720710.1|DW720710	dre-miR-15c	True	True	True	False	3
gi|118547783|gb|DW720842.1|DW720842	dre-miR-15c	True	True	True	True	4
gi|118547820|gb|DW720861.1|DW720861	ccr-miR-34	True	False	True	True	3
gi|118547989|gb|DW721024.1|DW721024	ccr-miR-34	True	True	True	True	4
gi|118548187|gb|DW721322.1|DW721322	ccr-miR-34	True	False	True	True	3
gi|118548187|gb|DW721322.1|DW721322	dre-miR-31	True	True	True	False	3
gi|118548333|gb|DW721488.1|DW721488	dre-miR-15c	True	True	True	False	3
gi|118549183|gb|DW722392.1|DW722392	ccr-miR-34	True	False	True	True	3
gi|118549586|gb|DW722822.1|DW722822	dre-miR-31	True	True	True	True	4
gi|118549670|gb|DW722973.1|DW722973	dre-miR-15c	True	True	True	False	3
gi|118549754|gb|DW723050.1|DW723050	dre-miR-31	True	True	True	True	4
gi|118549943|gb|DW723246.1|DW723246	dre-miR-2188-5p	True	True	True	False	3
gi|118550112|gb|DW723408.1|DW723408	dre-miR-15c	True	True	True	False	3
gi|118550401|gb|DW723722.1|DW723722	ccr-miR-34	True	False	True	True	3
gi|118550467|gb|DW723770.1|DW723770	ccr-miR-7a	True	True	True	False	3
gi|118550623|gb|DW723917.1|DW723917	dre-miR-15c	True	True	True	False	3
gi|118550656|gb|DW723966.1|DW723966	ccr-miR-7a	True	True	True	False	3
gi|118550661|gb|DW723977.1|DW723977	ccr-miR-7a	True	True	True	False	3
gi|118550770|gb|DW724039.1|DW724039	dre-miR-15c	True	True	True	True	4
gi|12049718|emb|AJ401031.1|	dre-miR-15c	True	True	True	True	4
gi|124012283|gb|EH649441.1|EH649441	ccr-miR-34	True	False	True	True	3
gi|124012291|gb|EH649449.1|EH649449	dre-miR-462	True	True	True	False	3
gi|124012312|gb|EH649470.1|EH649470	ccr-miR-7a	True	True	True	False	3
gi|12847|emb|X17006.1|	ccr-miR-34	True	True	True	False	3
gi|12862624|dbj|AB055657.1|	ccr-miR-93	True	True	True	False	3
gi|1322379|emb|Z72491.1|	ccr-miR-7a	True	True	True	False	3
gi|1322381|emb|Z72492.1|	ccr-miR-7a	True	True	True	False	3
gi|1322383|emb|Z72493.1|	ccr-miR-7a	True	True	True	False	3
gi|13365500|dbj|AB013074.1|	ccr-miR-7a	False	True	True	True	3
gi|13365522|dbj|AB048537.1|	dre-miR-731	True	True	True	False	3
gi|13366081|dbj|AB048939.1|	dre-miR-723-3p	True	True	True	False	3
gi|14009438|dbj|AB042438.1|	dre-miR-15c	True	True	True	False	3
gi|140368179|gb|DQ317522.2|	ccr-miR-7a	True	True	True	False	3
gi|1434893|dbj|D83271.1|	ccr-miR-7a	True	True	True	False	3
gi|1434895|dbj|D83272.1|	ccr-miR-7a	True	True	True	False	3
gi|14388582|dbj|AB052623.1|	dre-miR-462	True	True	True	False	3
gi|14530954|gb|AY035309.1|	ccr-miR-34	True	False	True	True	3
gi|148524805|dbj|AB180753.1|	dre-miR-15c	True	True	True	False	3
gi|1498260|gb|U02475.1|CCRHOD	ccr-miR-34	True	True	True	False	3
gi|1498260|gb|U02475.1|CCRHOD	dre-miR-15c	True	True	True	False	3
gi|151192595|gb|EF635410.1|	ccr-miR-34	True	False	True	True	3
gi|151558990|dbj|AB331884.1|	ccr-miR-34	True	False	True	True	3
gi|151558990|dbj|AB331884.1|	dre-miR-31	True	True	True	False	3
gi|152061226|dbj|AB290331.1|	ccr-miR-93	True	False	True	True	3
gi|15593288|gb|AF414052.1|	dre-miR-731	True	True	True	False	3
gi|156713693|emb|AJ879149.3|	dre-miR-15c	True	True	True	False	3
gi|157649152|gb|EU144225.1|	dre-miR-15c	True	True	True	False	3
gi|15778561|gb|AF414432.1|	ccr-miR-34	True	False	True	True	3
gi|15778561|gb|AF414432.1|	dre-miR-31	True	True	True	False	3
gi|15822821|dbj|AB028455.1|	ccr-miR-7a	True	True	True	False	3
gi|158822089|gb|EX821704.1|EX821704	dre-miR-15c	True	True	True	False	3
gi|158822177|gb|EX821792.1|EX821792	dre-miR-15c	True	True	True	False	3
gi|158822246|gb|EX821861.1|EX821861	ccr-miR-34	True	True	True	False	3
gi|158822288|gb|EX821903.1|EX821903	dre-miR-31	True	True	True	False	3
gi|158822331|gb|EX821946.1|EX821946	dre-miR-15c	True	True	True	True	4
gi|158822347|gb|EX821962.1|EX821962	ccr-miR-34	True	True	True	False	3
gi|158822368|gb|EX821983.1|EX821983	dre-miR-31	True	True	True	False	3
gi|158822436|gb|EX822051.1|EX822051	dre-miR-210-3p	True	False	True	True	3
gi|158822504|gb|EX822119.1|EX822119	ccr-miR-7a	True	True	True	False	3
gi|158822519|gb|EX822134.1|EX822134	ccr-miR-7a	True	True	True	False	3
gi|158822519|gb|EX822134.1|EX822134	dre-miR-125c-3p	True	False	True	True	3
gi|158822526|gb|EX822141.1|EX822141	ccr-miR-93	True	False	True	True	3
gi|158822532|gb|EX822147.1|EX822147	dre-miR-125c-3p	True	True	True	False	3
gi|158822590|gb|EX822205.1|EX822205	dre-miR-15c	True	True	True	False	3
gi|158822665|gb|EX822280.1|EX822280	ccr-miR-7a	True	True	True	False	3
gi|158822765|gb|EX822380.1|EX822380	dre-miR-15c	True	True	True	False	3
gi|158822853|gb|EX822468.1|EX822468	dre-miR-15c	True	True	True	False	3
gi|158822877|gb|EX822492.1|EX822492	dre-miR-15c	True	True	True	False	3
gi|158822886|gb|EX822501.1|EX822501	ccr-miR-34	True	False	True	True	3
gi|158822918|gb|EX822533.1|EX822533	ccr-miR-7a	True	True	True	False	3
gi|158822918|gb|EX822533.1|EX822533	ccr-miR-93	True	True	True	False	3
gi|158822921|gb|EX822536.1|EX822536	dre-miR-731	True	True	True	True	4
gi|158822962|gb|EX822577.1|EX822577	ccr-miR-34	True	False	True	True	3
gi|158822979|gb|EX822594.1|EX822594	ccr-miR-7a	True	True	True	False	3
gi|158822983|gb|EX822598.1|EX822598	dre-miR-210-3p	True	False	True	True	3
gi|158822993|gb|EX822608.1|EX822608	ccr-miR-7a	True	True	True	False	3
gi|158823026|gb|EX822641.1|EX822641	dre-miR-15c	True	True	True	False	3
gi|158823062|gb|EX822677.1|EX822677	dre-miR-15c	True	True	True	False	3
gi|158823074|gb|EX822689.1|EX822689	ccr-miR-34	True	False	True	True	3
gi|158823085|gb|EX822700.1|EX822700	dre-miR-125c-3p	True	True	True	False	3
gi|158823092|gb|EX822707.1|EX822707	dre-miR-31	True	True	True	False	3
gi|158823093|gb|EX822708.1|EX822708	ccr-miR-34	True	False	True	True	3
gi|158823099|gb|EX822714.1|EX822714	dre-miR-31	True	True	True	False	3
gi|158823102|gb|EX822717.1|EX822717	dre-miR-15c	True	True	True	True	4
gi|158823106|gb|EX822721.1|EX822721	dre-miR-2188-5p	True	True	True	False	3
gi|158823127|gb|EX822742.1|EX822742	ccr-miR-7a	True	True	True	True	4
gi|158823159|gb|EX822774.1|EX822774	dre-miR-15c	True	True	True	False	3
gi|158823195|gb|EX822810.1|EX822810	ccr-miR-93	True	True	True	False	3
gi|158823195|gb|EX822810.1|EX822810	dre-miR-15c	True	True	True	False	3
gi|158823229|gb|EX822844.1|EX822844	dre-miR-125c-3p	True	True	True	False	3
gi|158823237|gb|EX822852.1|EX822852	dre-miR-15c	True	True	True	False	3
gi|158823243|gb|EX822858.1|EX822858	dre-miR-15c	True	True	True	False	3
gi|158823260|gb|EX822875.1|EX822875	dre-miR-16c-3p	True	False	True	True	3
gi|158823297|gb|EX822912.1|EX822912	dre-miR-462	True	True	True	False	3
gi|158823316|gb|EX822931.1|EX822931	ccr-miR-93	True	True	True	False	3
gi|158823364|gb|EX822979.1|EX822979	ccr-miR-34	True	False	True	True	3
gi|158823364|gb|EX822979.1|EX822979	dre-miR-731	True	False	True	True	3
gi|158823365|gb|EX822980.1|EX822980	ccr-miR-34	True	True	True	False	3
gi|158823365|gb|EX822980.1|EX822980	dre-miR-15c	True	True	True	False	3
gi|158823413|gb|EX823028.1|EX823028	dre-miR-462	True	True	True	False	3
gi|158823461|gb|EX823076.1|EX823076	ccr-miR-7a	True	True	True	False	3
gi|158823472|gb|EX823087.1|EX823087	ccr-miR-7a	True	True	True	False	3
gi|158823473|gb|EX823088.1|EX823088	ccr-miR-93	True	True	True	False	3
gi|158823477|gb|EX823092.1|EX823092	dre-miR-15c	True	True	True	False	3
gi|158823573|gb|EX823188.1|EX823188	ccr-miR-34	True	True	True	False	3
gi|158823575|gb|EX823190.1|EX823190	ccr-miR-34	True	False	True	True	3
gi|158823595|gb|EX823210.1|EX823210	dre-miR-2188-3p	True	False	True	True	3
gi|158823612|gb|EX823227.1|EX823227	dre-miR-15c	True	True	True	True	4
gi|158823613|gb|EX823228.1|EX823228	dre-miR-15c	True	True	True	False	3
gi|158823659|gb|EX823274.1|EX823274	ccr-miR-34	True	True	True	False	3
gi|158823672|gb|EX823287.1|EX823287	ccr-miR-34	True	False	True	True	3
gi|158823686|gb|EX823301.1|EX823301	ccr-miR-7a	True	True	True	False	3
gi|158823735|gb|EX823350.1|EX823350	ccr-miR-7a	True	True	True	True	4
gi|158823767|gb|EX823382.1|EX823382	ccr-miR-34	True	False	True	True	3
gi|158823775|gb|EX823390.1|EX823390	ccr-miR-34	True	False	True	True	3
gi|158823802|gb|EX823417.1|EX823417	dre-miR-15c	True	True	True	False	3
gi|158823822|gb|EX823437.1|EX823437	ccr-miR-34	False	True	True	True	3
gi|158823827|gb|EX823442.1|EX823442	dre-miR-15c	True	True	True	False	3
gi|158823846|gb|EX823461.1|EX823461	dre-miR-15c	True	True	True	False	3
gi|158823874|gb|EX823489.1|EX823489	dre-miR-125c-3p	False	True	True	True	3
gi|158823961|gb|EX823576.1|EX823576	ccr-miR-7a	True	True	True	False	3
gi|158824019|gb|EX823634.1|EX823634	dre-miR-125c-3p	True	False	True	True	3
gi|158824019|gb|EX823634.1|EX823634	dre-miR-31	True	True	True	True	4
gi|158824040|gb|EX823655.1|EX823655	ccr-miR-7a	True	True	True	False	3
gi|158824040|gb|EX823655.1|EX823655	dre-miR-731	True	False	True	True	3
gi|158824148|gb|EX823763.1|EX823763	dre-miR-31	True	True	True	False	3
gi|158824222|gb|EX823837.1|EX823837	dre-miR-15c	True	True	True	False	3
gi|158824227|gb|EX823842.1|EX823842	ccr-miR-7a	True	True	True	False	3
gi|158824240|gb|EX823855.1|EX823855	dre-miR-15c	True	True	True	False	3
gi|158824334|gb|EX823949.1|EX823949	dre-miR-462	True	True	True	False	3
gi|158824361|gb|EX823976.1|EX823976	dre-miR-2188-5p	True	False	True	True	3
gi|158824409|gb|EX824024.1|EX824024	ccr-miR-34	True	True	True	True	4
gi|158824415|gb|EX824030.1|EX824030	ccr-miR-34	True	True	True	False	3
gi|158824434|gb|EX824049.1|EX824049	dre-miR-2188-3p	True	False	True	True	3
gi|158824463|gb|EX824078.1|EX824078	dre-miR-31	True	True	True	False	3
gi|158824511|gb|EX824126.1|EX824126	dre-miR-15c	True	True	True	False	3
gi|158824518|gb|EX824133.1|EX824133	ccr-miR-34	True	False	True	True	3
gi|158824518|gb|EX824133.1|EX824133	dre-miR-125c-3p	True	False	True	True	3
gi|158824519|gb|EX824134.1|EX824134	ccr-miR-7a	True	True	True	False	3
gi|158824536|gb|EX824151.1|EX824151	ccr-miR-7a	True	True	True	False	3
gi|158824548|gb|EX824163.1|EX824163	dre-miR-15c	True	True	True	False	3
gi|158824571|gb|EX824186.1|EX824186	dre-miR-125c-3p	False	True	True	True	3
gi|158824580|gb|EX824195.1|EX824195	dre-miR-210-3p	True	False	True	True	3
gi|158824601|gb|EX824216.1|EX824216	ccr-miR-7a	True	True	True	False	3
gi|158824613|gb|EX824228.1|EX824228	dre-miR-15c	True	True	True	False	3
gi|158824672|gb|EX824287.1|EX824287	ccr-miR-34	True	False	True	True	3
gi|158824692|gb|EX824307.1|EX824307	ccr-miR-7a	True	True	True	False	3
gi|158824692|gb|EX824307.1|EX824307	dre-miR-15c	True	True	True	False	3
gi|158824699|gb|EX824314.1|EX824314	ccr-miR-34	True	False	True	True	3
gi|158824721|gb|EX824336.1|EX824336	dre-miR-15c	True	True	True	False	3
gi|158824722|gb|EX824337.1|EX824337	ccr-miR-34	True	True	True	True	4
gi|158824731|gb|EX824346.1|EX824346	dre-miR-15c	True	True	True	False	3
gi|158824861|gb|EX824476.1|EX824476	dre-miR-31	True	True	True	False	3
gi|158824870|gb|EX824485.1|EX824485	dre-miR-16c-3p	True	False	True	True	3
gi|158824881|gb|EX824496.1|EX824496	ccr-miR-7a	True	True	True	False	3
gi|158824897|gb|EX824512.1|EX824512	dre-miR-2188-5p	True	False	True	True	3
gi|158824947|gb|EX824562.1|EX824562	dre-miR-210-3p	True	False	True	True	3
gi|158825040|gb|EX824655.1|EX824655	dre-miR-462	True	True	True	False	3
gi|158825196|gb|EX824811.1|EX824811	dre-miR-31	True	True	True	False	3
gi|158825197|gb|EX824812.1|EX824812	dre-miR-2188-3p	True	False	True	True	3
gi|158825289|gb|EX824904.1|EX824904	ccr-miR-34	False	True	True	True	3
gi|158825336|gb|EX824951.1|EX824951	dre-miR-15c	False	True	True	True	3
gi|158825337|gb|EX824952.1|EX824952	ccr-miR-34	True	True	True	False	3
gi|158825348|gb|EX824963.1|EX824963	dre-miR-2188-3p	True	False	True	True	3
gi|158825351|gb|EX824966.1|EX824966	dre-miR-125c-3p	True	True	True	False	3
gi|158825387|gb|EX825002.1|EX825002	dre-miR-15c	True	True	True	False	3
gi|158825392|gb|EX825007.1|EX825007	ccr-miR-7a	True	True	True	False	3
gi|158825436|gb|EX825051.1|EX825051	dre-miR-15c	True	True	True	False	3
gi|158825437|gb|EX825052.1|EX825052	ccr-miR-34	False	True	True	True	3
gi|158825499|gb|EX825114.1|EX825114	ccr-miR-34	True	True	True	False	3
gi|158825499|gb|EX825114.1|EX825114	dre-miR-15c	True	True	True	False	3
gi|158825511|gb|EX825126.1|EX825126	ccr-miR-34	True	False	True	True	3
gi|158825551|gb|EX825166.1|EX825166	dre-miR-15c	True	True	True	False	3
gi|158825551|gb|EX825166.1|EX825166	dre-miR-210-3p	True	False	True	True	3
gi|158825568|gb|EX825183.1|EX825183	ccr-miR-34	True	False	True	True	3
gi|158825619|gb|EX825234.1|EX825234	ccr-miR-7a	True	True	True	False	3
gi|158825655|gb|EX825270.1|EX825270	dre-miR-15c	True	True	True	True	4
gi|158825743|gb|EX825358.1|EX825358	dre-miR-31	True	True	True	False	3
gi|158825781|gb|EX825396.1|EX825396	ccr-miR-7a	True	True	True	False	3
gi|158825972|gb|EX825587.1|EX825587	ccr-miR-34	True	False	True	True	3
gi|158826019|gb|EX825634.1|EX825634	dre-miR-15c	True	True	True	False	3
gi|158826047|gb|EX825662.1|EX825662	ccr-miR-7a	True	True	True	True	4
gi|158826058|gb|EX825673.1|EX825673	dre-miR-15c	True	True	True	False	3
gi|158826058|gb|EX825673.1|EX825673	dre-miR-2188-3p	True	False	True	True	3
gi|158826087|gb|EX825702.1|EX825702	ccr-miR-7a	True	True	True	False	3
gi|158826255|gb|EX825870.1|EX825870	ccr-miR-34	True	True	True	True	4
gi|158826341|gb|EX825956.1|EX825956	ccr-miR-7a	True	True	True	False	3
gi|158826452|gb|EX826067.1|EX826067	dre-miR-15c	True	True	True	False	3
gi|158826645|gb|EX826260.1|EX826260	dre-miR-210-3p	True	False	True	True	3
gi|158826790|gb|EX826405.1|EX826405	ccr-miR-34	True	False	True	True	3
gi|158826805|gb|EX826420.1|EX826420	dre-miR-462	True	True	True	False	3
gi|158826961|gb|EX826576.1|EX826576	ccr-miR-7a	True	True	True	False	3
gi|158826973|gb|EX826588.1|EX826588	dre-miR-15c	True	True	True	False	3
gi|158826987|gb|EX826602.1|EX826602	dre-miR-210-3p	True	False	True	True	3
gi|158827068|gb|EX826683.1|EX826683	dre-miR-16c-3p	True	False	True	True	3
gi|158827255|gb|EX826870.1|EX826870	ccr-miR-7a	True	True	True	False	3
gi|158827263|gb|EX826878.1|EX826878	ccr-miR-7a	True	True	True	False	3
gi|158827313|gb|EX826928.1|EX826928	dre-miR-210-3p	True	False	True	True	3
gi|158827330|gb|EX826945.1|EX826945	dre-miR-15c	True	True	True	False	3
gi|158827333|gb|EX826948.1|EX826948	dre-miR-15c	True	True	True	False	3
gi|158827401|gb|EX827016.1|EX827016	ccr-miR-7a	True	True	True	False	3
gi|158906415|gb|EX879186.1|EX879186	dre-miR-15c	True	True	True	False	3
gi|158906437|gb|EX879208.1|EX879208	dre-miR-15c	True	True	True	False	3
gi|158906449|gb|EX879220.1|EX879220	dre-miR-210-3p	True	False	True	True	3
gi|158906469|gb|EX879240.1|EX879240	ccr-miR-7a	True	True	True	False	3
gi|158906507|gb|EX879070.1|EX879070	dre-miR-125c-3p	True	True	True	False	3
gi|158906586|gb|EX879253.1|EX879253	ccr-miR-93	True	True	True	False	3
gi|158906586|gb|EX879253.1|EX879253	dre-miR-15c	True	True	True	False	3
gi|158906594|gb|EX879261.1|EX879261	ccr-miR-34	True	False	True	True	3
gi|158906679|gb|EX879346.1|EX879346	ccr-miR-34	True	False	True	True	3
gi|158906725|gb|EX879392.1|EX879392	ccr-miR-7a	True	True	True	False	3
gi|158906752|gb|EX879419.1|EX879419	dre-miR-731	True	True	True	False	3
gi|158906796|gb|EX879028.1|EX879028	dre-miR-210-3p	True	False	True	True	3
gi|158906893|gb|EX879614.1|EX879614	dre-miR-15c	True	True	True	False	3
gi|158906970|gb|EX880588.1|EX880588	ccr-miR-34	False	True	True	True	3
gi|158907002|gb|EX880620.1|EX880620	ccr-miR-7a	True	True	True	False	3
gi|158907028|gb|EX880168.1|EX880168	ccr-miR-7a	True	True	True	False	3
gi|158907034|gb|EX880174.1|EX880174	ccr-miR-7a	True	True	True	False	3
gi|158907034|gb|EX880174.1|EX880174	dre-miR-210-3p	True	False	True	True	3
gi|158907035|gb|EX880175.1|EX880175	dre-miR-125c-3p	True	True	True	True	4
gi|158907088|gb|EX880228.1|EX880228	dre-miR-125c-3p	True	True	True	False	3
gi|158907093|gb|EX880233.1|EX880233	ccr-miR-34	True	False	True	True	3
gi|158907108|gb|EX880248.1|EX880248	dre-miR-462	True	True	True	False	3
gi|158907196|gb|EX880336.1|EX880336	dre-miR-2188-5p	True	False	True	True	3
gi|158907235|gb|EX880362.1|EX880362	dre-miR-31	True	True	True	False	3
gi|158907263|gb|EX880377.1|EX880377	ccr-miR-34	True	True	True	False	3
gi|158907263|gb|EX880377.1|EX880377	dre-miR-2188-5p	True	False	True	True	3
gi|158907339|gb|EX880414.1|EX880414	dre-miR-15c	True	True	True	False	3
gi|158907353|gb|EX879739.1|EX879739	ccr-miR-7a	True	True	True	False	3
gi|158907393|gb|EX880442.1|EX880442	ccr-miR-7a	True	True	True	False	3
gi|158907398|gb|EX880447.1|EX880447	ccr-miR-34	True	False	True	True	3
gi|158907398|gb|EX880447.1|EX880447	dre-miR-15c	True	True	True	False	3
gi|158907398|gb|EX880447.1|EX880447	dre-miR-2188-3p	True	False	True	True	3
gi|158907412|gb|EX879772.1|EX879772	dre-miR-15c	True	True	True	False	3
gi|158907487|gb|EX879834.1|EX879834	dre-miR-15c	True	True	True	False	3
gi|158907512|gb|EX879859.1|EX879859	dre-miR-15c	True	True	True	True	4
gi|158907520|gb|EX879867.1|EX879867	ccr-miR-7a	True	True	True	False	3
gi|158907521|gb|EX879868.1|EX879868	dre-miR-15c	True	True	True	False	3
gi|158907525|gb|EX879872.1|EX879872	dre-miR-210-3p	True	False	True	True	3
gi|158907547|gb|EX879894.1|EX879894	dre-miR-15c	True	True	True	False	3
gi|158907560|gb|EX879907.1|EX879907	ccr-miR-34	True	True	True	True	4
gi|158907575|gb|EX879922.1|EX879922	dre-miR-15c	True	True	True	False	3
gi|158907607|gb|EX879954.1|EX879954	dre-miR-15c	True	True	True	False	3
gi|158907620|gb|EX879967.1|EX879967	ccr-miR-7a	True	True	True	False	3
gi|158907620|gb|EX879967.1|EX879967	dre-miR-210-3p	True	False	True	True	3
gi|158907653|gb|EX879511.1|EX879511	ccr-miR-7a	True	True	True	False	3
gi|158907691|gb|EX879549.1|EX879549	ccr-miR-7a	True	True	True	False	3
gi|158907703|gb|EX879561.1|EX879561	dre-miR-2188-5p	True	False	True	True	3
gi|158907708|gb|EX880086.1|EX880086	ccr-miR-7a	True	True	True	False	3
gi|158907754|gb|EX880132.1|EX880132	dre-miR-125c-3p	True	True	True	False	3
gi|158907778|gb|EX879987.1|EX879987	ccr-miR-34	True	True	True	False	3
gi|158907795|gb|EX880472.1|EX880472	dre-miR-210-3p	True	False	True	True	3
gi|158907805|gb|EX880001.1|EX880001	dre-miR-125c-3p	True	True	True	True	4
gi|158907814|gb|EX880478.1|EX880478	dre-miR-15c	True	True	True	False	3
gi|158907901|gb|EX880526.1|EX880526	dre-miR-31	True	True	True	False	3
gi|158907917|gb|EX880529.1|EX880529	dre-miR-15c	True	True	True	False	3
gi|158907919|gb|EX880531.1|EX880531	ccr-miR-34	True	True	True	False	3
gi|158907931|gb|EX880062.1|EX880062	dre-miR-15c	True	True	True	False	3
gi|158907968|gb|EX880554.1|EX880554	ccr-miR-93	True	False	True	True	3
gi|158907972|gb|EX880558.1|EX880558	ccr-miR-7a	True	True	True	False	3
gi|158908001|gb|EX880899.1|EX880899	dre-miR-15c	True	True	True	False	3
gi|158908095|gb|EX880993.1|EX880993	dre-miR-15c	True	True	True	False	3
gi|158908097|gb|EX880995.1|EX880995	dre-miR-15c	True	True	True	False	3
gi|158908151|gb|EX881049.1|EX881049	ccr-miR-7a	True	True	True	False	3
gi|158908257|gb|EX881155.1|EX881155	dre-miR-15c	False	True	True	True	3
gi|158908326|gb|EX881640.1|EX881640	dre-miR-31	True	True	True	False	3
gi|158908335|gb|EX881649.1|EX881649	dre-miR-2188-5p	True	False	True	True	3
gi|158908400|gb|EX880637.1|EX880637	dre-miR-210-3p	True	False	True	True	3
gi|158908431|gb|EX880668.1|EX880668	ccr-miR-7a	True	True	True	False	3
gi|158908431|gb|EX880668.1|EX880668	dre-miR-15c	True	True	True	True	4
gi|158908594|gb|EX880753.1|EX880753	dre-miR-15c	True	True	True	False	3
gi|158908603|gb|EX881269.1|EX881269	dre-miR-15c	True	True	True	False	3
gi|158908621|gb|EX880767.1|EX880767	dre-miR-15c	True	True	True	False	3
gi|158908636|gb|EX881289.1|EX881289	dre-miR-125c-3p	True	True	True	False	3
gi|158908658|gb|EX880791.1|EX880791	dre-miR-15c	True	True	True	False	3
gi|158908659|gb|EX880792.1|EX880792	dre-miR-210-3p	True	False	True	True	3
gi|158908761|gb|EX881310.1|EX881310	dre-miR-210-3p	True	False	True	True	3
gi|158908824|gb|EX881373.1|EX881373	dre-miR-31	True	True	True	False	3
gi|158908902|gb|EX881451.1|EX881451	ccr-miR-34	True	True	True	False	3
gi|158908916|gb|EX881465.1|EX881465	dre-miR-15c	True	True	True	False	3
gi|158908972|gb|EX881521.1|EX881521	dre-miR-15c	True	True	True	False	3
gi|158909026|gb|EX881575.1|EX881575	ccr-miR-34	True	True	True	False	3
gi|158909030|gb|EX881579.1|EX881579	dre-miR-31	True	True	True	False	3
gi|158909128|gb|EX882457.1|EX882457	dre-miR-125c-3p	True	False	True	True	3
gi|158909189|gb|EX881985.1|EX881985	ccr-miR-7a	True	True	True	False	3
gi|158909198|gb|EX881994.1|EX881994	dre-miR-723-3p	True	True	True	False	3
gi|158909263|gb|EX882709.1|EX882709	ccr-miR-34	True	True	True	True	4
gi|158909264|gb|EX882710.1|EX882710	ccr-miR-7a	True	True	True	False	3
gi|158909284|gb|EX882327.1|EX882327	dre-miR-125c-3p	True	True	True	False	3
gi|158909286|gb|EX882329.1|EX882329	ccr-miR-34	True	False	True	True	3
gi|158909306|gb|EX882063.1|EX882063	dre-miR-125c-3p	True	True	True	False	3
gi|158909316|gb|EX882073.1|EX882073	dre-miR-125c-3p	True	True	True	False	3
gi|158909360|gb|EX882351.1|EX882351	ccr-miR-34	True	False	True	True	3
gi|158909360|gb|EX882351.1|EX882351	dre-miR-15c	True	True	True	False	3
gi|158909461|gb|EX881706.1|EX881706	dre-miR-125c-3p	True	False	True	True	3
gi|158909462|gb|EX881707.1|EX881707	ccr-miR-7a	True	True	True	False	3
gi|158909481|gb|EX881726.1|EX881726	dre-miR-15c	True	True	True	False	3
gi|158909492|gb|EX881737.1|EX881737	ccr-miR-7a	True	True	True	False	3
gi|158909566|gb|EX881770.1|EX881770	dre-miR-125c-3p	True	False	True	True	3
gi|158909628|gb|EX882157.1|EX882157	dre-miR-31	True	False	True	True	3
gi|158909633|gb|EX882162.1|EX882162	ccr-miR-34	True	False	True	True	3
gi|158909724|gb|EX881850.1|EX881850	dre-miR-15c	False	True	True	True	3
gi|158909744|gb|EX881857.1|EX881857	ccr-miR-7a	True	True	True	False	3
gi|158909789|gb|EX881902.1|EX881902	ccr-miR-34	True	False	True	True	3
gi|158909789|gb|EX881902.1|EX881902	ccr-miR-93	True	False	True	True	3
gi|158909816|gb|EX881929.1|EX881929	ccr-miR-7a	True	True	True	False	3
gi|158909822|gb|EX881935.1|EX881935	ccr-miR-7a	True	True	True	False	3
gi|158909832|gb|EX881945.1|EX881945	dre-miR-2188-5p	False	True	True	True	3
gi|158909849|gb|EX882495.1|EX882495	dre-miR-15c	True	True	True	False	3
gi|158909871|gb|EX882517.1|EX882517	dre-miR-2188-3p	True	False	True	True	3
gi|158909889|gb|EX882535.1|EX882535	dre-miR-15c	True	True	True	False	3
gi|158909897|gb|EX882543.1|EX882543	dre-miR-15c	True	True	True	False	3
gi|158909933|gb|EX882579.1|EX882579	dre-miR-15c	True	True	True	True	4
gi|158910038|gb|EX882268.1|EX882268	dre-miR-15c	True	True	True	False	3
gi|158910042|gb|EX882636.1|EX882636	dre-miR-15c	True	True	True	True	4
gi|158910048|gb|EX882642.1|EX882642	ccr-miR-93	True	False	True	True	3
gi|158910048|gb|EX882642.1|EX882642	dre-miR-31	True	True	True	True	4
gi|158910087|gb|EX882291.1|EX882291	dre-miR-731	True	False	True	True	3
gi|158910226|gb|EX883314.1|EX883314	dre-miR-15c	True	True	True	False	3
gi|158910304|gb|EX883353.1|EX883353	dre-miR-2188-3p	True	False	True	True	3
gi|158910326|gb|EX883362.1|EX883362	dre-miR-15c	True	True	True	False	3
gi|158910364|gb|EX882997.1|EX882997	ccr-miR-7a	True	True	True	False	3
gi|158910418|gb|EX883051.1|EX883051	ccr-miR-7a	True	True	True	False	3
gi|158910488|gb|EX883420.1|EX883420	ccr-miR-34	True	True	True	True	4
gi|158910582|gb|EX883111.1|EX883111	ccr-miR-7a	True	True	True	False	3
gi|158910582|gb|EX883111.1|EX883111	dre-miR-125c-3p	True	True	True	False	3
gi|158910586|gb|EX883115.1|EX883115	dre-miR-31	True	True	True	False	3
gi|158910594|gb|EX883123.1|EX883123	dre-miR-15c	True	True	True	False	3
gi|158910712|gb|EX882866.1|EX882866	ccr-miR-93	True	False	True	True	3
gi|158910782|gb|EX883235.1|EX883235	dre-miR-731	True	False	True	True	3
gi|158910785|gb|EX883238.1|EX883238	dre-miR-15c	True	True	True	False	3
gi|158910785|gb|EX883238.1|EX883238	dre-miR-2188-3p	True	False	True	True	3
gi|158910794|gb|EX883247.1|EX883247	ccr-miR-34	True	False	True	True	3
gi|158910794|gb|EX883247.1|EX883247	ccr-miR-7a	True	True	True	False	3
gi|158910856|gb|EX883699.1|EX883699	ccr-miR-34	True	False	True	True	3
gi|158910928|gb|EX883771.1|EX883771	dre-miR-15c	True	True	True	False	3
gi|158910930|gb|EX883773.1|EX883773	ccr-miR-7a	True	True	True	True	4
gi|158910930|gb|EX883773.1|EX883773	dre-miR-15c	True	True	True	True	4
gi|158910935|gb|EX883778.1|EX883778	dre-miR-15c	True	True	True	False	3
gi|158911031|gb|EX883874.1|EX883874	dre-miR-15c	True	True	True	False	3
gi|158911099|gb|EX883492.1|EX883492	ccr-miR-34	True	False	True	True	3
gi|158911115|gb|EX883508.1|EX883508	dre-miR-462	True	True	True	False	3
gi|158911137|gb|EX883530.1|EX883530	dre-miR-31	True	False	True	True	3
gi|158911140|gb|EX883533.1|EX883533	ccr-miR-34	False	True	True	True	3
gi|158911166|gb|EX883559.1|EX883559	ccr-miR-34	True	False	True	True	3
gi|158911325|gb|EX884030.1|EX884030	dre-miR-125c-3p	True	False	True	True	3
gi|158911395|gb|EX884100.1|EX884100	dre-miR-731	True	True	True	False	3
gi|158911440|gb|EX883944.1|EX883944	ccr-miR-34	True	True	True	False	3
gi|158911441|gb|EX883945.1|EX883945	ccr-miR-7a	True	True	True	False	3
gi|158911506|gb|EX884114.1|EX884114	ccr-miR-34	True	False	True	True	3
gi|158911517|gb|EX884125.1|EX884125	dre-miR-2188-5p	True	False	True	True	3
gi|158911563|gb|EX884171.1|EX884171	dre-miR-15c	False	True	True	True	3
gi|158911617|gb|EX884433.1|EX884433	ccr-miR-34	True	True	True	False	3
gi|158911686|gb|EX884502.1|EX884502	ccr-miR-7a	True	True	True	True	4
gi|158911690|gb|EX884506.1|EX884506	dre-miR-125c-3p	True	False	True	True	3
gi|158911791|gb|EX884543.1|EX884543	dre-miR-31	True	True	True	False	3
gi|158911810|gb|EX884319.1|EX884319	dre-miR-31	True	True	True	False	3
gi|158911836|gb|EX884345.1|EX884345	dre-miR-125c-3p	True	False	True	True	3
gi|158911886|gb|EX884395.1|EX884395	dre-miR-125c-3p	True	True	True	False	3
gi|158911901|gb|EX884410.1|EX884410	dre-miR-462	True	True	True	False	3
gi|158911920|gb|EX884741.1|EX884741	ccr-miR-7a	True	True	True	False	3
gi|158911938|gb|EX884759.1|EX884759	ccr-miR-34	True	False	True	True	3
gi|158912015|gb|EX884577.1|EX884577	ccr-miR-7a	True	True	True	False	3
gi|158912036|gb|EX884598.1|EX884598	ccr-miR-7a	True	True	True	False	3
gi|158912053|gb|EX884615.1|EX884615	dre-miR-31	True	True	True	False	3
gi|158912054|gb|EX884616.1|EX884616	ccr-miR-7a	True	True	True	False	3
gi|158912082|gb|EX884644.1|EX884644	dre-miR-15c	True	True	True	False	3
gi|158912121|gb|EX884683.1|EX884683	dre-miR-2188-5p	True	True	True	False	3
gi|158912141|gb|EX884703.1|EX884703	ccr-miR-7a	True	True	True	False	3
gi|158912144|gb|EX884706.1|EX884706	dre-miR-31	True	True	True	True	4
gi|158912150|gb|EX884712.1|EX884712	ccr-miR-93	True	True	True	False	3
gi|158912182|gb|EX885524.1|EX885524	ccr-miR-34	False	True	True	True	3
gi|158912184|gb|EX885526.1|EX885526	dre-miR-15c	True	True	True	False	3
gi|158912195|gb|EX885537.1|EX885537	ccr-miR-93	True	False	True	True	3
gi|158912235|gb|EX885577.1|EX885577	ccr-miR-7a	True	True	True	False	3
gi|158912250|gb|EX885592.1|EX885592	ccr-miR-34	True	False	True	True	3
gi|158912268|gb|EX885605.1|EX885605	ccr-miR-34	True	False	True	True	3
gi|158912313|gb|EX885000.1|EX885000	dre-miR-125c-3p	True	True	True	False	3
gi|158912370|gb|EX885057.1|EX885057	dre-miR-15c	True	True	True	False	3
gi|158912380|gb|EX885067.1|EX885067	dre-miR-31	True	True	True	False	3
gi|158912395|gb|EX885082.1|EX885082	dre-miR-15c	True	True	True	False	3
gi|158912404|gb|EX885728.1|EX885728	dre-miR-15c	True	True	True	False	3
gi|158912457|gb|EX885781.1|EX885781	dre-miR-15c	True	True	True	False	3
gi|158912460|gb|EX885784.1|EX885784	ccr-miR-7a	True	True	True	False	3
gi|158912466|gb|EX885790.1|EX885790	ccr-miR-34	True	True	True	True	4
gi|158912490|gb|EX885814.1|EX885814	dre-miR-125c-3p	True	False	True	True	3
gi|158912500|gb|EX885824.1|EX885824	ccr-miR-7a	True	True	True	False	3
gi|158912500|gb|EX885824.1|EX885824	dre-miR-125c-3p	True	True	True	False	3
gi|158912526|gb|EX885850.1|EX885850	dre-miR-210-3p	True	False	True	True	3
gi|158912592|gb|EX885916.1|EX885916	ccr-miR-34	True	True	True	True	4
gi|158912592|gb|EX885916.1|EX885916	dre-miR-125c-3p	True	False	True	True	3
gi|158912595|gb|EX885919.1|EX885919	ccr-miR-34	True	False	True	True	3
gi|158912614|gb|EX885197.1|EX885197	dre-miR-31	True	True	True	False	3
gi|158912634|gb|EX885217.1|EX885217	ccr-miR-34	True	False	True	True	3
gi|158912634|gb|EX885217.1|EX885217	dre-miR-2188-5p	True	False	True	True	3
gi|158912649|gb|EX885232.1|EX885232	dre-miR-15c	True	True	True	False	3
gi|158912693|gb|EX885276.1|EX885276	ccr-miR-7a	True	True	True	False	3
gi|158912737|gb|EX885320.1|EX885320	dre-miR-15c	True	True	True	False	3
gi|158912738|gb|EX885321.1|EX885321	dre-miR-15c	True	True	True	False	3
gi|158912743|gb|EX885326.1|EX885326	ccr-miR-34	True	False	True	True	3
gi|158912743|gb|EX885326.1|EX885326	dre-miR-210-3p	True	False	True	True	3
gi|158912763|gb|EX885346.1|EX885346	ccr-miR-34	True	True	True	False	3
gi|158912804|gb|EX885387.1|EX885387	ccr-miR-34	True	False	True	True	3
gi|158912812|gb|EX885395.1|EX885395	dre-miR-15c	True	True	True	False	3
gi|158912820|gb|EX885091.1|EX885091	ccr-miR-7a	True	True	True	True	4
gi|158912904|gb|EX885175.1|EX885175	dre-miR-31	True	True	True	False	3
gi|158912971|gb|EX885450.1|EX885450	dre-miR-15c	True	True	True	False	3
gi|158913001|gb|EX885480.1|EX885480	dre-miR-31	True	True	True	False	3
gi|158913032|gb|EX885628.1|EX885628	dre-miR-15c	True	True	True	False	3
gi|158913080|gb|EX885676.1|EX885676	dre-miR-125c-3p	True	True	True	False	3
gi|158913099|gb|EX885695.1|EX885695	ccr-miR-7a	True	True	True	False	3
gi|158913136|gb|EX885940.1|EX885940	dre-miR-125c-3p	True	True	True	True	4
gi|158913188|gb|EX884961.1|EX884961	ccr-miR-34	True	False	True	True	3
gi|158913223|gb|EX884840.1|EX884840	dre-miR-15c	True	True	True	True	4
gi|158913223|gb|EX884840.1|EX884840	dre-miR-210-3p	True	False	True	True	3
gi|158913230|gb|EX884847.1|EX884847	dre-miR-15c	True	True	True	False	3
gi|158913235|gb|EX884852.1|EX884852	dre-miR-15c	True	True	True	False	3
gi|158913235|gb|EX884852.1|EX884852	dre-miR-210-3p	True	False	True	True	3
gi|158913237|gb|EX884854.1|EX884854	dre-miR-15c	True	True	True	False	3
gi|158913284|gb|EX884901.1|EX884901	ccr-miR-7a	True	True	True	False	3
gi|158913308|gb|EX884925.1|EX884925	ccr-miR-7a	False	True	True	True	3
gi|158913487|gb|EX886054.1|EX886054	dre-miR-15c	True	True	True	False	3
gi|158913578|gb|EX886019.1|EX886019	dre-miR-15c	True	True	True	False	3
gi|158913597|gb|EX886038.1|EX886038	ccr-miR-34	True	False	True	True	3
gi|159147206|gb|EU118764.1|	dre-miR-15c	True	True	True	True	4
gi|166085094|dbj|AB334722.1|	ccr-miR-34	True	False	True	True	3
gi|166085094|dbj|AB334722.1|	dre-miR-15c	True	True	True	False	3
gi|166085096|dbj|AB334723.1|	dre-miR-15c	True	True	True	True	4
gi|16754862|dbj|AB061686.1|	dre-miR-125c-3p	True	True	True	False	3
gi|16754862|dbj|AB061686.1|	dre-miR-15c	True	True	True	False	3
gi|16754864|dbj|AB061687.1|	dre-miR-15c	True	True	True	False	3
gi|16754866|dbj|AB061688.1|	dre-miR-125c-3p	True	True	True	False	3
gi|16754868|dbj|AB061689.1|	dre-miR-125c-3p	True	True	True	False	3
gi|16754876|dbj|AB061693.1|	dre-miR-210-3p	True	False	True	True	3
gi|168480812|gb|EU380205.1|	dre-miR-15c	True	True	True	False	3
gi|170295883|gb|EU375456.1|	dre-miR-15c	True	True	True	False	3
gi|1703677|gb|S82374.1|	ccr-miR-7a	True	True	True	False	3
gi|1766027|gb|U81506.1|CCU81506	dre-miR-15c	True	True	True	False	3
gi|1766027|gb|U81506.1|CCU81506	dre-miR-210-3p	True	False	True	True	3
gi|17974310|dbj|AB063390.1|	dre-miR-2188-5p	True	True	True	False	3
gi|17976318|gb|AU240305.1|AU240305	dre-miR-15c	True	True	True	False	3
gi|17976376|gb|AU240363.1|AU240363	dre-miR-15c	False	True	True	True	3
gi|17977824|emb|AJ292211.1|	ccr-miR-7a	True	True	True	False	3
gi|18034629|gb|AF457152.1|	dre-miR-31	True	True	True	False	3
gi|18073937|emb|AJ317955.1|	dre-miR-15c	True	True	True	False	3
gi|183241344|gb|EU490407.1|	dre-miR-15c	True	True	True	False	3
gi|183241345|gb|EU490408.1|	ccr-miR-34	True	False	True	True	3
gi|187937334|gb|EU519825.1|	dre-miR-210-3p	True	False	True	True	3
gi|19067953|gb|AY044448.1|	dre-miR-210-3p	True	False	True	True	3
gi|196049277|dbj|AB429305.1|	dre-miR-15c	True	True	True	False	3
gi|20142082|dbj|AB072913.1|	ccr-miR-34	True	False	True	True	3
gi|20269228|dbj|AB035730.1|	dre-miR-15c	True	True	True	False	3
gi|20269230|dbj|AB035731.1|	dre-miR-15c	True	True	True	True	4
gi|208967563|dbj|AB439579.1|	dre-miR-210-3p	True	False	True	True	3
gi|2114099|dbj|AB003585.1|	dre-miR-462	True	True	True	False	3
gi|213049|gb|M62554.1|CYICCA1	ccr-miR-34	True	True	True	True	4
gi|213049|gb|M62554.1|CYICCA1	ccr-miR-7a	True	True	True	True	4
gi|213064|gb|M11671.1|CYIUI	ccr-miR-34	True	True	True	False	3
gi|213064|gb|M11671.1|CYIUI	ccr-miR-7a	True	True	True	False	3
gi|213066|gb|M14084.1|CYIUIIA	dre-miR-125c-3p	True	False	True	True	3
gi|213068|gb|M14088.1|CYIUIIG	dre-miR-125c-3p	True	False	True	True	3
gi|2138309|gb|U83907.1|CCU83907	dre-miR-31	True	True	True	False	3
gi|215433728|gb|EU919570.1|	dre-miR-15c	True	True	True	True	4
gi|217272705|dbj|AB371285.1|	ccr-miR-34	True	False	True	True	3
gi|21927997|gb|AY117540.1|	ccr-miR-7a	True	True	True	False	3
gi|21927999|gb|AY117541.1|	ccr-miR-7a	True	True	True	False	3
gi|219936800|emb|AM183668.2|	ccr-miR-34	True	True	True	True	4
gi|219936800|emb|AM183668.2|	ccr-miR-7a	True	True	True	False	3
gi|219966126|emb|AM697886.1|	dre-miR-15c	True	True	True	False	3
gi|22022017|gb|AU279285.1|AU279285	dre-miR-210-3p	True	False	True	True	3
gi|220897817|dbj|AB361595.1|	ccr-miR-93	True	False	True	True	3
gi|220897817|dbj|AB361595.1|	dre-miR-15c	True	True	True	False	3
gi|222160701|gb|FJ009001.1|	dre-miR-210-3p	True	False	True	True	3
gi|222160701|gb|FJ009001.1|	dre-miR-462	True	True	True	False	3
gi|222160769|gb|FJ424519.1|	dre-miR-15c	True	True	True	False	3
gi|222160769|gb|FJ424519.1|	dre-miR-731	True	True	True	False	3
gi|22255344|dbj|AB089796.1|	ccr-miR-34	True	False	True	True	3
gi|22255344|dbj|AB089796.1|	dre-miR-31	True	True	True	False	3
gi|2226379|gb|AF006495.1|	dre-miR-125c-3p	True	False	True	True	3
gi|224830249|gb|FJ716101.1|	ccr-miR-7a	True	True	True	True	4
gi|224966983|dbj|AB469894.1|	ccr-miR-7a	True	True	True	False	3
gi|224966987|dbj|AB469896.1|	ccr-miR-34	True	False	True	True	3
gi|228485072|gb|FJ890347.1|	ccr-miR-34	True	False	True	True	3
gi|228485072|gb|FJ890347.1|	ccr-miR-7a	True	True	True	False	3
gi|228485072|gb|FJ890347.1|	dre-miR-15c	True	True	True	False	3
gi|2340854|emb|Y14627.1|	dre-miR-15c	True	True	True	False	3
gi|2340856|emb|Y14629.1|	dre-miR-462	True	True	True	False	3
gi|2351218|dbj|D89990.1|	ccr-miR-34	True	False	True	True	3
gi|2351218|dbj|D89990.1|	dre-miR-125c-3p	True	True	True	True	4
gi|2351218|dbj|D89990.1|	dre-miR-15c	True	True	True	False	3
gi|2351220|dbj|D89991.1|	ccr-miR-34	True	False	True	True	3
gi|2351220|dbj|D89991.1|	dre-miR-125c-3p	True	True	True	True	4
gi|2351220|dbj|D89991.1|	dre-miR-15c	True	True	True	False	3
gi|2351222|dbj|D89992.1|	ccr-miR-34	True	False	True	True	3
gi|2351222|dbj|D89992.1|	ccr-miR-7a	True	True	True	False	3
gi|2369723|emb|Y14631.1|	dre-miR-462	True	True	True	False	3
gi|240799699|emb|FM177146.1|	dre-miR-15c	True	True	True	False	3
gi|240799701|emb|FM177147.1|	dre-miR-15c	True	True	True	False	3
gi|241257|gb|S76850.1|	ccr-miR-34	True	True	True	False	3
gi|241257|gb|S76850.1|	dre-miR-125c-3p	True	False	True	True	3
gi|241864982|gb|GQ169720.1|	dre-miR-15c	True	True	True	False	3
gi|257792887|gb|FJ839681.1|	dre-miR-15c	True	True	True	False	3
gi|258406685|gb|FJ797306.1|	dre-miR-15c	True	True	True	False	3
gi|2598279|emb|Z71999.1|	ccr-miR-34	True	True	True	False	3
gi|2598279|emb|Z71999.1|	dre-miR-15c	True	True	True	False	3
gi|260401924|gb|GU048844.1|	ccr-miR-7a	True	True	True	False	3
gi|262346066|gb|DC997214.1|DC997214	dre-miR-731	True	True	True	False	3
gi|262346068|gb|DC997212.1|DC997212	ccr-miR-34	True	True	True	True	4
gi|262346068|gb|DC997212.1|DC997212	dre-miR-731	True	False	True	True	3
gi|262346071|gb|DC997271.1|DC997271	ccr-miR-7a	True	True	True	False	3
gi|262346104|gb|DC997304.1|DC997304	ccr-miR-34	True	False	True	True	3
gi|262346106|gb|DC997306.1|DC997306	dre-miR-15c	True	True	True	True	4
gi|262346131|gb|DC997331.1|DC997331	ccr-miR-7a	False	True	True	True	3
gi|262346137|gb|DC997337.1|DC997337	dre-miR-125c-3p	True	True	True	False	3
gi|262346137|gb|DC997337.1|DC997337	dre-miR-210-3p	True	False	True	True	3
gi|262346149|gb|DC997349.1|DC997349	dre-miR-2188-5p	True	True	True	False	3
gi|262346184|gb|DC997384.1|DC997384	ccr-miR-34	True	False	True	True	3
gi|262346224|gb|DC997424.1|DC997424	ccr-miR-7a	True	True	True	False	3
gi|262346250|gb|DC997450.1|DC997450	dre-miR-2188-3p	True	False	True	True	3
gi|262346283|gb|DC997483.1|DC997483	dre-miR-731	True	False	True	True	3
gi|262346293|gb|DC997493.1|DC997493	ccr-miR-34	True	True	True	True	4
gi|262346294|gb|DC997494.1|DC997494	ccr-miR-7a	True	True	True	False	3
gi|262346305|gb|DC997505.1|DC997505	ccr-miR-7a	True	True	True	False	3
gi|262346305|gb|DC997505.1|DC997505	dre-miR-210-3p	True	False	True	True	3
gi|262346334|gb|DC997534.1|DC997534	dre-miR-125c-3p	True	False	True	True	3
gi|262346443|gb|DC997643.1|DC997643	dre-miR-15c	True	True	True	False	3
gi|262346499|gb|DC997699.1|DC997699	dre-miR-125c-3p	True	False	True	True	3
gi|262346499|gb|DC997699.1|DC997699	dre-miR-31	False	True	True	True	3
gi|262346501|gb|DC997701.1|DC997701	dre-miR-31	True	True	True	False	3
gi|262346528|gb|DC997728.1|DC997728	dre-miR-462	True	True	True	False	3
gi|262346585|gb|DC997785.1|DC997785	ccr-miR-7a	True	True	True	False	3
gi|262346606|gb|DC997806.1|DC997806	ccr-miR-7a	False	True	True	True	3
gi|262346625|gb|DC997825.1|DC997825	dre-miR-731	True	True	True	False	3
gi|262346665|gb|DC997865.1|DC997865	ccr-miR-7a	True	True	True	True	4
gi|262346680|gb|DC997880.1|DC997880	ccr-miR-34	True	False	True	True	3
gi|262346718|gb|DC996289.1|DC996289	ccr-miR-7a	True	True	True	False	3
gi|262346778|gb|DC996349.1|DC996349	ccr-miR-34	True	True	True	True	4
gi|262346792|gb|DC996363.1|DC996363	dre-miR-731	True	False	True	True	3
gi|262346852|gb|DC996421.1|DC996421	ccr-miR-34	True	False	True	True	3
gi|262346881|gb|DC996450.1|DC996450	dre-miR-15c	True	True	True	False	3
gi|262346914|gb|DC996483.1|DC996483	dre-miR-125c-3p	True	False	True	True	3
gi|262346932|gb|DC996501.1|DC996501	dre-miR-125c-3p	True	False	True	True	3
gi|262346966|gb|DC996535.1|DC996535	dre-miR-15c	True	True	True	True	4
gi|262347010|gb|DC996579.1|DC996579	dre-miR-15c	True	True	True	True	4
gi|262347011|gb|DC996580.1|DC996580	ccr-miR-34	True	True	True	True	4
gi|262347052|gb|DC996621.1|DC996621	dre-miR-15c	True	True	True	False	3
gi|262347093|gb|DC996212.1|DC996212	ccr-miR-34	True	False	True	True	3
gi|262347098|gb|DC996245.1|DC996245	dre-miR-2188-5p	True	True	True	True	4
gi|262347155|gb|DC996665.1|DC996665	ccr-miR-7a	True	True	True	False	3
gi|262347183|gb|DC996693.1|DC996693	ccr-miR-34	True	True	True	True	4
gi|262347209|gb|DC996719.1|DC996719	dre-miR-125c-3p	True	False	True	True	3
gi|262347214|gb|DC996724.1|DC996724	dre-miR-125c-3p	True	True	True	False	3
gi|262347226|gb|DC996736.1|DC996736	dre-miR-15c	True	True	True	True	4
gi|262347245|gb|DC996755.1|DC996755	dre-miR-15c	True	True	True	False	3
gi|262347327|gb|DC996839.1|DC996839	dre-miR-731	True	True	True	False	3
gi|262347342|gb|DC995893.1|DC995893	dre-miR-31	True	True	True	True	4
gi|262347345|gb|DC995896.1|DC995896	ccr-miR-7a	True	True	True	False	3
gi|262347347|gb|DC995898.1|DC995898	dre-miR-15c	True	True	True	False	3
gi|262347350|gb|DC995901.1|DC995901	dre-miR-15c	True	True	True	False	3
gi|262347373|gb|DC995924.1|DC995924	dre-miR-31	True	True	True	False	3
gi|262347422|gb|DC995973.1|DC995973	dre-miR-210-3p	True	False	True	True	3
gi|262347430|gb|DC995981.1|DC995981	dre-miR-15c	True	True	True	False	3
gi|262347464|gb|DC996014.1|DC996014	dre-miR-210-3p	True	False	True	True	3
gi|262347484|gb|DC996034.1|DC996034	dre-miR-210-3p	True	False	True	True	3
gi|262347581|gb|DC996131.1|DC996131	dre-miR-15c	True	True	True	False	3
gi|262347587|gb|DC996137.1|DC996137	ccr-miR-34	True	True	True	False	3
gi|262347702|gb|DC996892.1|DC996892	ccr-miR-7a	True	True	True	False	3
gi|262347706|gb|DC996896.1|DC996896	ccr-miR-34	True	False	True	True	3
gi|262347715|gb|DC996905.1|DC996905	dre-miR-15c	True	True	True	False	3
gi|262347738|gb|DC996928.1|DC996928	dre-miR-125c-3p	True	False	True	True	3
gi|262347805|gb|DC997001.1|DC997001	dre-miR-15c	True	True	True	False	3
gi|262347831|gb|DC996986.1|DC996986	ccr-miR-34	True	False	True	True	3
gi|262347858|gb|DC997048.1|DC997048	ccr-miR-7a	True	True	True	False	3
gi|262347876|gb|DC997066.1|DC997066	dre-miR-15c	True	True	True	False	3
gi|262347893|gb|DC997083.1|DC997083	dre-miR-125c-3p	True	False	True	True	3
gi|262347941|gb|DC997131.1|DC997131	dre-miR-16c-3p	True	False	True	True	3
gi|262347953|gb|DC997143.1|DC997143	dre-miR-15c	False	True	True	True	3
gi|262347958|gb|DC997148.1|DC997148	ccr-miR-34	True	False	True	True	3
gi|27372883|dbj|AB098609.1|	dre-miR-15c	True	True	True	False	3
gi|28275371|gb|AF479820.2|	ccr-miR-34	True	True	True	False	3
gi|28275371|gb|AF479820.2|	ccr-miR-93	True	True	True	False	3
gi|282848253|gb|FJ899680.1|	ccr-miR-34	True	False	True	True	3
gi|282848253|gb|FJ899680.1|	ccr-miR-93	True	True	True	True	4
gi|282848253|gb|FJ899680.1|	dre-miR-125c-3p	True	True	True	False	3
gi|282848253|gb|FJ899680.1|	dre-miR-15c	True	True	True	False	3
gi|284819908|gb|GU338410.1|	dre-miR-210-3p	True	False	True	True	3
gi|284930232|gb|EF051103.2|	ccr-miR-7a	True	True	True	False	3
gi|285804063|gb|GU300104.1|	dre-miR-15c	True	True	True	False	3
gi|285804065|gb|GU300105.1|	dre-miR-15c	True	True	True	False	3
gi|285804067|gb|GU300106.1|	dre-miR-15c	True	True	True	False	3
gi|285804069|gb|GU300107.1|	ccr-miR-34	True	True	True	False	3
gi|285804071|gb|GU300108.1|	dre-miR-210-3p	True	False	True	True	3
gi|285804071|gb|GU300108.1|	dre-miR-723-3p	True	True	True	False	3
gi|28915996|gb|AU301210.1|AU301210	ccr-miR-93	True	True	True	False	3
gi|28915998|gb|AU301212.1|AU301212	ccr-miR-7a	True	True	True	True	4
gi|291220345|gb|GU585908.1|	ccr-miR-34	True	False	True	True	3
gi|291220345|gb|GU585908.1|	ccr-miR-7a	True	True	True	False	3
gi|291603471|gb|GU809230.1|	ccr-miR-34	True	False	True	True	3
gi|291603471|gb|GU809230.1|	dre-miR-210-3p	True	False	True	True	3
gi|291612153|gb|GU809229.1|	ccr-miR-93	True	True	True	False	3
gi|291612153|gb|GU809229.1|	dre-miR-31	True	True	True	False	3
gi|298204320|gb|GU985443.2|	ccr-miR-93	True	False	True	True	3
gi|298204320|gb|GU985443.2|	dre-miR-125c-3p	True	False	True	True	3
gi|298204320|gb|GU985443.2|	dre-miR-15c	True	True	True	True	4
gi|304573441|gb|HM535645.1|	ccr-miR-93	True	False	True	True	3
gi|304573441|gb|HM535645.1|	dre-miR-15c	True	True	True	True	4
gi|304653881|gb|HO651675.1|HO651675	dre-miR-15c	True	True	True	False	3
gi|304653881|gb|HO651675.1|HO651675	dre-miR-31	True	True	True	True	4
gi|304653881|gb|HO651675.1|HO651675	dre-miR-731	True	False	True	True	3
gi|30525061|dbj|AU279339.2|	ccr-miR-7a	True	True	True	False	3
gi|312205484|gb|HM641129.1|	ccr-miR-7a	True	True	True	False	3
gi|32394420|gb|AY120893.1|	ccr-miR-34	True	True	True	True	4
gi|32394422|gb|AY120894.1|	ccr-miR-34	True	False	True	True	3
gi|32394422|gb|AY120894.1|	ccr-miR-7a	True	True	True	False	3
gi|325587310|gb|JI257415.1|	dre-miR-31	True	True	True	True	4
gi|325587319|gb|JI257424.1|	dre-miR-723-3p	True	True	True	False	3
gi|325587325|gb|JI257430.1|	ccr-miR-93	True	True	True	False	3
gi|325587330|gb|JI257435.1|	ccr-miR-34	True	False	True	True	3
gi|325587330|gb|JI257435.1|	dre-miR-15c	True	True	True	False	3
gi|325587336|gb|JI257441.1|	dre-miR-31	True	True	True	False	3
gi|325587337|gb|JI257442.1|	ccr-miR-7a	True	True	True	False	3
gi|325587344|gb|JI257449.1|	dre-miR-125c-3p	True	True	True	True	4
gi|325587347|gb|JI257452.1|	ccr-miR-7a	True	True	True	False	3
gi|325587348|gb|JI257453.1|	dre-miR-15c	True	True	True	False	3
gi|325587349|gb|JI257454.1|	dre-miR-125c-3p	True	False	True	True	3
gi|325587355|gb|JI257460.1|	dre-miR-125c-3p	True	False	True	True	3
gi|325587358|gb|JI257463.1|	ccr-miR-34	True	False	True	True	3
gi|325587359|gb|JI257464.1|	dre-miR-15c	True	True	True	False	3
gi|325587359|gb|JI257464.1|	dre-miR-31	True	True	True	True	4
gi|325587365|gb|JI257470.1|	ccr-miR-7a	True	True	True	False	3
gi|325587386|gb|JI257491.1|	ccr-miR-34	True	False	True	True	3
gi|325587391|gb|JI257496.1|	dre-miR-731	True	True	True	False	3
gi|325587398|gb|JI257503.1|	ccr-miR-34	True	True	True	False	3
gi|325587411|gb|JI257516.1|	ccr-miR-34	True	False	True	True	3
gi|325587411|gb|JI257516.1|	ccr-miR-7a	True	True	True	False	3
gi|325587418|gb|JI257523.1|	ccr-miR-34	True	False	True	True	3
gi|325587437|gb|JI257542.1|	dre-miR-462	True	True	True	False	3
gi|325587445|gb|JI257550.1|	ccr-miR-34	True	True	True	True	4
gi|325587478|gb|JI257583.1|	dre-miR-125c-3p	True	True	True	False	3
gi|325587479|gb|JI257584.1|	ccr-miR-7a	True	True	True	False	3
gi|325587487|gb|JI257592.1|	ccr-miR-34	True	True	True	False	3
gi|325668156|gb|HQ259749.1|	ccr-miR-7a	True	True	True	False	3
gi|325668158|gb|HQ259750.1|	ccr-miR-7a	True	True	True	False	3
gi|325668160|gb|HQ259751.1|	ccr-miR-7a	True	True	True	False	3
gi|325668162|gb|HQ259752.1|	ccr-miR-7a	True	True	True	False	3
gi|325668164|gb|HQ259753.1|	ccr-miR-7a	True	True	True	False	3
gi|325668166|gb|HQ259754.1|	ccr-miR-7a	True	True	True	False	3
gi|325668168|gb|HQ259755.1|	ccr-miR-7a	True	True	True	False	3
gi|325668170|gb|HQ259756.1|	ccr-miR-7a	True	True	True	False	3
gi|325668172|gb|HQ259757.1|	ccr-miR-7a	True	True	True	False	3
gi|325668174|gb|HQ259758.1|	ccr-miR-7a	True	True	True	False	3
gi|325668176|gb|HQ259759.1|	ccr-miR-7a	True	True	True	False	3
gi|325668178|gb|HQ259760.1|	ccr-miR-7a	True	True	True	False	3
gi|325668180|gb|HQ259761.1|	ccr-miR-7a	True	True	True	False	3
gi|325668182|gb|HQ259762.1|	ccr-miR-7a	True	True	True	False	3
gi|325668184|gb|HQ259763.1|	ccr-miR-7a	True	True	True	False	3
gi|325668186|gb|HQ259764.1|	ccr-miR-7a	True	True	True	False	3
gi|325668188|gb|HQ259765.1|	ccr-miR-7a	True	True	True	False	3
gi|325668190|gb|HQ259766.1|	ccr-miR-7a	True	True	True	False	3
gi|325668192|gb|HQ259767.1|	ccr-miR-7a	True	True	True	False	3
gi|325668194|gb|HQ259768.1|	ccr-miR-7a	True	True	True	False	3
gi|325668196|gb|HQ259769.1|	ccr-miR-7a	True	True	True	False	3
gi|326368641|gb|HQ850439.1|	dre-miR-15c	True	True	True	False	3
gi|326368643|gb|HQ850440.1|	ccr-miR-7a	True	True	True	False	3
gi|326368645|gb|HQ850441.1|	dre-miR-31	False	True	True	True	3
gi|32946009|gb|AU301587.1|AU301587	dre-miR-31	True	True	True	False	3
gi|32946009|gb|AU301587.1|AU301587	dre-miR-462	True	True	True	False	3
gi|32946148|gb|AU301726.1|AU301726	ccr-miR-34	True	False	True	True	3
gi|3298341|dbj|AB010469.1|	ccr-miR-7a	True	True	True	False	3
gi|3298357|dbj|AB010713.1|	dre-miR-15c	True	True	True	False	3
gi|33355375|gb|AY144591.1|	ccr-miR-34	True	True	True	True	4
gi|33355375|gb|AY144591.1|	dre-miR-15c	True	True	True	False	3
gi|33355375|gb|AY144591.1|	dre-miR-2188-5p	True	True	True	False	3
gi|33355375|gb|AY144591.1|	dre-miR-731	True	True	True	False	3
gi|33359632|gb|AY330167.1|	dre-miR-2188-5p	True	False	True	True	3
gi|33359634|gb|AY330168.1|	dre-miR-2188-5p	True	False	True	True	3
gi|33383111|dbj|AB091110.1|	dre-miR-15c	True	True	True	False	3
gi|33383113|dbj|AB091111.1|	dre-miR-15c	True	True	True	False	3
gi|33383115|dbj|AB091112.1|	dre-miR-15c	True	True	True	False	3
gi|33383117|dbj|AB091113.1|	dre-miR-15c	True	True	True	False	3
gi|33383119|dbj|AB091115.1|	dre-miR-15c	True	True	True	True	4
gi|33383123|dbj|AB091117.1|	dre-miR-15c	True	True	True	False	3
gi|33383125|dbj|AB091118.1|	dre-miR-15c	True	True	True	False	3
gi|33383127|dbj|AB091119.1|	dre-miR-15c	True	True	True	False	3
gi|33383129|dbj|AB091120.1|	dre-miR-15c	True	True	True	False	3
gi|33383179|dbj|AB103558.1|	dre-miR-15c	True	True	True	False	3
gi|33383183|dbj|AB103560.1|	dre-miR-15c	True	True	True	False	3
gi|33383185|dbj|AB103561.1|	dre-miR-15c	True	True	True	False	3
gi|33383187|dbj|AB103562.1|	dre-miR-15c	True	True	True	False	3
gi|33383189|dbj|AB103563.1|	dre-miR-15c	True	True	True	True	4
gi|33383191|dbj|AB103564.1|	dre-miR-15c	True	True	True	True	4
gi|337756101|gb|JG017310.1|JG017310	dre-miR-210-3p	True	False	True	True	3
gi|337756228|gb|JG017437.1|JG017437	dre-miR-31	True	True	True	True	4
gi|337756255|gb|JG017464.1|JG017464	dre-miR-15c	True	True	True	False	3
gi|337756278|gb|JG017487.1|JG017487	dre-miR-15c	True	True	True	False	3
gi|338809150|gb|JF969274.1|	dre-miR-15c	True	True	True	False	3
gi|343481093|gb|HQ174243.1|	dre-miR-31	True	True	True	False	3
gi|345019078|gb|JF505506.1|	dre-miR-2188-3p	True	False	True	True	3
gi|346652549|gb|JN544930.1|	ccr-miR-34	True	False	True	True	3
gi|346652549|gb|JN544930.1|	ccr-miR-7a	True	True	True	False	3
gi|346652549|gb|JN544930.1|	dre-miR-15c	True	True	True	True	4
gi|349432|gb|L10419.1|CYIMHC1B	ccr-miR-34	True	True	True	False	3
gi|349663688|gb|JN191344.1|	dre-miR-31	True	True	True	False	3
gi|350999351|gb|JF957368.1|	dre-miR-15c	True	True	True	False	3
gi|356995094|emb|FR726952.1|	dre-miR-15c	True	True	True	False	3
gi|358025575|gb|JQ010977.1|	ccr-miR-7a	True	True	True	False	3
gi|365733440|dbj|AB671215.1|	ccr-miR-7a	True	True	True	False	3
gi|365733442|dbj|AB671216.1|	dre-miR-15c	True	True	True	False	3
gi|367069975|gb|JN867792.1|	ccr-miR-34	True	True	True	True	4
gi|367461180|gb|JN992289.1|	dre-miR-15c	True	True	True	True	4
gi|367461180|gb|JN992289.1|	dre-miR-31	True	True	True	False	3
gi|3721608|dbj|AB012882.1|	dre-miR-15c	True	True	True	False	3
gi|3721610|dbj|AB012883.1|	ccr-miR-34	True	False	True	True	3
gi|3721612|dbj|AB012884.1|	ccr-miR-34	True	False	True	True	3
gi|3721614|dbj|AB012885.1|	dre-miR-125c-3p	False	True	True	True	3
gi|374842295|gb|JF411611.1|	dre-miR-15c	True	True	True	False	3
gi|374842301|gb|JF411614.1|	ccr-miR-34	True	False	True	True	3
gi|37805591|emb|AJ536028.2|	dre-miR-15c	True	True	True	False	3
gi|37813311|gb|AY395870.1|	ccr-miR-34	False	True	True	True	3
gi|37813313|gb|AY395871.1|	ccr-miR-34	False	True	True	True	3
gi|381147622|gb|JQ230327.1|	dre-miR-15c	True	True	True	False	3
gi|3819100|emb|Y14617.1|	ccr-miR-93	True	True	True	False	3
gi|382947713|gb|JQ670941.1|	dre-miR-15c	True	True	True	True	4
gi|384096455|gb|JQ342671.1|	dre-miR-125c-3p	True	False	True	True	3
gi|38603527|dbj|AB110825.1|	dre-miR-15c	True	True	True	True	4
gi|38603529|dbj|AB110826.1|	dre-miR-15c	True	True	True	False	3
gi|38603531|dbj|AB110827.1|	dre-miR-15c	True	True	True	False	3
gi|390532707|gb|JQ715606.1|	dre-miR-15c	True	True	True	False	3
gi|390532709|gb|JQ715607.1|	dre-miR-2188-5p	True	True	True	False	3
gi|392938538|gb|GU434163.2|	ccr-miR-7a	True	True	True	False	3
gi|3929908|dbj|AB007004.1|	ccr-miR-7a	True	True	True	False	3
gi|3953519|dbj|AB004106.1|	ccr-miR-93	True	True	True	False	3
gi|3953521|dbj|AB004107.1|	ccr-miR-7a	True	True	True	False	3
gi|397310832|gb|JX012172.1|	dre-miR-462	True	True	True	False	3
gi|397677|gb|L23935.1|CYICMKK	dre-miR-2188-5p	True	True	True	False	3
gi|401802227|gb|JN792583.1|	dre-miR-125c-3p	True	False	True	True	3
gi|401802229|gb|JN792584.1|	dre-miR-125c-3p	True	False	True	True	3
gi|401802231|gb|JN792585.1|	dre-miR-125c-3p	True	False	True	True	3
gi|401802233|gb|JN792586.1|	dre-miR-125c-3p	True	False	True	True	3
gi|401802235|gb|JN792587.1|	dre-miR-125c-3p	True	False	True	True	3
gi|401802237|gb|JN792588.1|	dre-miR-125c-3p	True	False	True	True	3
gi|40549332|gb|AY437775.1|	ccr-miR-7a	True	True	True	False	3
gi|40549336|gb|AY437777.1|	dre-miR-125c-3p	True	True	True	True	4
gi|40549336|gb|AY437777.1|	dre-miR-15c	True	True	True	False	3
gi|406070|gb|L24895.1|CYIFJAK	dre-miR-15c	True	True	True	False	3
gi|407317380|gb|JX131617.1|	ccr-miR-7a	True	True	True	False	3
gi|410024833|emb|HE584636.1|	dre-miR-15c	True	True	True	False	3
gi|4126586|dbj|AB016210.1|	dre-miR-15c	True	True	True	False	3
gi|4126592|dbj|AB016213.1|	dre-miR-731	True	True	True	False	3
gi|42491339|dbj|AB048942.2|	ccr-miR-7a	True	True	True	False	3
gi|425874850|dbj|AB723858.1|	dre-miR-31	True	True	True	False	3
gi|435736|gb|S66473.1|	ccr-miR-34	True	False	True	True	3
gi|435736|gb|S66473.1|	dre-miR-125c-3p	True	True	True	True	4
gi|435738|gb|S66477.1|	ccr-miR-34	True	False	True	True	3
gi|435738|gb|S66477.1|	dre-miR-125c-3p	False	True	True	True	3
gi|4527007|gb|AU052072.1|AU052072	dre-miR-462	True	True	True	False	3
gi|453040232|dbj|AB793727.1|	ccr-miR-7a	True	True	True	False	3
gi|454296309|dbj|AB794065.1|	ccr-miR-7a	True	True	True	False	3
gi|457866353|dbj|AB794660.1|	ccr-miR-7a	True	True	True	False	3
gi|461495746|gb|JZ198072.1|JZ198072	ccr-miR-34	True	True	True	False	3
gi|461495774|gb|JZ198100.1|JZ198100	ccr-miR-34	True	False	True	True	3
gi|461495799|gb|JZ198125.1|JZ198125	ccr-miR-34	True	True	True	False	3
gi|461495982|gb|JZ198308.1|JZ198308	ccr-miR-93	True	True	True	False	3
gi|461496016|gb|JZ198342.1|JZ198342	dre-miR-15c	True	True	True	False	3
gi|461496085|gb|JZ198411.1|JZ198411	dre-miR-2188-5p	True	True	True	True	4
gi|461496100|gb|JZ198426.1|JZ198426	dre-miR-210-3p	True	False	True	True	3
gi|461496163|gb|JZ198489.1|JZ198489	dre-miR-15c	True	True	True	False	3
gi|461496166|gb|JZ198492.1|JZ198492	ccr-miR-7a	True	True	True	False	3
gi|461496166|gb|JZ198492.1|JZ198492	dre-miR-15c	True	True	True	False	3
gi|461496260|gb|JZ198586.1|JZ198586	ccr-miR-34	True	True	True	True	4
gi|461496274|gb|JZ198600.1|JZ198600	dre-miR-125c-3p	True	False	True	True	3
gi|47971185|dbj|AB127584.1|	ccr-miR-93	True	False	True	True	3
gi|494879763|gb|KC526952.1|	dre-miR-15c	True	True	True	False	3
gi|499068311|gb|KC565527.1|	ccr-miR-7a	True	True	True	False	3
gi|499068311|gb|KC565527.1|	dre-miR-125c-3p	True	False	True	True	3
gi|4996235|dbj|AB020783.1|	dre-miR-210-3p	True	False	True	True	3
gi|507116237|gb|KC676314.1|	ccr-miR-34	True	False	True	True	3
gi|507310097|gb|JX570879.1|	dre-miR-15c	True	True	True	False	3
gi|50733129|gb|CO729435.1|CO729435	dre-miR-125c-3p	True	False	True	True	3
gi|50733194|gb|CA967361.2|CA967361	dre-miR-15c	True	True	True	False	3
gi|50733202|gb|CA967369.2|CA967369	ccr-miR-7a	True	True	True	False	3
gi|50733208|gb|CA967375.2|CA967375	ccr-miR-34	True	True	True	False	3
gi|50733233|gb|CA967400.2|CA967400	dre-miR-15c	True	True	True	False	3
gi|50733288|gb|CA967454.2|CA967454	dre-miR-15c	True	True	True	False	3
gi|50733325|gb|CA967491.2|CA967491	ccr-miR-34	True	False	True	True	3
gi|50733334|gb|CA967500.2|CA967500	ccr-miR-7a	True	True	True	True	4
gi|50733701|gb|CA967684.2|CA967684	dre-miR-15c	True	True	True	False	3
gi|50733735|gb|CA967697.2|CA967697	ccr-miR-7a	True	True	True	False	3
gi|50733745|gb|CA967707.2|CA967707	dre-miR-210-3p	True	False	True	True	3
gi|50733762|gb|CA967720.2|CA967720	dre-miR-15c	True	True	True	False	3
gi|50733768|gb|CA967725.2|CA967725	ccr-miR-7a	True	True	True	False	3
gi|50733803|gb|CA967757.2|CA967757	ccr-miR-34	True	False	True	True	3
gi|50733825|gb|CA967779.2|CA967779	ccr-miR-34	True	True	True	False	3
gi|50733894|gb|CA967851.2|CA967851	dre-miR-125c-3p	True	False	True	True	3
gi|50733895|gb|CA967852.2|CA967852	dre-miR-15c	True	True	True	False	3
gi|50734200|gb|CA968050.2|CA968050	ccr-miR-34	True	True	True	False	3
gi|50734225|gb|CA968074.2|CA968074	ccr-miR-7a	True	True	True	False	3
gi|50734247|gb|CA968096.2|CA968096	dre-miR-15c	True	True	True	False	3
gi|50734259|gb|CA968108.2|CA968108	dre-miR-15c	True	True	True	False	3
gi|50734398|gb|CA968248.2|CA968248	ccr-miR-34	True	False	True	True	3
gi|50734424|gb|CA968274.2|CA968274	dre-miR-31	True	True	True	True	4
gi|50734426|gb|CA968276.2|CA968276	dre-miR-125c-3p	True	True	True	False	3
gi|50734746|gb|CA968571.2|CA968571	dre-miR-15c	True	True	True	False	3
gi|50734784|gb|CA968602.2|CA968602	ccr-miR-7a	True	True	True	False	3
gi|50734821|gb|CA968631.2|CA968631	ccr-miR-93	True	True	True	False	3
gi|50734833|gb|CA968642.2|CA968642	dre-miR-15c	True	True	True	False	3
gi|50734886|gb|CA968696.2|CA968696	dre-miR-15c	True	True	True	False	3
gi|50734953|gb|CA968742.2|CA968742	ccr-miR-93	True	True	True	True	4
gi|50734967|gb|CA968753.2|CA968753	dre-miR-15c	True	True	True	False	3
gi|50734978|gb|CA968764.2|CA968764	dre-miR-31	True	True	True	True	4
gi|50734978|gb|CA968764.2|CA968764	dre-miR-462	True	True	True	False	3
gi|50735081|gb|CA968858.2|CA968858	dre-miR-731	True	False	True	True	3
gi|50735132|gb|CA968909.2|CA968909	dre-miR-731	True	True	True	False	3
gi|50735333|gb|CA969110.2|CA969110	dre-miR-462	True	True	True	False	3
gi|50735369|gb|CA969146.2|CA969146	dre-miR-210-3p	True	False	True	True	3
gi|50735389|gb|CA969166.2|CA969166	dre-miR-210-3p	True	False	True	True	3
gi|50735488|gb|CA969266.2|CA969266	ccr-miR-34	True	True	True	False	3
gi|50735488|gb|CA969266.2|CA969266	dre-miR-2188-3p	True	False	True	True	3
gi|50735526|gb|CA969304.2|CA969304	ccr-miR-7a	True	True	True	False	3
gi|50735532|gb|CA969310.2|CA969310	dre-miR-462	True	True	True	False	3
gi|50735562|gb|CA969340.2|CA969340	ccr-miR-34	True	False	True	True	3
gi|50735562|gb|CA969340.2|CA969340	ccr-miR-93	True	True	True	False	3
gi|50735599|gb|CA969377.2|CA969377	dre-miR-15c	True	True	True	True	4
gi|50735608|gb|CA969386.2|CA969386	dre-miR-210-3p	True	False	True	True	3
gi|50735747|gb|CA969525.2|CA969525	ccr-miR-7a	True	True	True	False	3
gi|50735783|gb|CA969561.2|CA969561	ccr-miR-34	True	False	True	True	3
gi|50735833|gb|CA969611.2|CA969611	ccr-miR-34	True	False	True	True	3
gi|50735861|gb|CA969639.2|CA969639	dre-miR-15c	True	True	True	True	4
gi|50735871|gb|CA969649.2|CA969649	dre-miR-462	True	True	True	False	3
gi|50735889|gb|CA969667.2|CA969667	dre-miR-15c	True	True	True	False	3
gi|50735889|gb|CA969667.2|CA969667	dre-miR-210-3p	True	False	True	True	3
gi|50735955|gb|CA969733.2|CA969733	dre-miR-15c	True	True	True	True	4
gi|50736007|gb|CA969785.2|CA969785	dre-miR-15c	True	True	True	False	3
gi|50736007|gb|CA969785.2|CA969785	dre-miR-723-3p	True	True	True	False	3
gi|50736038|gb|CA969800.2|CA969800	ccr-miR-7a	True	True	True	True	4
gi|50736113|gb|CA969825.2|CA969825	ccr-miR-93	True	False	True	True	3
gi|50736231|gb|CA969863.2|CA969863	dre-miR-125c-3p	True	True	True	False	3
gi|50736389|gb|CA969939.2|CA969939	dre-miR-31	True	True	True	False	3
gi|50736392|gb|CA969942.2|CA969942	dre-miR-15c	True	True	True	False	3
gi|50736590|gb|CA970096.2|CA970096	ccr-miR-34	True	False	True	True	3
gi|50736675|gb|CA970176.2|CA970176	ccr-miR-93	True	False	True	True	3
gi|50736827|gb|CA970320.2|CA970320	ccr-miR-34	False	True	True	True	3
gi|50736919|gb|CA970399.2|CA970399	dre-miR-15c	True	True	True	True	4
gi|50737220|gb|CA964167.2|CA964167	ccr-miR-7a	True	True	True	False	3
gi|50737249|gb|CA964196.2|CA964196	ccr-miR-7a	True	True	True	False	3
gi|50737433|gb|CA964337.2|CA964337	dre-miR-15c	True	True	True	False	3
gi|50737496|gb|CA964400.2|CA964400	dre-miR-125c-3p	True	True	True	True	4
gi|50737539|gb|CA964443.2|CA964443	dre-miR-2188-5p	True	True	True	False	3
gi|50737563|gb|CA964467.2|CA964467	dre-miR-15c	True	True	True	False	3
gi|50737578|gb|CA964480.2|CA964480	dre-miR-15c	True	True	True	False	3
gi|50737578|gb|CA964480.2|CA964480	dre-miR-31	True	True	True	False	3
gi|50737626|gb|CA964500.2|CA964500	dre-miR-210-3p	True	False	True	True	3
gi|50737627|gb|CA964501.2|CA964501	ccr-miR-7a	True	True	True	False	3
gi|50737666|gb|CA964539.2|CA964539	dre-miR-125c-3p	True	True	True	True	4
gi|50737715|gb|CA964588.2|CA964588	dre-miR-15c	True	True	True	False	3
gi|50737744|gb|CA964607.2|CA964607	ccr-miR-34	True	False	True	True	3
gi|50737830|gb|CA964666.2|CA964666	dre-miR-144-5p	True	False	True	True	3
gi|50737843|gb|CA964671.2|CA964671	dre-miR-15c	True	True	True	False	3
gi|50737867|gb|CA964694.2|CA964694	dre-miR-125c-3p	True	False	True	True	3
gi|50737867|gb|CA964694.2|CA964694	dre-miR-210-3p	True	False	True	True	3
gi|50737940|gb|CA964760.2|CA964760	ccr-miR-34	True	True	True	False	3
gi|50737947|gb|CA964767.2|CA964767	ccr-miR-34	True	True	True	False	3
gi|50738031|gb|CA964836.2|CA964836	dre-miR-15c	True	True	True	False	3
gi|50738110|gb|CA964915.2|CA964915	ccr-miR-7a	True	True	True	False	3
gi|50738329|gb|CA965080.2|CA965080	dre-miR-15c	True	True	True	True	4
gi|50738469|gb|CA965219.2|CA965219	dre-miR-31	False	True	True	True	3
gi|50738820|gb|CA965451.2|CA965451	dre-miR-15c	True	True	True	False	3
gi|50738858|gb|CA965490.2|CA965490	ccr-miR-7a	True	True	True	False	3
gi|50738911|gb|CA965542.2|CA965542	dre-miR-125c-3p	True	False	True	True	3
gi|50738943|gb|CA965554.2|CA965554	dre-miR-15c	True	True	True	False	3
gi|50738982|gb|CA965567.2|CA965567	dre-miR-15c	True	True	True	True	4
gi|50739139|gb|CA965654.2|CA965654	ccr-miR-34	True	True	True	True	4
gi|50739207|gb|CA965721.2|CA965721	ccr-miR-7a	True	True	True	False	3
gi|50739300|gb|CA965815.2|CA965815	dre-miR-15c	True	True	True	False	3
gi|50739345|gb|CA965860.2|CA965860	dre-miR-2188-3p	True	False	True	True	3
gi|50739421|gb|CA965936.2|CA965936	dre-miR-15c	True	True	True	True	4
gi|50739525|gb|CA966041.2|CA966041	ccr-miR-34	True	False	True	True	3
gi|50739591|gb|CA966106.2|CA966106	dre-miR-15c	True	True	True	False	3
gi|50739635|gb|CA966151.2|CA966151	ccr-miR-7a	True	True	True	False	3
gi|50739671|gb|CA966188.2|CA966188	dre-miR-15c	True	True	True	False	3
gi|50739732|gb|CA966249.2|CA966249	dre-miR-15c	True	True	True	False	3
gi|50739755|gb|CA966272.2|CA966272	dre-miR-16c-3p	True	False	True	True	3
gi|50739792|gb|CA966309.2|CA966309	dre-miR-15c	True	True	True	True	4
gi|50739895|gb|CA966412.2|CA966412	ccr-miR-34	True	False	True	True	3
gi|50739915|gb|CA966431.2|CA966431	dre-miR-462	True	True	True	False	3
gi|50740391|gb|CA966782.2|CA966782	dre-miR-15c	True	True	True	False	3
gi|50740462|gb|CA966807.2|CA966807	ccr-miR-7a	True	True	True	False	3
gi|50740574|gb|CA966847.2|CA966847	dre-miR-2188-5p	True	False	True	True	3
gi|50740609|gb|CA966862.2|CA966862	ccr-miR-34	True	False	True	True	3
gi|50741108|gb|CF662217.2|CF662217	dre-miR-15c	True	True	True	False	3
gi|50741117|gb|CF662226.2|CF662226	ccr-miR-34	True	True	True	False	3
gi|50741119|gb|CF662228.2|CF662228	ccr-miR-7a	True	True	True	False	3
gi|50741197|gb|CF662306.2|CF662306	ccr-miR-7a	True	True	True	False	3
gi|50741207|gb|CF662316.2|CF662316	ccr-miR-34	True	False	True	True	3
gi|50741287|gb|CF662396.2|CF662396	dre-miR-462	True	True	True	False	3
gi|50741298|gb|CF662407.2|CF662407	ccr-miR-7a	True	True	True	False	3
gi|50741313|gb|CF662422.2|CF662422	dre-miR-15c	False	True	True	True	3
gi|50741465|gb|CF662496.2|CF662496	ccr-miR-7a	True	True	True	False	3
gi|50741517|gb|CF662522.2|CF662522	dre-miR-15c	True	True	True	False	3
gi|50741522|gb|CF662526.2|CF662526	ccr-miR-7a	True	True	True	False	3
gi|50741523|gb|CF662527.2|CF662527	ccr-miR-7a	True	True	True	False	3
gi|50741561|gb|CF662565.2|CF662565	dre-miR-15c	True	True	True	False	3
gi|50741572|gb|CF662576.2|CF662576	ccr-miR-34	False	True	True	True	3
gi|50741572|gb|CF662576.2|CF662576	dre-miR-15c	True	True	True	False	3
gi|50741578|gb|CF662582.2|CF662582	dre-miR-15c	True	True	True	True	4
gi|50741578|gb|CF662582.2|CF662582	dre-miR-210-3p	True	False	True	True	3
gi|50741589|gb|CF662593.2|CF662593	dre-miR-125c-3p	True	True	True	False	3
gi|50741613|gb|CF662616.2|CF662616	dre-miR-15c	True	True	True	False	3
gi|50741636|gb|CF662639.2|CF662639	ccr-miR-7a	True	True	True	False	3
gi|50741797|gb|CF662723.2|CF662723	dre-miR-462	True	True	True	False	3
gi|50741800|gb|CF662725.2|CF662725	ccr-miR-34	True	False	True	True	3
gi|50741815|gb|CF662740.2|CF662740	dre-miR-31	True	True	True	False	3
gi|50741856|gb|CF662781.2|CF662781	ccr-miR-7a	True	True	True	False	3
gi|50741871|gb|CF662796.2|CF662796	dre-miR-15c	True	True	True	False	3
gi|50741881|gb|CF662806.2|CF662806	dre-miR-15c	True	True	True	False	3
gi|50741882|gb|CF662807.2|CF662807	ccr-miR-34	True	False	True	True	3
gi|50741889|gb|CF662814.2|CF662814	dre-miR-15c	False	True	True	True	3
gi|50741908|gb|CF662833.2|CF662833	dre-miR-731	True	True	True	False	3
gi|50741993|gb|CF662877.2|CF662877	dre-miR-15c	True	True	True	False	3
gi|50742032|gb|CF662903.2|CF662903	dre-miR-15c	True	True	True	False	3
gi|50742086|gb|CF662957.2|CF662957	ccr-miR-34	True	False	True	True	3
gi|50742102|gb|CF662973.2|CF662973	dre-miR-125c-3p	True	False	True	True	3
gi|50742108|gb|CF662979.2|CF662979	ccr-miR-34	True	False	True	True	3
gi|50742108|gb|CF662979.2|CF662979	dre-miR-31	True	True	True	False	3
gi|50742132|gb|CF663003.2|CF663003	dre-miR-31	True	True	True	False	3
gi|50742136|gb|CF663007.2|CF663007	dre-miR-2188-3p	True	False	True	True	3
gi|50742163|gb|CF663034.2|CF663034	dre-miR-31	True	True	True	False	3
gi|50742196|gb|CA968422.2|CA968422	dre-miR-15c	True	True	True	False	3
gi|50742210|gb|CF660364.2|CF660364	dre-miR-15c	True	True	True	False	3
gi|50742218|gb|CF660370.2|CF660370	dre-miR-15c	True	True	True	False	3
gi|50742379|gb|CF660496.2|CF660496	dre-miR-15c	True	True	True	False	3
gi|50742379|gb|CF660496.2|CF660496	dre-miR-210-3p	True	False	True	True	3
gi|50742395|gb|CA968430.2|CA968430	ccr-miR-7a	True	True	True	True	4
gi|50742399|gb|CA966614.2|CA966614	ccr-miR-7a	True	True	True	False	3
gi|50742507|gb|CF663108.2|CF663108	dre-miR-125c-3p	True	True	True	False	3
gi|50742609|gb|CF663110.2|CF663110	ccr-miR-7a	True	True	True	False	3
gi|50742803|gb|CF660677.2|CF660677	dre-miR-15c	True	True	True	False	3
gi|50742868|gb|CF660736.2|CF660736	dre-miR-31	True	True	True	False	3
gi|50742882|gb|CF660749.2|CF660749	ccr-miR-34	True	False	True	True	3
gi|50742908|gb|CF660775.2|CF660775	ccr-miR-34	True	True	True	False	3
gi|50742926|gb|CF660794.2|CF660794	ccr-miR-34	True	True	True	False	3
gi|50742926|gb|CF660794.2|CF660794	ccr-miR-7a	True	True	True	False	3
gi|50742926|gb|CF660794.2|CF660794	dre-miR-210-3p	True	False	True	True	3
gi|50742987|gb|CF660853.2|CF660853	dre-miR-125c-3p	True	True	True	False	3
gi|50743005|gb|CF660870.2|CF660870	ccr-miR-7a	True	True	True	False	3
gi|50743096|gb|CF660909.2|CF660909	dre-miR-210-3p	True	False	True	True	3
gi|50743121|gb|CF660934.2|CF660934	ccr-miR-7a	True	True	True	False	3
gi|50743124|gb|CF660937.2|CF660937	ccr-miR-7a	True	True	True	False	3
gi|50743163|gb|CF660973.2|CF660973	dre-miR-31	True	True	True	False	3
gi|50743196|gb|CF661005.2|CF661005	dre-miR-210-3p	True	False	True	True	3
gi|50743203|gb|CF661012.2|CF661012	dre-miR-723-3p	True	True	True	False	3
gi|50743233|gb|CF661038.2|CF661038	dre-miR-462	True	True	True	False	3
gi|50743247|gb|CF661051.2|CF661051	ccr-miR-34	True	True	True	False	3
gi|50743247|gb|CF661051.2|CF661051	ccr-miR-7a	True	True	True	False	3
gi|50743254|gb|CF661058.2|CF661058	dre-miR-31	True	True	True	False	3
gi|50743268|gb|CF661071.2|CF661071	dre-miR-31	True	True	True	False	3
gi|50743280|gb|CF661083.2|CF661083	ccr-miR-7a	True	True	True	False	3
gi|50743307|gb|CF661106.2|CF661106	ccr-miR-34	True	True	True	True	4
gi|50743311|gb|CF661110.2|CF661110	dre-miR-731	True	True	True	False	3
gi|50743350|gb|CF661146.2|CF661146	dre-miR-15c	True	True	True	False	3
gi|50743408|gb|CF661195.2|CF661195	dre-miR-31	True	True	True	True	4
gi|50743422|gb|CF661208.2|CF661208	dre-miR-15c	True	True	True	True	4
gi|50743461|gb|CF661245.2|CF661245	ccr-miR-34	True	False	True	True	3
gi|50743462|gb|CF661246.2|CF661246	ccr-miR-34	True	False	True	True	3
gi|50743474|gb|CF661257.2|CF661257	dre-miR-125c-3p	True	False	True	True	3
gi|50743558|gb|CF661336.2|CF661336	dre-miR-15c	True	True	True	False	3
gi|50743569|gb|CF661347.2|CF661347	dre-miR-723-3p	True	True	True	False	3
gi|50743590|gb|CF661365.2|CF661365	dre-miR-210-3p	True	False	True	True	3
gi|50743651|gb|CF661422.2|CF661422	dre-miR-731	True	True	True	False	3
gi|50743673|gb|CF661440.2|CF661440	dre-miR-15c	True	True	True	False	3
gi|50743716|gb|CF661474.2|CF661474	dre-miR-125c-3p	True	True	True	False	3
gi|50743772|gb|CF661523.2|CF661523	ccr-miR-7a	True	True	True	True	4
gi|50743773|gb|CA966912.2|CA966912	ccr-miR-34	True	False	True	True	3
gi|50743777|gb|CF661527.2|CF661527	ccr-miR-34	True	True	True	False	3
gi|50743790|gb|CF661538.2|CF661538	dre-miR-125c-3p	True	False	True	True	3
gi|50743820|gb|CF661563.2|CF661563	ccr-miR-34	True	False	True	True	3
gi|50743830|gb|CF661571.2|CF661571	dre-miR-125c-3p	True	False	True	True	3
gi|50743835|gb|CF661576.2|CF661576	dre-miR-15c	True	True	True	False	3
gi|50743867|gb|CF661605.2|CF661605	dre-miR-15c	True	True	True	False	3
gi|509727576|gb|KC935373.1|	ccr-miR-7a	True	True	True	True	4
gi|51012478|gb|AY691176.1|	ccr-miR-34	True	False	True	True	3
gi|51012478|gb|AY691176.1|	dre-miR-15c	True	True	True	False	3
gi|5102590|emb|AJ006916.1|	dre-miR-15c	True	True	True	False	3
gi|51968336|dbj|AB189965.1|	dre-miR-31	False	True	True	True	3
gi|52078202|gb|AY695927.1|	dre-miR-15c	True	True	True	True	4
gi|52078202|gb|AY695927.1|	dre-miR-210-3p	True	False	True	True	3
gi|52078204|gb|AY695928.1|	dre-miR-31	True	True	True	True	4
gi|52352994|gb|AY741100.1|	dre-miR-15c	True	True	True	False	3
gi|52782166|dbj|AB106873.1|	ccr-miR-34	True	False	True	True	3
gi|52782166|dbj|AB106873.1|	ccr-miR-7a	True	True	True	False	3
gi|52782166|dbj|AB106873.1|	dre-miR-31	True	True	True	False	3
gi|532642322|gb|KF241720.1|	ccr-miR-34	False	True	True	True	3
gi|532642322|gb|KF241720.1|	ccr-miR-93	True	True	True	False	3
gi|532642324|gb|KF241721.1|	ccr-miR-34	True	True	True	False	3
gi|532642324|gb|KF241721.1|	ccr-miR-93	True	True	True	False	3
gi|532642324|gb|KF241721.1|	dre-miR-210-3p	True	False	True	True	3
gi|533112546|gb|KF055462.1|	ccr-miR-34	True	True	True	False	3
gi|533112548|gb|KF055463.1|	ccr-miR-34	True	True	True	False	3
gi|54633286|dbj|AB193482.1|	dre-miR-15c	True	True	True	False	3
gi|54633286|dbj|AB193482.1|	dre-miR-31	True	True	True	False	3
gi|550601815|gb|KF175507.1|	dre-miR-210-3p	True	False	True	True	3
gi|556000176|gb|JZ495755.1|JZ495755	ccr-miR-7a	True	True	True	False	3
gi|556000177|gb|JZ495756.1|JZ495756	dre-miR-2188-5p	True	True	True	False	3
gi|556000239|gb|JZ495818.1|JZ495818	dre-miR-15c	True	True	True	False	3
gi|556000247|gb|JZ495826.1|JZ495826	dre-miR-15c	True	True	True	False	3
gi|556000320|gb|JZ495899.1|JZ495899	dre-miR-15c	True	True	True	False	3
gi|556000409|gb|JZ495988.1|JZ495988	ccr-miR-34	True	True	True	False	3
gi|556000409|gb|JZ495988.1|JZ495988	dre-miR-15c	True	True	True	False	3
gi|556000472|gb|JZ496051.1|JZ496051	dre-miR-15c	True	True	True	False	3
gi|556000546|gb|JZ496125.1|JZ496125	dre-miR-31	True	True	True	False	3
gi|556000557|gb|JZ496136.1|JZ496136	dre-miR-31	True	True	True	False	3
gi|556000722|gb|JZ502440.1|JZ502440	dre-miR-2188-3p	True	False	True	True	3
gi|556000726|gb|JZ502444.1|JZ502444	ccr-miR-34	True	False	True	True	3
gi|556000771|gb|JZ502489.1|JZ502489	dre-miR-15c	True	True	True	False	3
gi|556000799|gb|JZ502517.1|JZ502517	dre-miR-16c-3p	True	False	True	True	3
gi|556000825|gb|JZ502543.1|JZ502543	dre-miR-15c	True	True	True	False	3
gi|556000939|gb|JZ502657.1|JZ502657	dre-miR-15c	True	True	True	False	3
gi|556000949|gb|JZ502667.1|JZ502667	dre-miR-15c	True	True	True	False	3
gi|556000970|gb|JZ502688.1|JZ502688	ccr-miR-93	True	False	True	True	3
gi|556000981|gb|JZ502699.1|JZ502699	dre-miR-144-5p	True	False	True	True	3
gi|556000984|gb|JZ502702.1|JZ502702	ccr-miR-7a	True	True	True	False	3
gi|556000994|gb|JZ502712.1|JZ502712	dre-miR-15c	True	True	True	False	3
gi|556001014|gb|JZ502732.1|JZ502732	ccr-miR-7a	True	True	True	False	3
gi|556001014|gb|JZ502732.1|JZ502732	ccr-miR-93	False	True	True	True	3
gi|556001048|gb|JZ502766.1|JZ502766	dre-miR-15c	True	True	True	False	3
gi|556001158|gb|JZ502876.1|JZ502876	dre-miR-15c	True	True	True	False	3
gi|556001294|gb|JZ503012.1|JZ503012	ccr-miR-34	False	True	True	True	3
gi|556001320|gb|JZ503038.1|JZ503038	dre-miR-15c	True	True	True	True	4
gi|556001348|gb|JZ503066.1|JZ503066	dre-miR-15c	True	True	True	False	3
gi|556001354|gb|JZ503072.1|JZ503072	ccr-miR-7a	True	True	True	False	3
gi|556001354|gb|JZ503072.1|JZ503072	dre-miR-462	True	True	True	False	3
gi|556001424|gb|JZ496252.1|JZ496252	ccr-miR-7a	True	True	True	False	3
gi|556001450|gb|JZ496278.1|JZ496278	dre-miR-125c-3p	True	True	True	False	3
gi|556001458|gb|JZ496286.1|JZ496286	ccr-miR-34	True	False	True	True	3
gi|556001508|gb|JZ496336.1|JZ496336	ccr-miR-7a	True	True	True	False	3
gi|556001525|gb|JZ496353.1|JZ496353	dre-miR-15c	True	True	True	False	3
gi|556001529|gb|JZ496357.1|JZ496357	ccr-miR-34	True	False	True	True	3
gi|556001551|gb|JZ496379.1|JZ496379	dre-miR-125c-3p	True	True	True	True	4
gi|556001571|gb|JZ496399.1|JZ496399	ccr-miR-34	True	True	True	False	3
gi|556001597|gb|JZ496425.1|JZ496425	dre-miR-15c	True	True	True	False	3
gi|556001610|gb|JZ496438.1|JZ496438	ccr-miR-93	True	True	True	False	3
gi|556001743|gb|JZ496571.1|JZ496571	ccr-miR-7a	True	True	True	False	3
gi|556001748|gb|JZ496576.1|JZ496576	dre-miR-15c	True	True	True	False	3
gi|556001820|gb|JZ499895.1|JZ499895	dre-miR-15c	True	True	True	False	3
gi|556001847|gb|JZ499922.1|JZ499922	dre-miR-31	True	True	True	False	3
gi|556001882|gb|JZ499957.1|JZ499957	dre-miR-15c	True	True	True	False	3
gi|556001908|gb|JZ499983.1|JZ499983	ccr-miR-34	True	False	True	True	3
gi|556001913|gb|JZ499988.1|JZ499988	ccr-miR-34	True	False	True	True	3
gi|556001924|gb|JZ499999.1|JZ499999	ccr-miR-34	True	False	True	True	3
gi|556001936|gb|JZ500011.1|JZ500011	ccr-miR-34	True	False	True	True	3
gi|556001940|gb|JZ500015.1|JZ500015	ccr-miR-7a	True	True	True	False	3
gi|556001992|gb|JZ500067.1|JZ500067	dre-miR-15c	True	True	True	True	4
gi|556002018|gb|JZ500093.1|JZ500093	ccr-miR-34	True	False	True	True	3
gi|556002033|gb|JZ500108.1|JZ500108	ccr-miR-93	True	True	True	False	3
gi|556002051|gb|JZ500126.1|JZ500126	dre-miR-15c	True	True	True	False	3
gi|556002061|gb|JZ500136.1|JZ500136	ccr-miR-34	True	False	True	True	3
gi|556002062|gb|JZ500137.1|JZ500137	dre-miR-15c	True	True	True	False	3
gi|556002112|gb|JZ500187.1|JZ500187	dre-miR-125c-3p	True	False	True	True	3
gi|556002212|gb|JZ500287.1|JZ500287	dre-miR-15c	True	True	True	False	3
gi|556002282|gb|JZ500357.1|JZ500357	ccr-miR-34	True	False	True	True	3
gi|556002322|gb|JZ500397.1|JZ500397	dre-miR-15c	True	True	True	False	3
gi|556002343|gb|JZ500418.1|JZ500418	ccr-miR-93	True	True	True	True	4
gi|556002605|gb|JZ503141.1|JZ503141	dre-miR-31	True	True	True	False	3
gi|556002751|gb|JZ503287.1|JZ503287	ccr-miR-34	True	False	True	True	3
gi|556002788|gb|JZ503324.1|JZ503324	dre-miR-125c-3p	True	False	True	True	3
gi|556002889|gb|JZ503425.1|JZ503425	ccr-miR-34	True	False	True	True	3
gi|556003157|gb|JZ503693.1|JZ503693	dre-miR-731	True	True	True	False	3
gi|556003158|gb|JZ503694.1|JZ503694	dre-miR-15c	True	True	True	False	3
gi|556003161|gb|JZ503697.1|JZ503697	dre-miR-31	True	True	True	False	3
gi|556003296|gb|JZ503832.1|JZ503832	ccr-miR-34	True	False	True	True	3
gi|556003300|gb|JZ503836.1|JZ503836	ccr-miR-34	True	False	True	True	3
gi|556003338|gb|JZ503874.1|JZ503874	dre-miR-2188-3p	True	False	True	True	3
gi|556003390|gb|JZ503926.1|JZ503926	dre-miR-15c	True	True	True	False	3
gi|556003404|gb|JZ503940.1|JZ503940	dre-miR-2188-5p	True	True	True	False	3
gi|556003456|gb|JZ498279.1|JZ498279	dre-miR-2188-5p	True	True	True	False	3
gi|556003536|gb|JZ498359.1|JZ498359	dre-miR-15c	True	True	True	True	4
gi|556003539|gb|JZ498362.1|JZ498362	dre-miR-125c-3p	True	True	True	False	3
gi|556003572|gb|JZ498395.1|JZ498395	dre-miR-15c	True	True	True	False	3
gi|556003647|gb|JZ498470.1|JZ498470	dre-miR-2188-5p	True	True	True	False	3
gi|556003687|gb|JZ498510.1|JZ498510	dre-miR-31	True	True	True	False	3
gi|556003716|gb|JZ498539.1|JZ498539	ccr-miR-7a	True	True	True	False	3
gi|556003793|gb|JZ498616.1|JZ498616	dre-miR-125c-3p	True	True	True	False	3
gi|556003795|gb|JZ498618.1|JZ498618	dre-miR-15c	True	True	True	False	3
gi|556003807|gb|JZ498630.1|JZ498630	ccr-miR-34	True	True	True	True	4
gi|556003892|gb|JZ498715.1|JZ498715	ccr-miR-7a	True	True	True	False	3
gi|556003989|gb|JZ498812.1|JZ498812	dre-miR-31	False	True	True	True	3
gi|556004033|gb|JZ498856.1|JZ498856	ccr-miR-34	True	False	True	True	3
gi|556004056|gb|JZ498879.1|JZ498879	dre-miR-2188-3p	True	False	True	True	3
gi|556004071|gb|JZ498894.1|JZ498894	dre-miR-15c	True	True	True	False	3
gi|556004074|gb|JZ498897.1|JZ498897	dre-miR-15c	True	True	True	False	3
gi|556004179|gb|JZ499002.1|JZ499002	dre-miR-15c	True	True	True	False	3
gi|556004190|gb|JZ499013.1|JZ499013	ccr-miR-7a	True	True	True	False	3
gi|556004192|gb|JZ499015.1|JZ499015	dre-miR-125c-3p	True	False	True	True	3
gi|556004193|gb|JZ499016.1|JZ499016	dre-miR-15c	True	True	True	False	3
gi|556004382|gb|JZ500769.1|JZ500769	ccr-miR-34	True	True	True	False	3
gi|556004385|gb|JZ500772.1|JZ500772	dre-miR-210-3p	True	False	True	True	3
gi|556004410|gb|JZ500797.1|JZ500797	dre-miR-15c	True	True	True	True	4
gi|556004479|gb|JZ500866.1|JZ500866	dre-miR-15c	True	True	True	False	3
gi|556004549|gb|JZ500936.1|JZ500936	dre-miR-210-3p	True	False	True	True	3
gi|556004561|gb|JZ500948.1|JZ500948	dre-miR-2188-3p	True	False	True	True	3
gi|556004577|gb|JZ500964.1|JZ500964	dre-miR-15c	True	True	True	False	3
gi|556004612|gb|JZ500999.1|JZ500999	ccr-miR-7a	True	True	True	False	3
gi|556004621|gb|JZ501008.1|JZ501008	ccr-miR-7a	True	True	True	False	3
gi|556004665|gb|JZ501052.1|JZ501052	dre-miR-15c	False	True	True	True	3
gi|556004683|gb|JZ501070.1|JZ501070	dre-miR-15c	True	True	True	True	4
gi|556004702|gb|JZ501089.1|JZ501089	ccr-miR-7a	True	True	True	False	3
gi|556004714|gb|JZ501101.1|JZ501101	dre-miR-15c	True	True	True	True	4
gi|556004716|gb|JZ501103.1|JZ501103	dre-miR-31	True	True	True	False	3
gi|556004839|gb|JZ501226.1|JZ501226	dre-miR-15c	True	True	True	False	3
gi|556004850|gb|JZ501237.1|JZ501237	dre-miR-31	True	True	True	False	3
gi|556005113|gb|JZ501500.1|JZ501500	dre-miR-462	True	True	True	False	3
gi|556005133|gb|JZ501520.1|JZ501520	dre-miR-15c	True	True	True	False	3
gi|556005133|gb|JZ501520.1|JZ501520	dre-miR-31	True	True	True	True	4
gi|556005248|gb|JZ497547.1|JZ497547	dre-miR-462	True	True	True	False	3
gi|556005303|gb|JZ497602.1|JZ497602	dre-miR-2188-3p	True	False	True	True	3
gi|556005394|gb|JZ497693.1|JZ497693	dre-miR-125c-3p	True	True	True	True	4
gi|556005419|gb|JZ497718.1|JZ497718	ccr-miR-34	True	False	True	True	3
gi|556005428|gb|JZ497727.1|JZ497727	dre-miR-15c	True	True	True	False	3
gi|556005433|gb|JZ497732.1|JZ497732	dre-miR-210-3p	True	False	True	True	3
gi|556005451|gb|JZ497750.1|JZ497750	ccr-miR-7a	True	True	True	True	4
gi|556005501|gb|JZ497800.1|JZ497800	dre-miR-15c	True	True	True	False	3
gi|556005550|gb|JZ497849.1|JZ497849	ccr-miR-34	True	False	True	True	3
gi|556005595|gb|JZ497894.1|JZ497894	dre-miR-15c	False	True	True	True	3
gi|556005904|gb|JZ498203.1|JZ498203	dre-miR-15c	True	True	True	False	3
gi|556005940|gb|JZ498239.1|JZ498239	dre-miR-125c-3p	True	False	True	True	3
gi|556005940|gb|JZ498239.1|JZ498239	dre-miR-31	True	True	True	False	3
gi|556005945|gb|JZ498244.1|JZ498244	ccr-miR-34	True	True	True	False	3
gi|556005985|gb|JZ503997.1|JZ503997	dre-miR-15c	True	True	True	False	3
gi|556006124|gb|JZ504136.1|JZ504136	ccr-miR-144	True	False	True	True	3
gi|556006124|gb|JZ504136.1|JZ504136	ccr-miR-34	True	True	True	False	3
gi|556006124|gb|JZ504136.1|JZ504136	ccr-miR-93	True	False	True	True	3
[truncated: 370 more rows]

## Sheet: Supplementary Table S3
Supplemenary Table S3. Results of the target prediction for down-regulated miRNAs from P2 vs. P1 comparison. The targets prediction was performed with the use of tools4miRs service which incorporated into analysis four different target prediction algorithms. As an initial target set all collected carp mRNAs and evaluated protein coding sequences were used.
Target sequence	miRNA	miranda	mirmap	pita	rna22	#Tools
Contig1137	dre-miR-30c-3p	True	True	True	False	3
Contig1253	dre-miR-30c-3p	True	True	True	False	3
Contig1282	ccr-miR-130c	True	True	True	False	3
Contig1321	dre-miR-30c-3p	True	True	True	False	3
Contig1341	dre-miR-30c-3p	True	True	True	False	3
Contig1400	dre-miR-30c-3p	True	True	True	False	3
Contig1425	ccr-miR-130c	True	True	True	False	3
Contig1460	dre-miR-30c-3p	True	True	True	False	3
Contig1538	dre-miR-30c-3p	True	True	True	False	3
Contig1544	dre-miR-30c-3p	True	True	True	False	3
Contig1574	ccr-miR-200a	True	True	True	False	3
Contig1574	dre-miR-141-3p	True	True	True	False	3
Contig1574	dre-miR-200a-3p	True	True	True	False	3
Contig165	dre-miR-141-3p	True	True	True	False	3
Contig165	dre-miR-200a-3p	True	True	True	False	3
Contig1668	dre-miR-30c-3p	True	True	True	False	3
Contig167	dre-miR-30c-3p	True	True	True	False	3
Contig1676	dre-miR-30c-3p	True	True	True	False	3
Contig1695	dre-miR-30c-3p	True	True	True	False	3
Contig1790	ccr-miR-200a	True	True	True	False	3
Contig1790	dre-miR-141-3p	True	True	True	False	3
Contig1790	dre-miR-200a-3p	True	True	True	False	3
Contig1801	dre-miR-200a-3p	True	True	True	False	3
Contig1840	ccr-miR-130b	True	True	True	False	3
Contig1865	dre-miR-30c-3p	True	True	True	False	3
Contig1866	dre-miR-30c-3p	True	True	True	False	3
Contig1895	dre-miR-30c-3p	True	True	True	False	3
Contig1953	dre-miR-30c-3p	True	True	True	False	3
Contig1999	dre-miR-30c-3p	True	True	True	False	3
Contig2005	dre-miR-30c-3p	True	True	True	False	3
Contig2010	dre-miR-30c-3p	True	True	True	False	3
Contig2019	dre-miR-30c-3p	True	True	True	False	3
Contig202	ccr-miR-200a	True	True	True	False	3
Contig202	dre-miR-141-3p	True	True	True	False	3
Contig202	dre-miR-200a-3p	True	True	True	False	3
Contig2024	dre-miR-30c-3p	True	True	True	False	3
Contig2070	dre-miR-30c-3p	True	True	True	False	3
Contig2087	dre-miR-30c-3p	True	True	True	False	3
Contig2095	dre-miR-30c-3p	True	True	True	False	3
Contig2106	dre-miR-30c-3p	True	True	True	False	3
Contig2233	dre-miR-30c-3p	True	True	True	False	3
Contig2345	dre-miR-30c-3p	True	True	True	False	3
Contig2413	dre-miR-141-3p	True	True	True	False	3
Contig2427	dre-miR-30c-3p	True	True	True	False	3
Contig248	dre-miR-30c-3p	True	True	True	False	3
Contig2547	dre-miR-30c-3p	True	True	True	False	3
Contig2560	dre-miR-30c-3p	True	True	True	False	3
Contig280	dre-miR-30c-3p	True	True	True	False	3
Contig2933	dre-miR-30c-3p	True	True	True	False	3
Contig2952	dre-miR-30c-3p	True	True	True	False	3
Contig3063	dre-miR-30c-3p	True	True	True	False	3
Contig3079	dre-miR-30c-3p	True	True	True	False	3
Contig3099	dre-miR-30c-3p	True	True	True	False	3
Contig3221	ccr-miR-130c	True	True	True	False	3
Contig3261	dre-miR-30c-3p	True	True	True	False	3
Contig3343	dre-miR-30c-3p	True	True	True	False	3
Contig3458	dre-miR-30c-3p	True	True	True	False	3
Contig349	dre-miR-200a-3p	True	True	True	False	3
Contig3565	dre-miR-141-3p	True	True	True	False	3
Contig3565	dre-miR-30c-3p	True	True	True	False	3
Contig3598	dre-miR-30c-3p	True	True	True	False	3
Contig3625	ccr-miR-130b	True	True	True	False	3
Contig3793	dre-miR-30c-3p	True	True	True	False	3
Contig382	dre-miR-30c-3p	True	True	True	False	3
Contig3842	dre-miR-30c-3p	True	True	True	False	3
Contig3863	dre-miR-30c-3p	True	True	True	False	3
Contig3876	ccr-miR-130b	True	True	True	False	3
Contig3898	dre-miR-141-3p	True	True	True	False	3
Contig3898	dre-miR-200a-3p	True	True	True	False	3
Contig3987	dre-miR-30c-3p	True	True	True	False	3
Contig3995	dre-miR-30c-3p	True	True	True	False	3
Contig4037	dre-miR-30c-3p	True	True	True	False	3
Contig4040	ccr-miR-200a	True	True	True	False	3
Contig4040	dre-miR-141-3p	True	True	True	False	3
Contig4040	dre-miR-200a-3p	True	True	True	False	3
Contig4097	dre-miR-30c-3p	True	True	True	False	3
Contig4129	ccr-miR-130b	True	True	True	False	3
Contig4144	dre-miR-30c-3p	True	True	True	False	3
Contig4189	dre-miR-30c-3p	True	True	True	False	3
Contig4241	dre-miR-30c-3p	True	True	True	False	3
Contig4242	dre-miR-30c-3p	True	True	True	False	3
Contig4319	dre-miR-30c-3p	True	True	True	False	3
Contig4362	dre-miR-30c-3p	True	True	True	False	3
Contig4446	dre-miR-30c-3p	True	True	True	False	3
Contig4528	dre-miR-30c-3p	True	True	True	False	3
Contig4529	dre-miR-30c-3p	True	True	True	False	3
Contig4531	dre-miR-30c-3p	True	True	True	False	3
Contig4618	dre-miR-30c-3p	True	True	True	False	3
Contig4726	dre-miR-30c-3p	True	True	True	False	3
Contig4734	dre-miR-30c-3p	True	True	True	False	3
Contig4806	dre-miR-30c-3p	True	True	True	False	3
Contig4809	ccr-miR-200a	True	True	True	False	3
Contig4809	dre-miR-141-3p	True	True	True	False	3
Contig4809	dre-miR-200a-3p	True	True	True	False	3
Contig4897	dre-miR-30c-3p	True	True	True	False	3
Contig498	dre-miR-30c-3p	True	True	True	False	3
Contig583	dre-miR-30c-3p	True	True	True	False	3
Contig596	dre-miR-30c-3p	True	True	True	False	3
Contig614	dre-miR-30c-3p	True	True	True	False	3
Contig681	dre-miR-30c-3p	True	True	True	False	3
Contig830	dre-miR-30c-3p	True	True	True	False	3
Contig932	ccr-miR-130c	True	True	True	False	3
Contig948	dre-miR-30c-3p	True	True	True	False	3
gi|1024846596|dbj|LC069009.2|	ccr-miR-200a	True	False	True	True	3
gi|1024846596|dbj|LC069009.2|	dre-miR-141-3p	True	False	True	True	3
gi|1024846596|dbj|LC069009.2|	dre-miR-200a-3p	True	False	True	True	3
gi|1026942962|dbj|LC150766.1|	dre-miR-30c-3p	True	False	True	True	3
gi|1028223712|dbj|LC151605.1|	dre-miR-30c-3p	True	True	True	False	3
gi|1028223718|dbj|LC151608.1|	dre-miR-30c-3p	True	True	True	False	3
gi|1028223720|dbj|LC151609.1|	dre-miR-30c-3p	True	True	True	False	3
gi|1028223724|dbj|LC151611.1|	dre-miR-1388-3p	True	False	True	True	3
gi|1028223728|dbj|LC151613.1|	dre-miR-1388-3p	True	False	True	True	3
gi|1028223728|dbj|LC151613.1|	dre-miR-30c-3p	True	False	True	True	3
gi|1028223730|dbj|LC151614.1|	dre-miR-30c-3p	True	True	True	True	4
gi|1028337990|gb|KU205260.1|	dre-miR-1388-3p	True	False	True	True	3
gi|1033478601|dbj|LC149726.1|	ccr-miR-200a	True	True	True	False	3
gi|1033478601|dbj|LC149726.1|	dre-miR-141-3p	True	True	True	False	3
gi|1033478601|dbj|LC149726.1|	dre-miR-200a-3p	True	True	True	False	3
gi|1039337726|gb|KU189143.1|	dre-miR-1388-3p	True	False	True	True	3
gi|1039337728|gb|KU189144.1|	dre-miR-1388-3p	True	False	True	True	3
gi|1039337730|gb|KU189145.1|	dre-miR-1388-3p	True	False	True	True	3
gi|1039337734|gb|KU189147.1|	dre-miR-1388-3p	True	False	True	True	3
gi|1039337736|gb|KU189148.1|	dre-miR-1388-3p	True	False	True	True	3
gi|1039337740|gb|KU189150.1|	dre-miR-1388-3p	True	False	True	True	3
gi|1039337758|gb|KU189159.1|	dre-miR-1388-3p	True	False	True	True	3
gi|1039337764|gb|KU189162.1|	dre-miR-1388-3p	True	False	True	True	3
gi|1039337766|gb|KU189163.1|	dre-miR-1388-3p	True	False	True	True	3
gi|1039337768|gb|KU189164.1|	dre-miR-1388-3p	True	False	True	True	3
gi|1039337770|gb|KU189165.1|	dre-miR-1388-3p	True	False	True	True	3
gi|1039337772|gb|KU189166.1|	dre-miR-1388-3p	True	False	True	True	3
gi|1039337778|gb|KU189169.1|	dre-miR-1388-3p	True	False	True	True	3
gi|109278089|gb|EC391543.1|EC391543	dre-miR-30c-3p	True	True	True	False	3
gi|109278383|gb|EC391695.1|EC391695	dre-miR-30c-3p	True	True	True	False	3
gi|109279077|gb|EC392061.1|EC392061	dre-miR-30c-3p	True	True	True	False	3
gi|109279335|gb|EC392193.1|EC392193	ccr-miR-200a	True	True	True	False	3
gi|109279335|gb|EC392193.1|EC392193	dre-miR-141-3p	True	True	True	False	3
gi|109279335|gb|EC392193.1|EC392193	dre-miR-200a-3p	True	True	True	False	3
gi|109279360|gb|EC392206.1|EC392206	dre-miR-30c-3p	True	True	True	False	3
gi|109280117|gb|EC392596.1|EC392596	dre-miR-30c-3p	True	True	True	False	3
gi|109280725|gb|EC392907.1|EC392907	dre-miR-30c-3p	True	True	True	False	3
gi|109282968|gb|EC394059.1|EC394059	dre-miR-30c-3p	True	True	True	False	3
gi|109284563|gb|EC394905.1|EC394905	dre-miR-30c-3p	True	True	True	False	3
gi|118543434|gb|DW721419.1|DW721419	ccr-miR-200a	True	True	True	False	3
gi|118543434|gb|DW721419.1|DW721419	dre-miR-141-3p	True	True	True	False	3
gi|118543434|gb|DW721419.1|DW721419	dre-miR-200a-3p	True	True	True	False	3
gi|118544718|gb|DW722531.1|DW722531	dre-miR-30c-3p	True	True	True	False	3
gi|118544970|gb|DW722828.1|DW722828	dre-miR-30c-3p	True	True	True	False	3
gi|118545558|gb|DW723433.1|DW723433	dre-miR-200a-3p	True	True	True	False	3
gi|118545574|gb|DW723447.1|DW723447	dre-miR-141-3p	True	True	True	False	3
gi|118549754|gb|DW723050.1|DW723050	dre-miR-30c-3p	True	True	True	False	3
gi|118550547|gb|DW723847.1|DW723847	ccr-miR-200a	True	True	True	False	3
gi|118550547|gb|DW723847.1|DW723847	dre-miR-141-3p	True	True	True	False	3
gi|118550547|gb|DW723847.1|DW723847	dre-miR-200a-3p	True	True	True	False	3
gi|1322379|emb|Z72491.1|	dre-miR-141-3p	True	False	True	True	3
gi|1322383|emb|Z72493.1|	dre-miR-141-3p	True	False	True	True	3
gi|1339864|dbj|D85139.1|CYIFSMLC1A	dre-miR-30c-3p	False	True	True	True	3
gi|13919221|gb|AU183480.1|AU183480	dre-miR-30c-3p	True	True	True	True	4
gi|13924735|gb|AF253045.1|	dre-miR-30c-3p	True	True	True	False	3
gi|1434893|dbj|D83271.1|	dre-miR-30c-3p	True	True	True	False	3
gi|1434895|dbj|D83272.1|	dre-miR-30c-3p	True	True	True	False	3
gi|146166855|gb|EF536889.1|	dre-miR-30c-3p	True	True	True	False	3
gi|151558990|dbj|AB331884.1|	dre-miR-1388-3p	True	False	True	True	3
gi|152061226|dbj|AB290331.1|	ccr-miR-133a-3p	True	False	True	True	3
gi|156713693|emb|AJ879149.3|	dre-miR-1388-3p	True	False	True	True	3
gi|157649152|gb|EU144225.1|	dre-miR-30c-3p	True	True	True	False	3
gi|15778561|gb|AF414432.1|	dre-miR-1388-3p	True	False	True	True	3
gi|158822065|gb|EX821680.1|EX821680	dre-miR-30c-3p	True	True	True	False	3
gi|158822368|gb|EX821983.1|EX821983	dre-miR-30c-3p	True	True	True	False	3
gi|158822671|gb|EX822286.1|EX822286	dre-miR-30c-3p	True	True	True	False	3
gi|158822877|gb|EX822492.1|EX822492	dre-miR-30c-3p	True	True	True	False	3
gi|158823237|gb|EX822852.1|EX822852	dre-miR-30c-3p	True	True	True	False	3
gi|158823292|gb|EX822907.1|EX822907	dre-miR-141-3p	True	True	True	False	3
gi|158823292|gb|EX822907.1|EX822907	dre-miR-200a-3p	True	True	True	False	3
gi|158823292|gb|EX822907.1|EX822907	dre-miR-30c-3p	True	True	True	False	3
gi|158823472|gb|EX823087.1|EX823087	dre-miR-30c-3p	True	True	True	False	3
gi|158823851|gb|EX823466.1|EX823466	dre-miR-30c-3p	True	True	True	False	3
gi|158824376|gb|EX823991.1|EX823991	dre-miR-30c-3p	True	True	True	False	3
gi|158824460|gb|EX824075.1|EX824075	dre-miR-30c-3p	True	True	True	False	3
gi|158824562|gb|EX824177.1|EX824177	dre-miR-30c-3p	True	True	True	False	3
gi|158824601|gb|EX824216.1|EX824216	dre-miR-30c-3p	True	True	True	False	3
gi|158824632|gb|EX824247.1|EX824247	dre-miR-30c-3p	True	True	True	False	3
gi|158824699|gb|EX824314.1|EX824314	ccr-miR-200a	True	True	True	False	3
gi|158824699|gb|EX824314.1|EX824314	dre-miR-141-3p	True	True	True	False	3
gi|158824699|gb|EX824314.1|EX824314	dre-miR-200a-3p	True	True	True	False	3
gi|158824714|gb|EX824329.1|EX824329	dre-miR-30c-3p	True	True	True	False	3
gi|158824972|gb|EX824587.1|EX824587	ccr-miR-200a	True	True	True	False	3
gi|158824972|gb|EX824587.1|EX824587	dre-miR-141-3p	True	True	True	False	3
gi|158824972|gb|EX824587.1|EX824587	dre-miR-200a-3p	True	True	True	False	3
gi|158825791|gb|EX825406.1|EX825406	dre-miR-30c-3p	True	True	True	False	3
gi|158826659|gb|EX826274.1|EX826274	dre-miR-30c-3p	True	True	True	False	3
gi|158827031|gb|EX826646.1|EX826646	dre-miR-30c-3p	True	True	True	False	3
gi|158906569|gb|EX879132.1|EX879132	dre-miR-141-3p	True	True	True	False	3
gi|158906750|gb|EX879417.1|EX879417	dre-miR-30c-3p	True	True	True	False	3
gi|158907090|gb|EX880230.1|EX880230	dre-miR-30c-3p	True	True	True	False	3
gi|158907105|gb|EX880245.1|EX880245	dre-miR-30c-3p	True	True	True	False	3
gi|158907263|gb|EX880377.1|EX880377	dre-miR-30c-3p	True	True	True	False	3
gi|158907382|gb|EX879755.1|EX879755	dre-miR-30c-3p	True	True	True	False	3
gi|158907437|gb|EX879784.1|EX879784	dre-miR-30c-3p	True	True	True	False	3
gi|158907754|gb|EX880132.1|EX880132	dre-miR-30c-3p	True	True	True	False	3
gi|158907869|gb|EX880507.1|EX880507	dre-miR-30c-3p	True	True	True	False	3
gi|158907896|gb|EX880521.1|EX880521	dre-miR-30c-3p	True	True	True	False	3
gi|158908265|gb|EX881163.1|EX881163	dre-miR-30c-3p	True	True	True	False	3
gi|158908576|gb|EX881255.1|EX881255	dre-miR-30c-3p	True	True	True	False	3
gi|158908938|gb|EX881487.1|EX881487	ccr-miR-130b	True	True	True	False	3
gi|158908938|gb|EX881487.1|EX881487	ccr-miR-130c	True	True	True	False	3
gi|158908967|gb|EX881516.1|EX881516	dre-miR-30c-3p	True	True	True	False	3
gi|158908994|gb|EX881543.1|EX881543	dre-miR-30c-3p	True	True	True	False	3
gi|158909025|gb|EX881574.1|EX881574	dre-miR-30c-3p	True	True	True	False	3
gi|158909096|gb|EX882425.1|EX882425	dre-miR-30c-3p	True	True	True	False	3
gi|158909165|gb|EX881961.1|EX881961	dre-miR-30c-3p	True	True	True	False	3
gi|158909271|gb|EX882054.1|EX882054	dre-miR-30c-3p	True	True	True	False	3
gi|158909367|gb|EX882358.1|EX882358	ccr-miR-130b	True	True	True	False	3
gi|158909509|gb|EX882781.1|EX882781	dre-miR-30c-3p	True	True	True	False	3
gi|158909575|gb|EX882130.1|EX882130	dre-miR-30c-3p	True	True	True	False	3
gi|158909634|gb|EX882163.1|EX882163	dre-miR-30c-3p	True	True	True	False	3
gi|158909636|gb|EX881801.1|EX881801	dre-miR-200a-3p	True	True	True	False	3
gi|158909723|gb|EX881849.1|EX881849	dre-miR-30c-3p	True	True	True	False	3
gi|158909783|gb|EX881896.1|EX881896	dre-miR-30c-3p	True	True	True	False	3
gi|158910015|gb|EX882622.1|EX882622	dre-miR-30c-3p	True	True	True	False	3
gi|158910034|gb|EX882264.1|EX882264	dre-miR-30c-3p	True	True	True	True	4
gi|158910062|gb|EX882279.1|EX882279	dre-miR-30c-3p	True	True	True	True	4
gi|158910133|gb|EX882311.1|EX882311	dre-miR-30c-3p	False	True	True	True	3
gi|158910337|gb|EX883373.1|EX883373	dre-miR-30c-3p	True	True	True	False	3
gi|158910424|gb|EX883057.1|EX883057	dre-miR-30c-3p	True	True	True	False	3
gi|158910454|gb|EX883386.1|EX883386	dre-miR-1388-3p	True	False	True	True	3
gi|158910543|gb|EX883475.1|EX883475	dre-miR-30c-3p	True	True	True	False	3
gi|158910594|gb|EX883123.1|EX883123	dre-miR-30c-3p	True	False	True	True	3
gi|158910697|gb|EX882851.1|EX882851	dre-miR-30c-3p	True	False	True	True	3
gi|158910871|gb|EX883714.1|EX883714	dre-miR-301b-5p	True	False	True	True	3
gi|158910929|gb|EX883772.1|EX883772	dre-miR-301b-5p	True	False	True	True	3
gi|158910997|gb|EX883840.1|EX883840	dre-miR-30c-3p	False	True	True	True	3
gi|158911062|gb|EX883905.1|EX883905	dre-miR-30c-3p	True	False	True	True	3
gi|158911219|gb|EX883612.1|EX883612	dre-miR-30c-3p	True	False	True	True	3
gi|158911259|gb|EX883652.1|EX883652	dre-miR-30c-3p	True	False	True	True	3
gi|158911393|gb|EX884098.1|EX884098	ccr-miR-200a	True	True	True	False	3
gi|158911393|gb|EX884098.1|EX884098	dre-miR-141-3p	True	True	True	False	3
gi|158911393|gb|EX884098.1|EX884098	dre-miR-200a-3p	True	True	True	False	3
gi|158911441|gb|EX883945.1|EX883945	dre-miR-30c-3p	True	False	True	True	3
gi|158911506|gb|EX884114.1|EX884114	ccr-miR-133a-3p	True	False	True	True	3
gi|158911512|gb|EX884120.1|EX884120	ccr-miR-133a-3p	True	False	True	True	3
gi|158911610|gb|EX884426.1|EX884426	dre-miR-30c-3p	True	True	True	True	4
gi|158911700|gb|EX884516.1|EX884516	dre-miR-30c-3p	True	True	True	True	4
gi|158911949|gb|EX884770.1|EX884770	ccr-miR-130b	True	True	True	False	3
gi|158912031|gb|EX884593.1|EX884593	dre-miR-30c-3p	True	True	True	False	3
gi|158912096|gb|EX884658.1|EX884658	dre-miR-1388-3p	True	False	True	True	3
gi|158912098|gb|EX884660.1|EX884660	ccr-miR-133a-3p	True	False	True	True	3
gi|158912212|gb|EX885554.1|EX885554	ccr-miR-130b	True	True	True	False	3
gi|158912212|gb|EX885554.1|EX885554	ccr-miR-130c	True	True	True	False	3
gi|158912226|gb|EX885568.1|EX885568	dre-miR-1388-3p	True	False	True	True	3
gi|158912289|gb|EX885613.1|EX885613	dre-miR-1388-5p	True	False	True	True	3
gi|158912313|gb|EX885000.1|EX885000	dre-miR-30c-3p	True	False	True	True	3
gi|158912390|gb|EX885077.1|EX885077	dre-miR-1388-5p	True	False	True	True	3
gi|158912418|gb|EX885742.1|EX885742	dre-miR-1388-3p	True	False	True	True	3
gi|158912442|gb|EX885766.1|EX885766	dre-miR-30c-3p	True	False	True	True	3
gi|158912501|gb|EX885825.1|EX885825	dre-miR-30c-3p	True	True	True	False	3
gi|158912616|gb|EX885199.1|EX885199	dre-miR-30c-3p	True	True	True	False	3
gi|158912776|gb|EX885359.1|EX885359	dre-miR-30c-3p	True	True	True	False	3
gi|158912812|gb|EX885395.1|EX885395	dre-miR-30c-3p	True	False	True	True	3
gi|158912826|gb|EX885097.1|EX885097	ccr-miR-200a	True	True	True	False	3
gi|158912826|gb|EX885097.1|EX885097	dre-miR-141-3p	True	True	True	False	3
gi|158912826|gb|EX885097.1|EX885097	dre-miR-200a-3p	True	True	True	False	3
gi|158912866|gb|EX885137.1|EX885137	ccr-miR-130b	True	False	True	True	3
gi|158912938|gb|EX885417.1|EX885417	dre-miR-1388-3p	True	False	True	True	3
gi|158912949|gb|EX885428.1|EX885428	dre-miR-1388-5p	True	False	True	True	3
gi|158912952|gb|EX885431.1|EX885431	dre-miR-30c-3p	True	False	True	True	3
gi|158913018|gb|EX885497.1|EX885497	dre-miR-30c-3p	True	True	True	True	4
gi|158913080|gb|EX885676.1|EX885676	dre-miR-30c-3p	True	True	True	True	4
gi|158913261|gb|EX884878.1|EX884878	dre-miR-301b-5p	True	False	True	True	3
gi|158913299|gb|EX884916.1|EX884916	dre-miR-30c-3p	True	False	True	True	3
gi|159147204|gb|EU118763.1|	ccr-miR-130b	True	False	True	True	3
gi|1703677|gb|S82374.1|	dre-miR-30c-3p	True	True	True	False	3
gi|17974308|dbj|AB063389.1|	dre-miR-1388-5p	True	False	True	True	3
gi|1934844|emb|X99910.1|	dre-miR-1388-5p	True	False	True	True	3
gi|196049283|dbj|AB429308.1|	dre-miR-30c-3p	True	True	True	True	4
gi|204306640|gb|EU729739.1|	dre-miR-30c-3p	False	True	True	True	3
gi|208967567|dbj|AB439581.1|	ccr-miR-130b	True	False	True	True	3
gi|219966126|emb|AM697886.1|	dre-miR-1388-3p	True	False	True	True	3
gi|22022027|gb|AU279295.1|AU279295	dre-miR-30c-3p	True	False	True	True	3
gi|220897817|dbj|AB361595.1|	dre-miR-1388-3p	True	False	True	True	3
gi|224966985|dbj|AB469895.1|	ccr-miR-200a	True	True	True	False	3
gi|224966985|dbj|AB469895.1|	dre-miR-141-3p	True	True	True	False	3
gi|224966985|dbj|AB469895.1|	dre-miR-200a-3p	True	True	True	False	3
gi|224966987|dbj|AB469896.1|	dre-miR-30c-3p	True	True	True	False	3
gi|2340862|emb|Y14632.1|	ccr-miR-130c	True	False	True	True	3
gi|239793135|dbj|AB507711.1|	dre-miR-30c-3p	True	True	True	False	3
gi|24785182|dbj|AB084635.1|	dre-miR-30c-3p	True	True	True	False	3
gi|258406685|gb|FJ797306.1|	dre-miR-30c-3p	True	False	True	True	3
gi|261825929|gb|GU046698.1|	ccr-miR-200a	True	True	True	False	3
gi|262346278|gb|DC997478.1|DC997478	dre-miR-30c-3p	True	True	True	True	4
gi|262346284|gb|DC997484.1|DC997484	dre-miR-30c-3p	True	True	True	False	3
gi|262346305|gb|DC997505.1|DC997505	dre-miR-30c-3p	True	True	True	False	3
gi|262346376|gb|DC997576.1|DC997576	dre-miR-30c-3p	True	False	True	True	3
gi|262346379|gb|DC997579.1|DC997579	dre-miR-30c-3p	True	True	True	True	4
gi|262346396|gb|DC997596.1|DC997596	dre-miR-30c-3p	True	True	True	False	3
gi|262346467|gb|DC997667.1|DC997667	dre-miR-30c-3p	True	True	True	False	3
gi|262346646|gb|DC997846.1|DC997846	dre-miR-1388-3p	True	False	True	True	3
gi|262346812|gb|DC996383.1|DC996383	dre-miR-30c-3p	True	True	True	True	4
gi|262346841|gb|DC996410.1|DC996410	dre-miR-30c-3p	True	True	True	False	3
gi|262346846|gb|DC996415.1|DC996415	dre-miR-1388-3p	True	False	True	True	3
gi|262346948|gb|DC996517.1|DC996517	dre-miR-30c-3p	True	True	True	False	3
gi|262347286|gb|DC996798.1|DC996798	dre-miR-30c-3p	True	False	True	True	3
gi|262347335|gb|DC996847.1|DC996847	ccr-miR-200a	True	True	True	False	3
gi|262347335|gb|DC996847.1|DC996847	dre-miR-141-3p	True	True	True	False	3
gi|262347335|gb|DC996847.1|DC996847	dre-miR-200a-3p	True	True	True	False	3
gi|262347342|gb|DC995893.1|DC995893	dre-miR-1388-3p	True	False	True	True	3
gi|262347377|gb|DC995928.1|DC995928	dre-miR-30c-3p	True	True	True	False	3
gi|262347457|gb|DC996008.1|DC996008	dre-miR-30c-3p	True	True	True	False	3
gi|262347663|gb|DC996853.1|DC996853	dre-miR-1388-3p	True	False	True	True	3
gi|262347744|gb|DC996934.1|DC996934	dre-miR-1388-3p	True	False	True	True	3
gi|262347747|gb|DC996937.1|DC996937	dre-miR-30c-3p	True	True	True	True	4
gi|262347868|gb|DC997058.1|DC997058	dre-miR-30c-3p	True	False	True	True	3
gi|262347869|gb|DC997059.1|DC997059	dre-miR-1388-3p	True	False	True	True	3
gi|262347963|gb|DC997153.1|DC997153	ccr-miR-130b	True	True	True	False	3
gi|262347963|gb|DC997153.1|DC997153	ccr-miR-130c	True	True	True	False	3
gi|262347963|gb|DC997153.1|DC997153	dre-miR-30c-3p	True	True	True	False	3
gi|285804071|gb|GU300108.1|	dre-miR-30c-3p	True	False	True	True	3
gi|28916006|gb|AU301220.1|AU301220	ccr-miR-133a-3p	True	False	True	True	3
gi|28972011|dbj|AB094587.1|	dre-miR-30c-3p	True	True	True	False	3
gi|307750524|gb|HQ010440.1|	dre-miR-30c-3p	True	True	True	False	3
gi|325587306|gb|JI257411.1|	dre-miR-30c-3p	True	True	True	False	3
gi|325587337|gb|JI257442.1|	ccr-miR-130b	True	True	True	False	3
gi|325587386|gb|JI257491.1|	dre-miR-30c-3p	True	True	True	False	3
gi|325587397|gb|JI257502.1|	dre-miR-30c-3p	True	True	True	False	3
gi|325587399|gb|JI257504.1|	dre-miR-30c-3p	True	False	True	True	3
gi|325587470|gb|JI257575.1|	ccr-miR-130b	True	True	True	False	3
gi|326368647|gb|HQ850442.1|	dre-miR-30c-3p	True	True	True	False	3
gi|3298339|dbj|AB010468.1|	dre-miR-1388-3p	True	False	True	True	3
gi|33355375|gb|AY144591.1|	dre-miR-1388-3p	True	False	True	True	3
gi|337756111|gb|JG017320.1|JG017320	dre-miR-30c-3p	True	True	True	False	3
gi|337756228|gb|JG017437.1|JG017437	dre-miR-30c-3p	True	True	True	False	3
gi|337756237|gb|JG017446.1|JG017446	dre-miR-30c-3p	False	True	True	True	3
gi|337756257|gb|JG017466.1|JG017466	dre-miR-30c-3p	True	True	True	True	4
gi|337756297|gb|JG017506.1|JG017506	dre-miR-30c-3p	True	True	True	True	4
gi|337756305|gb|JG017514.1|JG017514	dre-miR-30c-3p	True	False	True	True	3
gi|34221967|dbj|AB104627.1|	dre-miR-301b-5p	True	False	True	True	3
gi|342219781|gb|JN204181.1|	dre-miR-30c-3p	True	False	True	True	3
gi|345019078|gb|JF505506.1|	dre-miR-30c-3p	True	True	True	False	3
gi|346652549|gb|JN544930.1|	dre-miR-1388-3p	True	False	True	True	3
gi|347309615|gb|JF742689.1|	dre-miR-30c-3p	True	True	True	True	4
gi|347309617|gb|JF742690.1|	dre-miR-30c-3p	True	True	True	True	4
gi|347309629|gb|JF742696.1|	dre-miR-30c-3p	False	True	True	True	3
gi|367069979|gb|JN896885.1|	dre-miR-301b-5p	True	False	True	True	3
gi|367461180|gb|JN992289.1|	dre-miR-1388-3p	True	False	True	True	3
gi|3721614|dbj|AB012885.1|	dre-miR-1388-5p	True	False	True	True	3
gi|374842289|gb|JF411608.1|	dre-miR-1388-5p	True	False	True	True	3
gi|379059700|gb|JQ361077.1|	ccr-miR-200a	True	True	True	False	3
gi|379059700|gb|JQ361077.1|	dre-miR-141-3p	True	True	True	False	3
gi|379059700|gb|JQ361077.1|	dre-miR-200a-3p	True	True	True	False	3
gi|381147622|gb|JQ230327.1|	dre-miR-30c-3p	True	False	True	True	3
gi|382947713|gb|JQ670941.1|	dre-miR-1388-3p	True	False	True	True	3
gi|384096455|gb|JQ342671.1|	dre-miR-1388-3p	True	False	True	True	3
gi|387598417|gb|JQ713336.1|	dre-miR-30c-3p	True	False	True	True	3
gi|397912523|gb|JN618049.1|	dre-miR-30c-3p	True	True	True	False	3
gi|401801826|gb|JX181982.1|	ccr-miR-130b	True	True	True	False	3
gi|401801826|gb|JX181982.1|	ccr-miR-130c	True	True	True	False	3
gi|4027924|gb|AF055288.1|	ccr-miR-200a	True	True	True	False	3
gi|4027924|gb|AF055288.1|	dre-miR-141-3p	True	True	True	False	3
gi|4027924|gb|AF055288.1|	dre-miR-200a-3p	True	True	True	False	3
gi|40549336|gb|AY437777.1|	dre-miR-1388-3p	True	False	True	True	3
gi|406070|gb|L24895.1|CYIFJAK	ccr-miR-130b	True	False	True	True	3
gi|4126586|dbj|AB016210.1|	dre-miR-30c-3p	True	True	True	False	3
gi|4126588|dbj|AB016211.1|	dre-miR-30c-3p	True	True	True	False	3
gi|425874850|dbj|AB723858.1|	ccr-miR-130b	True	False	True	True	3
gi|459485571|gb|JX275386.1|	dre-miR-1388-3p	True	False	True	True	3
gi|461495773|gb|JZ198099.1|JZ198099	ccr-miR-130b	True	True	True	False	3
gi|461495773|gb|JZ198099.1|JZ198099	ccr-miR-130c	True	True	True	False	3
gi|461495856|gb|JZ198182.1|JZ198182	dre-miR-30c-3p	True	True	True	False	3
gi|461495958|gb|JZ198284.1|JZ198284	dre-miR-30c-3p	True	True	True	False	3
gi|461496005|gb|JZ198331.1|JZ198331	ccr-miR-130b	True	True	True	False	3
gi|461496005|gb|JZ198331.1|JZ198331	ccr-miR-130c	True	True	True	False	3
gi|478786386|gb|KC480581.1|	dre-miR-30c-3p	False	True	True	True	3
gi|507310075|gb|JX570878.1|	dre-miR-1388-5p	True	False	True	True	3
gi|50733841|gb|CA967798.2|CA967798	dre-miR-30c-3p	True	True	True	False	3
gi|50736071|gb|CA969811.2|CA969811	dre-miR-30c-3p	True	True	True	False	3
gi|50736401|gb|CA969951.2|CA969951	dre-miR-30c-3p	True	True	True	False	3
gi|50737326|gb|CA964276.2|CA964276	dre-miR-30c-3p	True	True	True	False	3
gi|50737926|gb|CA964746.2|CA964746	dre-miR-30c-3p	True	True	True	False	3
gi|50738302|gb|CA965065.2|CA965065	ccr-miR-200a	True	True	True	False	3
gi|50738302|gb|CA965065.2|CA965065	dre-miR-141-3p	True	True	True	False	3
gi|50738302|gb|CA965065.2|CA965065	dre-miR-200a-3p	True	True	True	False	3
gi|50738419|gb|CA965169.2|CA965169	dre-miR-30c-3p	True	True	True	False	3
gi|50739240|gb|CA965754.2|CA965754	ccr-miR-130b	True	True	True	False	3
gi|50739434|gb|CA965949.2|CA965949	dre-miR-30c-3p	True	True	True	False	3
gi|50739583|gb|CA966098.2|CA966098	dre-miR-141-3p	True	True	True	False	3
gi|50739583|gb|CA966098.2|CA966098	dre-miR-200a-3p	True	True	True	False	3
gi|50740391|gb|CA966782.2|CA966782	dre-miR-30c-3p	True	True	True	False	3
gi|50740813|gb|CA966992.2|CA966992	dre-miR-30c-3p	True	True	True	False	3
gi|50741589|gb|CF662593.2|CF662593	dre-miR-30c-3p	True	True	True	False	3
gi|50741636|gb|CF662639.2|CF662639	ccr-miR-200a	True	True	True	False	3
gi|50741636|gb|CF662639.2|CF662639	dre-miR-141-3p	True	True	True	False	3
gi|50741636|gb|CF662639.2|CF662639	dre-miR-200a-3p	True	True	True	False	3
gi|50741741|gb|CF662697.2|CF662697	dre-miR-30c-3p	True	True	True	False	3
gi|50742134|gb|CF663005.2|CF663005	dre-miR-30c-3p	True	True	True	False	3
gi|50742251|gb|CF660401.2|CF660401	dre-miR-30c-3p	True	True	True	False	3
gi|50742270|gb|CF660415.2|CF660415	dre-miR-30c-3p	True	True	True	False	3
gi|50742803|gb|CF660677.2|CF660677	dre-miR-30c-3p	True	True	True	False	3
gi|50743162|gb|CF660972.2|CF660972	dre-miR-30c-3p	True	True	True	False	3
gi|50743685|gb|CA966905.2|CA966905	ccr-miR-200a	True	True	True	False	3
gi|50743685|gb|CA966905.2|CA966905	dre-miR-141-3p	True	True	True	False	3
gi|50743685|gb|CA966905.2|CA966905	dre-miR-200a-3p	True	True	True	False	3
gi|50743867|gb|CF661605.2|CF661605	ccr-miR-130b	True	True	True	False	3
gi|50744217|gb|CA967169.2|CA967169	ccr-miR-200a	True	True	True	False	3
gi|50744217|gb|CA967169.2|CA967169	dre-miR-141-3p	True	True	True	False	3
gi|50744217|gb|CA967169.2|CA967169	dre-miR-200a-3p	True	True	True	False	3
gi|50744256|gb|CF661967.2|CF661967	dre-miR-30c-3p	True	True	True	False	3
gi|52782166|dbj|AB106873.1|	dre-miR-30c-3p	True	True	True	False	3
gi|532642322|gb|KF241720.1|	ccr-miR-130b	False	True	True	True	3
gi|556000353|gb|JZ495932.1|JZ495932	dre-miR-30c-3p	True	True	True	False	3
gi|556000376|gb|JZ495955.1|JZ495955	dre-miR-30c-3p	True	True	True	False	3
gi|556000718|gb|JZ502436.1|JZ502436	dre-miR-30c-3p	True	True	True	False	3
gi|556000771|gb|JZ502489.1|JZ502489	ccr-miR-200a	True	True	True	False	3
gi|556000771|gb|JZ502489.1|JZ502489	dre-miR-141-3p	True	True	True	False	3
gi|556000771|gb|JZ502489.1|JZ502489	dre-miR-200a-3p	True	True	True	False	3
gi|556001158|gb|JZ502876.1|JZ502876	ccr-miR-130c	True	True	True	False	3
gi|556001158|gb|JZ502876.1|JZ502876	dre-miR-30c-3p	True	True	True	False	3
gi|556001233|gb|JZ502951.1|JZ502951	dre-miR-30c-3p	True	True	True	False	3
gi|556001347|gb|JZ503065.1|JZ503065	ccr-miR-200a	True	True	True	False	3
gi|556001347|gb|JZ503065.1|JZ503065	dre-miR-141-3p	True	True	True	False	3
gi|556001347|gb|JZ503065.1|JZ503065	dre-miR-200a-3p	True	True	True	False	3
gi|556001525|gb|JZ496353.1|JZ496353	dre-miR-30c-3p	True	True	True	False	3
gi|556001551|gb|JZ496379.1|JZ496379	dre-miR-30c-3p	True	True	True	False	3
gi|556001939|gb|JZ500014.1|JZ500014	dre-miR-30c-3p	True	True	True	False	3
gi|556002109|gb|JZ500184.1|JZ500184	ccr-miR-130b	True	True	True	False	3
gi|556002109|gb|JZ500184.1|JZ500184	ccr-miR-130c	True	True	True	False	3
gi|556003170|gb|JZ503706.1|JZ503706	dre-miR-30c-3p	True	True	True	False	3
gi|556003727|gb|JZ498550.1|JZ498550	dre-miR-30c-3p	True	True	True	False	3
gi|556003807|gb|JZ498630.1|JZ498630	ccr-miR-200a	True	True	True	False	3
gi|556003807|gb|JZ498630.1|JZ498630	dre-miR-141-3p	True	True	True	False	3
gi|556003807|gb|JZ498630.1|JZ498630	dre-miR-200a-3p	True	True	True	False	3
gi|556003828|gb|JZ498651.1|JZ498651	dre-miR-30c-3p	True	True	True	False	3
gi|556003953|gb|JZ498776.1|JZ498776	dre-miR-30c-3p	True	True	True	False	3
gi|556004109|gb|JZ498932.1|JZ498932	dre-miR-30c-3p	True	True	True	False	3
gi|556004227|gb|JZ499050.1|JZ499050	dre-miR-30c-3p	True	True	True	False	3
gi|556004734|gb|JZ501121.1|JZ501121	dre-miR-30c-3p	True	True	True	False	3
gi|556005381|gb|JZ497680.1|JZ497680	ccr-miR-130b	True	True	True	False	3
gi|556006123|gb|JZ504135.1|JZ504135	dre-miR-30c-3p	True	True	True	False	3
gi|556006177|gb|JZ504189.1|JZ504189	ccr-miR-200a	True	True	True	False	3
gi|556006177|gb|JZ504189.1|JZ504189	dre-miR-141-3p	True	True	True	False	3
gi|556006177|gb|JZ504189.1|JZ504189	dre-miR-200a-3p	True	True	True	False	3
gi|556006361|gb|JZ504373.1|JZ504373	dre-miR-30c-3p	True	True	True	False	3
gi|556006411|gb|JZ504423.1|JZ504423	ccr-miR-200a	True	True	True	False	3
gi|556006411|gb|JZ504423.1|JZ504423	dre-miR-141-3p	True	True	True	False	3
gi|556006411|gb|JZ504423.1|JZ504423	dre-miR-200a-3p	True	True	True	False	3
gi|556006857|gb|JZ499132.1|JZ499132	dre-miR-30c-3p	True	True	True	False	3
gi|556006858|gb|JZ499133.1|JZ499133	dre-miR-30c-3p	True	True	True	False	3
gi|556007117|gb|JZ499392.1|JZ499392	dre-miR-30c-3p	True	True	True	False	3
gi|556007419|gb|JZ499694.1|JZ499694	dre-miR-30c-3p	True	True	True	False	3
gi|556008538|gb|JZ501972.1|JZ501972	dre-miR-30c-3p	True	True	True	False	3
gi|556008738|gb|JZ502066.1|JZ502066	dre-miR-30c-3p	True	True	True	False	3
gi|556009048|gb|JZ502270.1|JZ502270	dre-miR-30c-3p	True	True	True	False	3
gi|556009302|gb|JZ504879.1|JZ504879	dre-miR-30c-3p	True	True	True	False	3
gi|556009599|gb|JZ505176.1|JZ505176	dre-miR-30c-3p	True	True	True	False	3
gi|556009809|gb|JZ505386.1|JZ505386	dre-miR-30c-3p	True	True	True	False	3
gi|556009929|gb|JZ505506.1|JZ505506	dre-miR-30c-3p	True	True	True	False	3
gi|556009987|gb|JZ505564.1|JZ505564	dre-miR-30c-3p	True	True	True	False	3
gi|556010901|gb|JZ509905.1|JZ509905	dre-miR-30c-3p	True	True	True	False	3
gi|556010988|gb|JZ505712.1|JZ505712	dre-miR-30c-3p	True	True	True	False	3
gi|556011172|gb|JZ505896.1|JZ505896	dre-miR-30c-3p	True	True	True	False	3
gi|556011981|gb|JZ506705.1|JZ506705	dre-miR-30c-3p	True	True	True	False	3
gi|556012785|gb|JZ510077.1|JZ510077	dre-miR-30c-3p	True	True	True	False	3
gi|556012826|gb|JZ510118.1|JZ510118	dre-miR-30c-3p	True	True	True	False	3
gi|556012983|gb|JZ510275.1|JZ510275	dre-miR-30c-3p	True	True	True	False	3
gi|556013707|gb|JZ507823.1|JZ507823	dre-miR-30c-3p	True	True	True	False	3
gi|556014257|gb|JZ508373.1|JZ508373	dre-miR-30c-3p	True	True	True	False	3
gi|556014586|gb|JZ508702.1|JZ508702	dre-miR-30c-3p	True	True	True	False	3
gi|556014806|gb|JZ508922.1|JZ508922	ccr-miR-200a	True	True	True	False	3
gi|556014806|gb|JZ508922.1|JZ508922	dre-miR-141-3p	True	True	True	False	3
gi|556014806|gb|JZ508922.1|JZ508922	dre-miR-200a-3p	True	True	True	False	3
gi|556014842|gb|JZ508958.1|JZ508958	dre-miR-30c-3p	True	True	True	False	3
gi|556601077|gb|KC417445.1|	dre-miR-30c-3p	True	True	True	False	3
gi|55700078|dbj|AB194196.2|	dre-miR-30c-3p	True	True	True	False	3
gi|56112086|gb|AY661555.1|	dre-miR-30c-3p	True	True	True	True	4
gi|562749811|gb|KF572122.1|	dre-miR-30c-3p	True	True	True	False	3
gi|564586944|gb|KF669387.1|	dre-miR-30c-3p	False	True	True	True	3
gi|565411253|dbj|AB894402.1|	dre-miR-30c-3p	True	True	True	False	3
gi|565411255|dbj|AB894403.1|	dre-miR-30c-3p	True	True	True	False	3
gi|570295578|gb|KF387572.1|	dre-miR-1388-3p	True	False	True	True	3
gi|575498338|gb|KC698939.1|	dre-miR-30c-3p	False	True	True	True	3
gi|575498342|gb|KC698941.1|	dre-miR-30c-3p	False	True	True	True	3
gi|575498350|gb|KC698945.1|	dre-miR-30c-3p	False	True	True	True	3
gi|577703064|gb|KF482527.1|	ccr-miR-200a	True	True	True	False	3
gi|577703064|gb|KF482527.1|	dre-miR-141-3p	True	True	True	False	3
gi|577703064|gb|KF482527.1|	dre-miR-200a-3p	True	True	True	False	3
gi|585724496|gb|KF051940.1|	dre-miR-1388-5p	True	False	True	True	3
gi|586619658|gb|KF924199.1|	dre-miR-30c-3p	True	False	True	True	3
gi|60280220|gb|AY787040.1|	ccr-miR-200a	True	False	True	True	3
gi|60280220|gb|AY787040.1|	dre-miR-1388-3p	True	False	True	True	3
gi|60280220|gb|AY787040.1|	dre-miR-141-3p	True	False	True	True	3
gi|60280220|gb|AY787040.1|	dre-miR-200a-3p	True	False	True	True	3
gi|605060109|gb|KJ174689.1|	ccr-miR-200a	True	True	True	False	3
gi|605060109|gb|KJ174689.1|	dre-miR-141-3p	True	True	True	False	3
gi|605060109|gb|KJ174689.1|	dre-miR-200a-3p	True	True	True	False	3
gi|629514130|gb|KJ081159.1|	dre-miR-30c-3p	True	False	True	True	3
gi|6652988|gb|AF136947.1|	ccr-miR-130b	True	True	True	False	3
gi|6652988|gb|AF136947.1|	ccr-miR-130c	True	True	True	False	3
gi|671706561|gb|KJ741854.1|	dre-miR-1388-3p	True	False	True	True	3
gi|683405517|dbj|AB987984.1|	dre-miR-30c-3p	True	True	True	False	3
gi|683405543|dbj|AB987997.1|	dre-miR-30c-3p	True	True	True	False	3
gi|7106470|dbj|AB031424.1|	dre-miR-30c-3p	True	False	True	True	3
gi|72534169|emb|AJ618955.2|	dre-miR-1388-3p	True	False	True	True	3
gi|72534169|emb|AJ618955.2|	dre-miR-30c-3p	True	True	True	False	3
gi|72534433|emb|AJ871265.1|	dre-miR-30c-3p	True	True	True	False	3
gi|72534435|emb|AJ871266.1|	dre-miR-30c-3p	True	True	True	False	3
gi|74473828|emb|AJ544193.2|	dre-miR-30c-3p	True	True	True	False	3
gi|7542469|gb|AF227737.1|	ccr-miR-130b	True	False	True	True	3
gi|755706|emb|Z48798.1|	dre-miR-1388-5p	True	False	True	True	3
gi|755706|emb|Z48798.1|	dre-miR-30c-3p	True	True	True	True	4
gi|756765804|gb|KM234960.1|	dre-miR-1388-3p	True	False	True	True	3
gi|758818345|dbj|LC026523.1|	dre-miR-30c-3p	True	True	True	False	3
gi|760489131|gb|KP056545.1|	dre-miR-30c-3p	False	True	True	True	3
gi|762024113|gb|KJ782030.1|	ccr-miR-200a	True	True	True	False	3
gi|762024113|gb|KJ782030.1|	dre-miR-141-3p	True	True	True	False	3
gi|762024113|gb|KJ782030.1|	dre-miR-200a-3p	True	True	True	False	3
gi|762024115|gb|KJ782031.1|	dre-miR-30c-3p	True	True	True	False	3
gi|762024117|gb|KJ782032.1|	dre-miR-30c-3p	True	False	True	True	3
gi|762024119|gb|KJ782033.1|	ccr-miR-130b	True	True	True	False	3
gi|763077|emb|Z48972.1|	dre-miR-30c-3p	False	True	True	True	3
gi|763079|emb|Z48973.1|	dre-miR-1388-5p	True	False	True	True	3
gi|763079|emb|Z48973.1|	dre-miR-30c-3p	True	True	True	True	4
gi|7662684|gb|AF053332.2|	ccr-miR-130b	True	False	True	True	3
gi|773563|emb|Z49064.1|	dre-miR-30c-3p	False	True	True	True	3
gi|773565|emb|Z49065.1|	dre-miR-30c-3p	False	True	True	True	3
gi|777725|gb|L41638.1|CYIZP3B	dre-miR-30c-3p	False	True	True	True	3
gi|777727|gb|L41639.1|CYIZP3C	dre-miR-1388-5p	True	False	True	True	3
gi|777727|gb|L41639.1|CYIZP3C	dre-miR-30c-3p	True	True	True	True	4
gi|8100051|dbj|AB027712.1|	dre-miR-1388-3p	True	False	True	True	3
gi|8272567|gb|AF233520.1|	dre-miR-30c-3p	True	True	True	False	3
gi|828346440|gb|KP661168.1|	dre-miR-30c-3p	True	True	True	False	3
gi|84778154|dbj|AB220585.1|	ccr-miR-200a	True	True	True	False	3
gi|84778154|dbj|AB220585.1|	dre-miR-141-3p	True	True	True	False	3
gi|84778154|dbj|AB220585.1|	dre-miR-200a-3p	True	True	True	False	3
gi|87116409|dbj|AB231798.1|	dre-miR-1388-3p	True	False	True	True	3
gi|914607494|dbj|LC069000.1|	ccr-miR-200a	True	True	True	False	3
gi|914607494|dbj|LC069000.1|	dre-miR-141-3p	True	True	True	False	3
gi|914607494|dbj|LC069000.1|	dre-miR-200a-3p	True	True	True	False	3
gi|914607524|dbj|LC069015.1|	ccr-miR-130b	True	True	True	False	3
gi|926457149|dbj|LC071489.1|	dre-miR-30c-3p	True	True	True	False	3
gi|926457179|dbj|LC071504.1|	dre-miR-30c-3p	True	False	True	True	3
gi|938507118|gb|KR706497.1|	ccr-miR-133a-3p	True	False	True	True	3
gi|938507118|gb|KR706497.1|	dre-miR-30c-3p	True	False	True	True	3

## Sheet: Supplementary Table S4
Supplemenary Table S4. Results of the target prediction for down-regulated and up-regulated miRNAs from P3 vs. P1 comparison. The targets prediction was performed with the use of tools4miRs service which incorporated into analysis four different target prediction algorithms. As an initial target set all collected carp mRNAs and evaluated protein coding sequences were used.
Target sequence	miRNA	miranda	mirmap	pita	rna22	#Tools
Contig1786	dre-miR-100-5p	True	True	True	False	3
Contig1998	dre-miR-100-5p	True	True	True	False	3
Contig2193	dre-miR-100-5p	True	True	True	False	3
Contig2300	dre-miR-100-5p	True	True	True	False	3
Contig2636	dre-miR-100-5p	True	True	True	False	3
Contig3273	dre-miR-100-5p	True	True	True	False	3
Contig3426	dre-miR-100-5p	True	True	True	False	3
Contig357	dre-miR-100-5p	True	True	True	False	3
Contig3575	dre-miR-100-5p	True	True	True	False	3
Contig3876	dre-miR-100-5p	True	True	True	False	3
Contig404	dre-miR-100-5p	True	True	True	False	3
Contig4323	dre-miR-100-5p	True	True	True	False	3
Contig917	dre-miR-100-5p	True	True	True	False	3
gi|1026942964|dbj|LC150767.1|	dre-miR-125b-2-3p	True	False	True	True	3
gi|1026942968|dbj|LC150769.1|	dre-miR-125b-2-3p	True	False	True	True	3
gi|1026942982|dbj|LC150776.1|	ccr-miR-205	True	False	True	True	3
gi|1033478601|dbj|LC149726.1|	dre-miR-100-5p	True	True	True	False	3
gi|109280152|gb|EC392614.1|EC392614	dre-miR-100-5p	True	True	True	False	3
gi|10954036|gb|AF309557.1|	dre-miR-100-5p	True	True	True	False	3
gi|158823768|gb|EX823383.1|EX823383	dre-miR-100-5p	True	True	True	False	3
gi|158824426|gb|EX824041.1|EX824041	dre-miR-100-5p	True	True	True	False	3
gi|158824529|gb|EX824144.1|EX824144	dre-miR-100-5p	True	True	True	False	3
gi|158825876|gb|EX825491.1|EX825491	dre-miR-100-5p	True	True	True	False	3
gi|158908583|gb|EX881262.1|EX881262	dre-miR-100-5p	True	True	True	False	3
gi|158908902|gb|EX881451.1|EX881451	dre-miR-100-5p	True	True	True	False	3
gi|196049281|dbj|AB429307.1|	dre-miR-100-5p	True	True	True	False	3
gi|262346278|gb|DC997478.1|DC997478	dre-miR-100-5p	True	True	True	False	3
gi|300676316|gb|GQ376154.1|	dre-miR-125b-2-3p	True	False	True	True	3
gi|31322605|gb|AY249415.1|	dre-miR-100-5p	True	True	True	False	3
gi|325587350|gb|JI257455.1|	dre-miR-100-5p	True	True	True	False	3
gi|337756088|gb|JG017297.1|JG017297	dre-miR-100-5p	True	True	True	False	3
gi|374842293|gb|JF411610.1|	dre-miR-100-5p	True	True	True	False	3
gi|407908082|gb|JX446582.1|	dre-miR-125b-2-3p	True	False	True	True	3
gi|461495765|gb|JZ198091.1|JZ198091	dre-miR-100-5p	True	True	True	False	3
gi|50741202|gb|CF662311.2|CF662311	dre-miR-100-5p	True	True	True	False	3
gi|515019310|gb|KC795559.1|	dre-miR-100-5p	True	True	True	False	3
gi|532642324|gb|KF241721.1|	dre-miR-100-5p	True	True	True	False	3
gi|53854584|gb|AY732491.1|	dre-miR-125b-2-3p	True	False	True	True	3
gi|556006422|gb|JZ504434.1|JZ504434	dre-miR-100-5p	True	True	True	False	3
gi|556006526|gb|JZ504538.1|JZ504538	dre-miR-100-5p	True	True	True	False	3
gi|56145744|gb|AU312555.1|AU312555	dre-miR-100-5p	True	True	True	False	3
gi|600972014|gb|KJ141167.1|	dre-miR-125b-2-3p	True	False	True	True	3
gi|758818323|dbj|LC026512.1|	dre-miR-100-5p	True	True	True	False	3
gi|828346483|gb|KP661172.1|	dre-miR-125b-2-3p	True	False	True	True	3
