# Supplementary material for: Host microRNA analysis in cyprinid Herpesvirus-3 (CyHV-3) infected common carp
Source: BMC Genomics. 2019 Jan 16;20:46. doi: 10.1186/s12864-018-5266-9 (PMC6337785; doi:10.1186/s12864-018-5266-9)
Supplement: Supplementary file 3 — Table S5-S7. Results of the GO term annotation for targets of down-regulated, up regulated, miRNAs from P2 vs. P1 comparison and up-regulated and dwon-regulated miRNAs from P3 vs. P1 comparison. (XLS 2150 kb) [file 12864_2018_5266_MOESM3_ESM.xls]

## Sheet: Supplementary Table S5
Supplementary Table S5. Results of the GO term annotation for targets of down-regulated miRNAs from P2 vs. P1 comparison. The GO terms annotation was performed by the Blast2GO software.
Level	GO ID	GO Name	GO Type	Nodescore	#Seqs	Sequence Names
1	GO:0008150	biological_process	Biological Process	1427.89	347	gi|773563|emb|Z49064.1|, gi|158907896|gb|EX880521.1|EX880521, gi|556006361|gb|JZ504373.1|JZ504373, gi|158907869|gb|EX880507.1|EX880507, gi|262347744|gb|DC996934.1|DC996934, gi|556011172|gb|JZ505896.1|JZ505896, gi|347309617|gb|JF742690.1|, gi|158909165|gb|EX881961.1|EX881961, gi|556004109|gb|JZ498932.1|JZ498932, gi|556008538|gb|JZ501972.1|JZ501972, gi|262347342|gb|DC995893.1|DC995893, gi|556009987…
2	GO:0050896	response to stimulus	Biological Process	229.43	147	gi|261825929|gb|GU046698.1|, gi|224966985|dbj|AB469895.1|, Contig4040, gi|156713693|emb|AJ879149.3|, gi|773563|emb|Z49064.1|, gi|1703677|gb|S82374.1|, gi|158907896|gb|EX880521.1|EX880521, gi|8272567|gb|AF233520.1|, gi|556000718|gb|JZ502436.1|JZ502436, gi|52782166|dbj|AB106873.1|, gi|347309617|gb|JF742690.1|, gi|556004109|gb|JZ498932.1|JZ498932, gi|158824632|gb|EX824247.1|EX824247, gi|556008538|gb…
2	GO:0071840	cellular component organization or biogenesis	Biological Process	43.34	108	gi|224966985|dbj|AB469895.1|, Contig498, gi|158907896|gb|EX880521.1|EX880521, gi|556006361|gb|JZ504373.1|JZ504373, gi|1039337736|gb|KU189148.1|, gi|556000718|gb|JZ502436.1|JZ502436, gi|52782166|dbj|AB106873.1|, gi|158913018|gb|EX885497.1|EX885497, gi|556011172|gb|JZ505896.1|JZ505896, gi|262347342|gb|DC995893.1|DC995893, gi|158912776|gb|EX885359.1|EX885359, gi|556009987|gb|JZ505564.1|JZ505564, gi|…
2	GO:0048519	negative regulation of biological process	Biological Process	16.12	46	Contig1790, gi|556000718|gb|JZ502436.1|JZ502436, gi|50739434|gb|CA965949.2|CA965949, gi|33355375|gb|AY144591.1|, gi|556001233|gb|JZ502951.1|JZ502951, gi|1028223728|dbj|LC151613.1|, gi|556011172|gb|JZ505896.1|JZ505896, gi|478786386|gb|KC480581.1|, gi|50742251|gb|CF660401.2|CF660401, gi|345019078|gb|JF505506.1|, gi|556014257|gb|JZ508373.1|JZ508373, gi|158824632|gb|EX824247.1|EX824247, gi|556008538|…
2	GO:0008152	metabolic process	Biological Process	430.25	217	gi|158907896|gb|EX880521.1|EX880521, gi|556006361|gb|JZ504373.1|JZ504373, gi|158907869|gb|EX880507.1|EX880507, gi|262347744|gb|DC996934.1|DC996934, gi|556011172|gb|JZ505896.1|JZ505896, gi|158909165|gb|EX881961.1|EX881961, gi|556004109|gb|JZ498932.1|JZ498932, gi|556009987|gb|JZ505564.1|JZ505564, Contig4446, gi|158912226|gb|EX885568.1|EX885568, gi|381147622|gb|JQ230327.1|, Contig1282, gi|196049283|…
2	GO:0009987	cellular process	Biological Process	764.96	300	gi|158907896|gb|EX880521.1|EX880521, gi|556006361|gb|JZ504373.1|JZ504373, gi|158907869|gb|EX880507.1|EX880507, gi|262347744|gb|DC996934.1|DC996934, gi|556011172|gb|JZ505896.1|JZ505896, gi|158909165|gb|EX881961.1|EX881961, gi|556004109|gb|JZ498932.1|JZ498932, gi|262347342|gb|DC995893.1|DC995893, gi|556009987|gb|JZ505564.1|JZ505564, gi|158910543|gb|EX883475.1|EX883475, Contig4446, gi|158912226|gb|E…
2	GO:0065007	biological regulation	Biological Process	142.34	169	gi|224966985|dbj|AB469895.1|, Contig4040, gi|156713693|emb|AJ879149.3|, gi|1703677|gb|S82374.1|, gi|158907896|gb|EX880521.1|EX880521, gi|8272567|gb|AF233520.1|, gi|556006361|gb|JZ504373.1|JZ504373, gi|158907869|gb|EX880507.1|EX880507, gi|556000718|gb|JZ502436.1|JZ502436, gi|52782166|dbj|AB106873.1|, gi|84778154|dbj|AB220585.1|, gi|777725|gb|L41638.1|CYIZP3B, gi|556011172|gb|JZ505896.1|JZ505896, g…
2	GO:0032501	multicellular organismal process	Biological Process	218.31	150	gi|224966985|dbj|AB469895.1|, Contig498, Contig4040, gi|156713693|emb|AJ879149.3|, gi|1703677|gb|S82374.1|, gi|158907896|gb|EX880521.1|EX880521, gi|8272567|gb|AF233520.1|, Contig3079, gi|425874850|dbj|AB723858.1|, gi|84778154|dbj|AB220585.1|, gi|777725|gb|L41638.1|CYIZP3B, gi|556011172|gb|JZ505896.1|JZ505896, gi|556008538|gb|JZ501972.1|JZ501972, gi|262347342|gb|DC995893.1|DC995893, gi|683405543|d…
2	GO:0051179	localization	Biological Process	68.39	89	Contig4040, gi|156713693|emb|AJ879149.3|, gi|425874850|dbj|AB723858.1|, gi|33355375|gb|AY144591.1|, gi|52782166|dbj|AB106873.1|, Contig614, gi|262347868|gb|DC997058.1|DC997058, gi|262346846|gb|DC996415.1|DC996415, gi|118543434|gb|DW721419.1|DW721419, gi|50737326|gb|CA964276.2|CA964276, Contig1538, gi|13924735|gb|AF253045.1|, gi|683405543|dbj|AB987997.1|, Contig1695, Contig2345, gi|158908938|gb|EX…
2	GO:0023052	signaling	Biological Process	62.7	73	gi|224966985|dbj|AB469895.1|, Contig4040, gi|55700078|dbj|AB194196.2|, gi|156713693|emb|AJ879149.3|, Contig4362, gi|158907896|gb|EX880521.1|EX880521, gi|8272567|gb|AF233520.1|, gi|33355375|gb|AY144591.1|, gi|28916006|gb|AU301220.1|AU301220, gi|1028223728|dbj|LC151613.1|, gi|262347457|gb|DC996008.1|DC996008, Contig1538, gi|556004109|gb|JZ498932.1|JZ498932, gi|158824632|gb|EX824247.1|EX824247, gi|5…
2	GO:0002376	immune system process	Biological Process	57.96	50	gi|773563|emb|Z49064.1|, gi|8272567|gb|AF233520.1|, gi|556000718|gb|JZ502436.1|JZ502436, gi|347309617|gb|JF742690.1|, Contig1538, gi|577703064|gb|KF482527.1|, gi|13924735|gb|AF253045.1|, gi|347309629|gb|JF742696.1|, gi|575498338|gb|KC698939.1|, gi|381147622|gb|JQ230327.1|, gi|3298339|dbj|AB010468.1|, gi|1026942962|dbj|LC150766.1|, gi|196049283|dbj|AB429308.1|, gi|570295578|gb|KF387572.1|, gi|5560…
2	GO:0050789	regulation of biological process	Biological Process	226.07	154	gi|224966985|dbj|AB469895.1|, Contig4040, gi|156713693|emb|AJ879149.3|, gi|1703677|gb|S82374.1|, gi|158907896|gb|EX880521.1|EX880521, gi|8272567|gb|AF233520.1|, gi|556006361|gb|JZ504373.1|JZ504373, gi|158907869|gb|EX880507.1|EX880507, gi|556000718|gb|JZ502436.1|JZ502436, gi|52782166|dbj|AB106873.1|, gi|777725|gb|L41638.1|CYIZP3B, gi|556011172|gb|JZ505896.1|JZ505896, gi|556004109|gb|JZ498932.1|JZ4…
2	GO:0048518	positive regulation of biological process	Biological Process	20.11	60	gi|156713693|emb|AJ879149.3|, gi|1703677|gb|S82374.1|, gi|556006361|gb|JZ504373.1|JZ504373, gi|52782166|dbj|AB106873.1|, gi|777725|gb|L41638.1|CYIZP3B, Contig1538, gi|577703064|gb|KF482527.1|, gi|13924735|gb|AF253045.1|, gi|158912776|gb|EX885359.1|EX885359, Contig2345, gi|158908938|gb|EX881487.1|EX881487, gi|556003727|gb|JZ498550.1|JZ498550, gi|6652988|gb|AF136947.1|, gi|1026942962|dbj|LC150766.1…
2	GO:0044699	single-organism process	Biological Process	929.33	248	gi|158907896|gb|EX880521.1|EX880521, gi|556006361|gb|JZ504373.1|JZ504373, gi|262347744|gb|DC996934.1|DC996934, gi|556011172|gb|JZ505896.1|JZ505896, gi|556004109|gb|JZ498932.1|JZ498932, gi|556008538|gb|JZ501972.1|JZ501972, gi|262347342|gb|DC995893.1|DC995893, gi|556009987|gb|JZ505564.1|JZ505564, gi|158910543|gb|EX883475.1|EX883475, Contig4446, gi|158912226|gb|EX885568.1|EX885568, gi|262346379|gb|D…
2	GO:0032502	developmental process	Biological Process	716.98	159	gi|224966985|dbj|AB469895.1|, Contig498, Contig4040, gi|156713693|emb|AJ879149.3|, gi|1703677|gb|S82374.1|, gi|158907896|gb|EX880521.1|EX880521, gi|8272567|gb|AF233520.1|, Contig3079, gi|425874850|dbj|AB723858.1|, gi|1039337736|gb|KU189148.1|, gi|84778154|dbj|AB220585.1|, gi|777725|gb|L41638.1|CYIZP3B, gi|556011172|gb|JZ505896.1|JZ505896, gi|556008538|gb|JZ501972.1|JZ501972, gi|262347342|gb|DC995…
3	GO:0050794	regulation of cellular process	Biological Process	304.12	141	gi|224966985|dbj|AB469895.1|, Contig4040, gi|156713693|emb|AJ879149.3|, gi|1703677|gb|S82374.1|, gi|158907896|gb|EX880521.1|EX880521, gi|8272567|gb|AF233520.1|, gi|556006361|gb|JZ504373.1|JZ504373, gi|158907869|gb|EX880507.1|EX880507, gi|556000718|gb|JZ502436.1|JZ502436, gi|52782166|dbj|AB106873.1|, gi|556011172|gb|JZ505896.1|JZ505896, gi|556004109|gb|JZ498932.1|JZ498932, gi|158824632|gb|EX824247…
3	GO:0044767	single-organism developmental process	Biological Process	778.17	159	gi|224966985|dbj|AB469895.1|, Contig498, Contig4040, gi|156713693|emb|AJ879149.3|, gi|1703677|gb|S82374.1|, gi|158907896|gb|EX880521.1|EX880521, gi|8272567|gb|AF233520.1|, Contig3079, gi|425874850|dbj|AB723858.1|, gi|1039337736|gb|KU189148.1|, gi|84778154|dbj|AB220585.1|, gi|777725|gb|L41638.1|CYIZP3B, gi|556011172|gb|JZ505896.1|JZ505896, gi|556008538|gb|JZ501972.1|JZ501972, gi|262347342|gb|DC995…
3	GO:0006807	nitrogen compound metabolic process	Biological Process	26.36	149	gi|224966985|dbj|AB469895.1|, gi|156713693|emb|AJ879149.3|, gi|556009599|gb|JZ505176.1|JZ505176, gi|8272567|gb|AF233520.1|, gi|1039337736|gb|KU189148.1|, gi|556000718|gb|JZ502436.1|JZ502436, gi|158907869|gb|EX880507.1|EX880507, gi|84778154|dbj|AB220585.1|, gi|556011172|gb|JZ505896.1|JZ505896, gi|158909165|gb|EX881961.1|EX881961, gi|158913080|gb|EX885676.1|EX885676, gi|262347869|gb|DC997059.1|DC99…
3	GO:0044085	cellular component biogenesis	Biological Process	14.75	42	Contig498, gi|158824601|gb|EX824216.1|EX824216, gi|158912812|gb|EX885395.1|EX885395, gi|158907896|gb|EX880521.1|EX880521, gi|33355375|gb|AY144591.1|, gi|262346646|gb|DC997846.1|DC997846, gi|262347868|gb|DC997058.1|DC997058, gi|158913018|gb|EX885497.1|EX885497, gi|3721614|dbj|AB012885.1|, gi|158911506|gb|EX884114.1|EX884114, Contig1999, gi|345019078|gb|JF505506.1|, gi|109279360|gb|EC392206.1|EC392…
3	GO:0044700	single organism signaling	Biological Process	93.56	73	gi|224966985|dbj|AB469895.1|, Contig4040, gi|55700078|dbj|AB194196.2|, gi|156713693|emb|AJ879149.3|, Contig4362, gi|158907896|gb|EX880521.1|EX880521, gi|8272567|gb|AF233520.1|, gi|33355375|gb|AY144591.1|, gi|28916006|gb|AU301220.1|AU301220, gi|1028223728|dbj|LC151613.1|, gi|262347457|gb|DC996008.1|DC996008, Contig1538, gi|556004109|gb|JZ498932.1|JZ498932, gi|158824632|gb|EX824247.1|EX824247, gi|5…
3	GO:0048856	anatomical structure development	Biological Process	848.47	144	gi|224966985|dbj|AB469895.1|, Contig498, Contig4040, gi|156713693|emb|AJ879149.3|, gi|1703677|gb|S82374.1|, gi|158907896|gb|EX880521.1|EX880521, gi|8272567|gb|AF233520.1|, Contig3079, gi|425874850|dbj|AB723858.1|, gi|84778154|dbj|AB220585.1|, gi|777725|gb|L41638.1|CYIZP3B, gi|556011172|gb|JZ505896.1|JZ505896, gi|556008538|gb|JZ501972.1|JZ501972, gi|262347342|gb|DC995893.1|DC995893, gi|683405543|d…
3	GO:0044707	single-multicellular organism process	Biological Process	279.45	136	gi|224966985|dbj|AB469895.1|, Contig498, Contig4040, gi|156713693|emb|AJ879149.3|, gi|1703677|gb|S82374.1|, gi|158907896|gb|EX880521.1|EX880521, gi|8272567|gb|AF233520.1|, Contig3079, gi|425874850|dbj|AB723858.1|, gi|84778154|dbj|AB220585.1|, gi|556011172|gb|JZ505896.1|JZ505896, gi|556008538|gb|JZ501972.1|JZ501972, gi|262347342|gb|DC995893.1|DC995893, gi|683405543|dbj|AB987997.1|, Contig1574, gi|…
3	GO:0048522	positive regulation of cellular process	Biological Process	15.27	46	gi|156713693|emb|AJ879149.3|, Contig4144, gi|1703677|gb|S82374.1|, Contig1790, gi|151558990|dbj|AB331884.1|, gi|1434893|dbj|D83271.1|, gi|556006361|gb|JZ504373.1|JZ504373, gi|762024119|gb|KJ782033.1|, gi|158911441|gb|EX883945.1|EX883945, gi|52782166|dbj|AB106873.1|, gi|262346646|gb|DC997846.1|DC997846, gi|3721614|dbj|AB012885.1|, gi|158912418|gb|EX885742.1|EX885742, Contig1538, gi|671706561|gb|KJ…
3	GO:0051234	establishment of localization	Biological Process	75.15	64	gi|156713693|emb|AJ879149.3|, gi|52782166|dbj|AB106873.1|, Contig614, gi|262347868|gb|DC997058.1|DC997058, gi|262346846|gb|DC996415.1|DC996415, gi|50737326|gb|CA964276.2|CA964276, gi|13924735|gb|AF253045.1|, gi|683405543|dbj|AB987997.1|, Contig1695, Contig2345, gi|158912226|gb|EX885568.1|EX885568, Contig4528, Contig4726, gi|337756257|gb|JG017466.1|JG017466, gi|1024846596|dbj|LC069009.2|, gi|10928…
3	GO:0042221	response to chemical	Biological Process	87.19	57	gi|261825929|gb|GU046698.1|, gi|156713693|emb|AJ879149.3|, Contig4362, gi|109282968|gb|EC394059.1|EC394059, gi|33355375|gb|AY144591.1|, gi|52782166|dbj|AB106873.1|, gi|1028223728|dbj|LC151613.1|, Contig1538, gi|556004109|gb|JZ498932.1|JZ498932, gi|158824632|gb|EX824247.1|EX824247, gi|262347342|gb|DC995893.1|DC995893, gi|683405543|dbj|AB987997.1|, gi|158908938|gb|EX881487.1|EX881487, gi|6652988|gb…
3	GO:0007165	signal transduction	Biological Process	155.29	72	gi|224966985|dbj|AB469895.1|, Contig4040, gi|55700078|dbj|AB194196.2|, gi|156713693|emb|AJ879149.3|, Contig4362, gi|158907896|gb|EX880521.1|EX880521, gi|8272567|gb|AF233520.1|, gi|33355375|gb|AY144591.1|, gi|28916006|gb|AU301220.1|AU301220, gi|1028223728|dbj|LC151613.1|, gi|262347457|gb|DC996008.1|DC996008, Contig1538, gi|556004109|gb|JZ498932.1|JZ498932, gi|158824632|gb|EX824247.1|EX824247, gi|5…
3	GO:0016043	cellular component organization	Biological Process	66.79	103	gi|224966985|dbj|AB469895.1|, Contig498, gi|158907896|gb|EX880521.1|EX880521, gi|556006361|gb|JZ504373.1|JZ504373, gi|1039337736|gb|KU189148.1|, gi|556000718|gb|JZ502436.1|JZ502436, gi|52782166|dbj|AB106873.1|, gi|158913018|gb|EX885497.1|EX885497, gi|556011172|gb|JZ505896.1|JZ505896, gi|262347342|gb|DC995893.1|DC995893, gi|158912776|gb|EX885359.1|EX885359, gi|556009987|gb|JZ505564.1|JZ505564, gi|…
3	GO:0007154	cell communication	Biological Process	95.13	75	gi|224966985|dbj|AB469895.1|, Contig4040, gi|55700078|dbj|AB194196.2|, gi|156713693|emb|AJ879149.3|, Contig4362, gi|158907896|gb|EX880521.1|EX880521, gi|8272567|gb|AF233520.1|, gi|33355375|gb|AY144591.1|, gi|28916006|gb|AU301220.1|AU301220, gi|1028223728|dbj|LC151613.1|, gi|262347457|gb|DC996008.1|DC996008, Contig1538, gi|556004109|gb|JZ498932.1|JZ498932, gi|158824632|gb|EX824247.1|EX824247, gi|5…
3	GO:0044238	primary metabolic process	Biological Process	79.51	199	gi|556006361|gb|JZ504373.1|JZ504373, gi|158907869|gb|EX880507.1|EX880507, gi|262347744|gb|DC996934.1|DC996934, gi|556011172|gb|JZ505896.1|JZ505896, gi|158909165|gb|EX881961.1|EX881961, gi|556004109|gb|JZ498932.1|JZ498932, gi|556009987|gb|JZ505564.1|JZ505564, Contig4446, gi|381147622|gb|JQ230327.1|, Contig1282, gi|196049283|dbj|AB429308.1|, Contig2010, gi|760489131|gb|KP056545.1|, gi|556003807|gb|…
3	GO:0071704	organic substance metabolic process	Biological Process	98.56	206	gi|556006361|gb|JZ504373.1|JZ504373, gi|158907869|gb|EX880507.1|EX880507, gi|262347744|gb|DC996934.1|DC996934, gi|556011172|gb|JZ505896.1|JZ505896, gi|158909165|gb|EX881961.1|EX881961, gi|556004109|gb|JZ498932.1|JZ498932, gi|556009987|gb|JZ505564.1|JZ505564, Contig4446, gi|381147622|gb|JQ230327.1|, Contig1282, gi|196049283|dbj|AB429308.1|, Contig2010, gi|760489131|gb|KP056545.1|, gi|556003807|gb|…
3	GO:0009653	anatomical structure morphogenesis	Biological Process	183.41	80	Contig498, Contig4040, Contig4241, gi|156713693|emb|AJ879149.3|, gi|1703677|gb|S82374.1|, gi|425874850|dbj|AB723858.1|, gi|33355375|gb|AY144591.1|, gi|109282968|gb|EC394059.1|EC394059, gi|118543434|gb|DW721419.1|DW721419, gi|556011172|gb|JZ505896.1|JZ505896, Contig1538, Contig4809, gi|556008538|gb|JZ501972.1|JZ501972, gi|13924735|gb|AF253045.1|, gi|34221967|dbj|AB104627.1|, gi|262347342|gb|DC9958…
3	GO:0044763	single-organism cellular process	Biological Process	245.77	178	gi|224966985|dbj|AB469895.1|, Contig498, Contig4040, gi|158912212|gb|EX885554.1|EX885554, gi|158907896|gb|EX880521.1|EX880521, gi|1703677|gb|S82374.1|, gi|556006361|gb|JZ504373.1|JZ504373, gi|425874850|dbj|AB723858.1|, gi|556000718|gb|JZ502436.1|JZ502436, gi|1039337736|gb|KU189148.1|, gi|262347744|gb|DC996934.1|DC996934, gi|84778154|dbj|AB220585.1|, gi|777725|gb|L41638.1|CYIZP3B, gi|158913018|gb|…
3	GO:0048646	anatomical structure formation involved in morphogenesis	Biological Process	36.66	45	Contig498, Contig4040, Contig4241, gi|1703677|gb|S82374.1|, gi|1434893|dbj|D83271.1|, gi|425874850|dbj|AB723858.1|, gi|50739434|gb|CA965949.2|CA965949, gi|262346646|gb|DC997846.1|DC997846, gi|3721614|dbj|AB012885.1|, gi|158911506|gb|EX884114.1|EX884114, gi|556011172|gb|JZ505896.1|JZ505896, gi|478786386|gb|KC480581.1|, Contig4809, gi|556008538|gb|JZ501972.1|JZ501972, gi|34221967|dbj|AB104627.1|, g…
3	GO:0048523	negative regulation of cellular process	Biological Process	14.6	42	Contig1790, gi|556000718|gb|JZ502436.1|JZ502436, gi|33355375|gb|AY144591.1|, gi|556001233|gb|JZ502951.1|JZ502951, gi|1028223728|dbj|LC151613.1|, gi|556011172|gb|JZ505896.1|JZ505896, gi|478786386|gb|KC480581.1|, gi|50742251|gb|CF660401.2|CF660401, gi|345019078|gb|JF505506.1|, gi|556014257|gb|JZ508373.1|JZ508373, gi|158824632|gb|EX824247.1|EX824247, gi|1028223730|dbj|LC151614.1|, gi|158908938|gb|EX…
3	GO:0006950	response to stress	Biological Process	134.66	68	gi|156713693|emb|AJ879149.3|, gi|1703677|gb|S82374.1|, gi|556000718|gb|JZ502436.1|JZ502436, gi|33355375|gb|AY144591.1|, Contig614, Contig1538, gi|556004109|gb|JZ498932.1|JZ498932, gi|577703064|gb|KF482527.1|, gi|556008538|gb|JZ501972.1|JZ501972, Contig4809, gi|13924735|gb|AF253045.1|, Contig4129, Contig4528, gi|109278089|gb|EC391543.1|EC391543, gi|381147622|gb|JQ230327.1|, gi|3298339|dbj|AB010468…
3	GO:0044710	single-organism metabolic process	Biological Process	39.2	71	gi|261825929|gb|GU046698.1|, gi|224966985|dbj|AB469895.1|, gi|158912212|gb|EX885554.1|EX885554, gi|556006361|gb|JZ504373.1|JZ504373, gi|1039337736|gb|KU189148.1|, gi|262347744|gb|DC996934.1|DC996934, gi|84778154|dbj|AB220585.1|, gi|1028223728|dbj|LC151613.1|, gi|262346812|gb|DC996383.1|DC996383, gi|367461180|gb|JN992289.1|, gi|556004109|gb|JZ498932.1|JZ498932, Contig4809, gi|158912776|gb|EX885359…
3	GO:0051716	cellular response to stimulus	Biological Process	121.02	96	gi|224966985|dbj|AB469895.1|, Contig4040, gi|156713693|emb|AJ879149.3|, gi|158907896|gb|EX880521.1|EX880521, gi|8272567|gb|AF233520.1|, gi|556000718|gb|JZ502436.1|JZ502436, gi|52782166|dbj|AB106873.1|, gi|556004109|gb|JZ498932.1|JZ498932, gi|158824632|gb|EX824247.1|EX824247, gi|158912226|gb|EX885568.1|EX885568, Contig4446, gi|556003727|gb|JZ498550.1|JZ498550, gi|262346379|gb|DC997579.1|DC997579, …
3	GO:0019222	regulation of metabolic process	Biological Process	32.53	73	gi|156713693|emb|AJ879149.3|, gi|556006361|gb|JZ504373.1|JZ504373, gi|556000718|gb|JZ502436.1|JZ502436, gi|158907869|gb|EX880507.1|EX880507, gi|109282968|gb|EC394059.1|EC394059, gi|1028223728|dbj|LC151613.1|, gi|556011172|gb|JZ505896.1|JZ505896, Contig1538, Contig4529, gi|158910062|gb|EX882279.1|EX882279, gi|158912776|gb|EX885359.1|EX885359, gi|158908938|gb|EX881487.1|EX881487, Contig1137, gi|665…
3	GO:0065008	regulation of biological quality	Biological Process	13.46	48	gi|156713693|emb|AJ879149.3|, gi|556000718|gb|JZ502436.1|JZ502436, gi|33355375|gb|AY144591.1|, gi|84778154|dbj|AB220585.1|, gi|556008538|gb|JZ501972.1|JZ501972, Contig4809, gi|577703064|gb|KF482527.1|, gi|13924735|gb|AF253045.1|, gi|262347342|gb|DC995893.1|DC995893, gi|683405543|dbj|AB987997.1|, Contig2345, Contig4129, gi|1024846596|dbj|LC069009.2|, gi|196049283|dbj|AB429308.1|, gi|401801826|gb|J…
3	GO:0009058	biosynthetic process	Biological Process	180.17	132	gi|224966985|dbj|AB469895.1|, gi|156713693|emb|AJ879149.3|, gi|556009599|gb|JZ505176.1|JZ505176, gi|158912212|gb|EX885554.1|EX885554, gi|556006361|gb|JZ504373.1|JZ504373, gi|1039337736|gb|KU189148.1|, gi|556000718|gb|JZ502436.1|JZ502436, gi|158907869|gb|EX880507.1|EX880507, gi|262347744|gb|DC996934.1|DC996934, gi|84778154|dbj|AB220585.1|, gi|556011172|gb|JZ505896.1|JZ505896, gi|158909165|gb|EX881…
3	GO:0044237	cellular metabolic process	Biological Process	148.96	202	gi|158907896|gb|EX880521.1|EX880521, gi|556006361|gb|JZ504373.1|JZ504373, gi|158907869|gb|EX880507.1|EX880507, gi|262347744|gb|DC996934.1|DC996934, gi|556011172|gb|JZ505896.1|JZ505896, gi|158909165|gb|EX881961.1|EX881961, gi|556004109|gb|JZ498932.1|JZ498932, gi|556009987|gb|JZ505564.1|JZ505564, Contig4446, gi|381147622|gb|JQ230327.1|, Contig1282, gi|196049283|dbj|AB429308.1|, Contig2010, gi|76048…
4	GO:1901576	organic substance biosynthetic process	Biological Process	45.85	129	gi|224966985|dbj|AB469895.1|, gi|556009599|gb|JZ505176.1|JZ505176, gi|156713693|emb|AJ879149.3|, gi|158912212|gb|EX885554.1|EX885554, gi|556006361|gb|JZ504373.1|JZ504373, gi|1039337736|gb|KU189148.1|, gi|556000718|gb|JZ502436.1|JZ502436, gi|158907869|gb|EX880507.1|EX880507, gi|262347744|gb|DC996934.1|DC996934, gi|84778154|dbj|AB220585.1|, gi|556011172|gb|JZ505896.1|JZ505896, gi|158909165|gb|EX881…
4	GO:0034641	cellular nitrogen compound metabolic process	Biological Process	25.91	124	gi|224966985|dbj|AB469895.1|, gi|156713693|emb|AJ879149.3|, gi|556009599|gb|JZ505176.1|JZ505176, gi|8272567|gb|AF233520.1|, gi|556000718|gb|JZ502436.1|JZ502436, gi|158907869|gb|EX880507.1|EX880507, gi|556011172|gb|JZ505896.1|JZ505896, gi|158909165|gb|EX881961.1|EX881961, gi|158913080|gb|EX885676.1|EX885676, gi|262347869|gb|DC997059.1|DC997059, Contig2427, Contig382, Contig248, gi|556006857|gb|JZ4…
4	GO:0044711	single-organism biosynthetic process	Biological Process	18.59	41	gi|224966985|dbj|AB469895.1|, gi|1039337778|gb|KU189169.1|, gi|158912212|gb|EX885554.1|EX885554, gi|556006361|gb|JZ504373.1|JZ504373, gi|1039337736|gb|KU189148.1|, gi|325587386|gb|JI257491.1|, gi|262347744|gb|DC996934.1|DC996934, gi|84778154|dbj|AB220585.1|, gi|262346812|gb|DC996383.1|DC996383, gi|367461180|gb|JN992289.1|, gi|382947713|gb|JQ670941.1|, Contig4809, gi|671706561|gb|KJ741854.1|, gi|7…
4	GO:0006725	cellular aromatic compound metabolic process	Biological Process	117.39	99	gi|224966985|dbj|AB469895.1|, gi|156713693|emb|AJ879149.3|, gi|8272567|gb|AF233520.1|, gi|1039337736|gb|KU189148.1|, gi|556000718|gb|JZ502436.1|JZ502436, gi|158907869|gb|EX880507.1|EX880507, gi|1039337740|gb|KU189150.1|, Contig2427, Contig382, gi|1039337764|gb|KU189162.1|, gi|556006857|gb|JZ499132.1|JZ499132, gi|109280117|gb|EC392596.1|EC392596, gi|196049283|dbj|AB429308.1|, Contig2010, gi|760489…
4	GO:0048869	cellular developmental process	Biological Process	173.43	92	gi|224966985|dbj|AB469895.1|, Contig498, gi|1703677|gb|S82374.1|, gi|1039337736|gb|KU189148.1|, gi|109282968|gb|EC394059.1|EC394059, gi|33355375|gb|AY144591.1|, gi|777725|gb|L41638.1|CYIZP3B, gi|367461180|gb|JN992289.1|, gi|556011172|gb|JZ505896.1|JZ505896, Contig1538, Contig4809, gi|13924735|gb|AF253045.1|, gi|34221967|dbj|AB104627.1|, gi|262347342|gb|DC995893.1|DC995893, gi|683405543|dbj|AB9879…
4	GO:0019538	protein metabolic process	Biological Process	70.02	103	gi|224966985|dbj|AB469895.1|, gi|556009599|gb|JZ505176.1|JZ505176, gi|158912212|gb|EX885554.1|EX885554, gi|8272567|gb|AF233520.1|, gi|158907869|gb|EX880507.1|EX880507, gi|556011172|gb|JZ505896.1|JZ505896, gi|158909165|gb|EX881961.1|EX881961, gi|556004109|gb|JZ498932.1|JZ498932, gi|158913080|gb|EX885676.1|EX885676, gi|556009987|gb|JZ505564.1|JZ505564, Contig4446, gi|556003727|gb|JZ498550.1|JZ49855…
4	GO:0080090	regulation of primary metabolic process	Biological Process	12.76	71	gi|156713693|emb|AJ879149.3|, gi|556006361|gb|JZ504373.1|JZ504373, gi|556000718|gb|JZ502436.1|JZ502436, gi|158907869|gb|EX880507.1|EX880507, gi|1028223728|dbj|LC151613.1|, gi|556011172|gb|JZ505896.1|JZ505896, Contig1538, Contig4529, gi|158910062|gb|EX882279.1|EX882279, gi|158912776|gb|EX885359.1|EX885359, gi|158908938|gb|EX881487.1|EX881487, Contig1137, gi|6652988|gb|AF136947.1|, gi|118549754|gb|…
4	GO:0009889	regulation of biosynthetic process	Biological Process	21.32	61	gi|156713693|emb|AJ879149.3|, gi|556006361|gb|JZ504373.1|JZ504373, gi|556000718|gb|JZ502436.1|JZ502436, gi|158907869|gb|EX880507.1|EX880507, gi|556011172|gb|JZ505896.1|JZ505896, Contig1538, Contig4529, gi|158910062|gb|EX882279.1|EX882279, gi|158912776|gb|EX885359.1|EX885359, Contig1137, gi|118549754|gb|DW723050.1|DW723050, Contig3261, gi|196049283|dbj|AB429308.1|, Contig2010, gi|109280117|gb|EC39…
4	GO:0009888	tissue development	Biological Process	147.46	66	gi|224966985|dbj|AB469895.1|, Contig498, Contig4040, Contig4241, gi|1703677|gb|S82374.1|, gi|33355375|gb|AY144591.1|, gi|556011172|gb|JZ505896.1|JZ505896, Contig1538, gi|13924735|gb|AF253045.1|, gi|34221967|dbj|AB104627.1|, gi|683405543|dbj|AB987997.1|, gi|158908938|gb|EX881487.1|EX881487, gi|158907263|gb|EX880377.1|EX880377, gi|556003727|gb|JZ498550.1|JZ498550, Contig4528, gi|6652988|gb|AF136947…
4	GO:0010033	response to organic substance	Biological Process	19.19	41	gi|156713693|emb|AJ879149.3|, Contig4362, gi|50736071|gb|CA969811.2|CA969811, Contig1790, gi|151558990|dbj|AB331884.1|, gi|158911441|gb|EX883945.1|EX883945, gi|758818345|dbj|LC026523.1|, gi|52782166|dbj|AB106873.1|, gi|1028223728|dbj|LC151613.1|, gi|158912418|gb|EX885742.1|EX885742, gi|56112086|gb|AY661555.1|, gi|1028223712|dbj|LC151605.1|, gi|556004109|gb|JZ498932.1|JZ498932, gi|158824632|gb|EX8…
4	GO:0006810	transport	Biological Process	113.21	62	gi|156713693|emb|AJ879149.3|, gi|52782166|dbj|AB106873.1|, Contig614, gi|262347868|gb|DC997058.1|DC997058, gi|262346846|gb|DC996415.1|DC996415, gi|50737326|gb|CA964276.2|CA964276, gi|13924735|gb|AF253045.1|, gi|683405543|dbj|AB987997.1|, Contig1695, Contig2345, gi|158912226|gb|EX885568.1|EX885568, Contig4528, Contig4726, gi|337756257|gb|JG017466.1|JG017466, gi|109280117|gb|EC392596.1|EC392596, gi…
4	GO:0006793	phosphorus metabolic process	Biological Process	23.79	52	gi|224966985|dbj|AB469895.1|, gi|158912212|gb|EX885554.1|EX885554, gi|158907896|gb|EX880521.1|EX880521, gi|158907869|gb|EX880507.1|EX880507, gi|33355375|gb|AY144591.1|, gi|1028223728|dbj|LC151613.1|, Contig4809, gi|13924735|gb|AF253045.1|, gi|556009987|gb|JZ505564.1|JZ505564, gi|158908938|gb|EX881487.1|EX881487, gi|342219781|gb|JN204181.1|, Contig2427, gi|556001158|gb|JZ502876.1|JZ502876, Contig3…
4	GO:0048731	system development	Biological Process	387.18	121	gi|224966985|dbj|AB469895.1|, Contig498, Contig4040, gi|156713693|emb|AJ879149.3|, gi|1703677|gb|S82374.1|, gi|158907896|gb|EX880521.1|EX880521, gi|8272567|gb|AF233520.1|, Contig3079, gi|425874850|dbj|AB723858.1|, gi|84778154|dbj|AB220585.1|, gi|556011172|gb|JZ505896.1|JZ505896, gi|556008538|gb|JZ501972.1|JZ501972, gi|262347342|gb|DC995893.1|DC995893, gi|683405543|dbj|AB987997.1|, Contig1574, gi|…
4	GO:1901360	organic cyclic compound metabolic process	Biological Process	19.34	99	gi|224966985|dbj|AB469895.1|, gi|156713693|emb|AJ879149.3|, gi|8272567|gb|AF233520.1|, gi|1039337736|gb|KU189148.1|, gi|556000718|gb|JZ502436.1|JZ502436, gi|158907869|gb|EX880507.1|EX880507, gi|1039337740|gb|KU189150.1|, Contig2427, Contig382, gi|1039337764|gb|KU189162.1|, gi|556006857|gb|JZ499132.1|JZ499132, gi|109280117|gb|EC392596.1|EC392596, gi|196049283|dbj|AB429308.1|, Contig2010, gi|760489…
4	GO:0046483	heterocycle metabolic process	Biological Process	15.76	83	gi|224966985|dbj|AB469895.1|, gi|156713693|emb|AJ879149.3|, gi|8272567|gb|AF233520.1|, gi|556000718|gb|JZ502436.1|JZ502436, gi|158907869|gb|EX880507.1|EX880507, gi|109282968|gb|EC394059.1|EC394059, Contig1538, Contig4529, gi|158910062|gb|EX882279.1|EX882279, Contig2427, Contig382, gi|109278089|gb|EC391543.1|EC391543, gi|118549754|gb|DW723050.1|DW723050, Contig3261, gi|556006857|gb|JZ499132.1|JZ49…
4	GO:0044249	cellular biosynthetic process	Biological Process	65.86	130	gi|224966985|dbj|AB469895.1|, gi|556009599|gb|JZ505176.1|JZ505176, gi|156713693|emb|AJ879149.3|, gi|158912212|gb|EX885554.1|EX885554, gi|556006361|gb|JZ504373.1|JZ504373, gi|1039337736|gb|KU189148.1|, gi|556000718|gb|JZ502436.1|JZ502436, gi|158907869|gb|EX880507.1|EX880507, gi|262347744|gb|DC996934.1|DC996934, gi|84778154|dbj|AB220585.1|, gi|556011172|gb|JZ505896.1|JZ505896, gi|158909165|gb|EX881…
4	GO:0060255	regulation of macromolecule metabolic process	Biological Process	49.36	67	gi|156713693|emb|AJ879149.3|, gi|556000718|gb|JZ502436.1|JZ502436, gi|158907869|gb|EX880507.1|EX880507, gi|1028223728|dbj|LC151613.1|, gi|556011172|gb|JZ505896.1|JZ505896, Contig1538, Contig4529, gi|158910062|gb|EX882279.1|EX882279, gi|158908938|gb|EX881487.1|EX881487, Contig1137, gi|6652988|gb|AF136947.1|, gi|118549754|gb|DW723050.1|DW723050, Contig3261, Contig1282, Contig2010, gi|196049283|dbj|…
4	GO:0044281	small molecule metabolic process	Biological Process	5.25	46	gi|224966985|dbj|AB469895.1|, gi|1039337778|gb|KU189169.1|, Contig2087, gi|556006361|gb|JZ504373.1|JZ504373, gi|1039337736|gb|KU189148.1|, gi|325587386|gb|JI257491.1|, gi|74473828|emb|AJ544193.2|, gi|84778154|dbj|AB220585.1|, gi|262346812|gb|DC996383.1|DC996383, gi|367461180|gb|JN992289.1|, gi|382947713|gb|JQ670941.1|, gi|671706561|gb|KJ741854.1|, gi|72534169|emb|AJ618955.2|, gi|158912776|gb|EX88…
4	GO:0006139	nucleobase-containing compound metabolic process	Biological Process	23.74	82	gi|224966985|dbj|AB469895.1|, gi|156713693|emb|AJ879149.3|, gi|8272567|gb|AF233520.1|, gi|556000718|gb|JZ502436.1|JZ502436, gi|158907869|gb|EX880507.1|EX880507, Contig1538, Contig4529, gi|158910062|gb|EX882279.1|EX882279, Contig2427, Contig382, gi|109278089|gb|EC391543.1|EC391543, gi|118549754|gb|DW723050.1|DW723050, Contig3261, gi|556006857|gb|JZ499132.1|JZ499132, gi|109280117|gb|EC392596.1|EC39…
4	GO:0048468	cell development	Biological Process	114.23	55	gi|224966985|dbj|AB469895.1|, Contig498, gi|1703677|gb|S82374.1|, gi|33355375|gb|AY144591.1|, gi|109282968|gb|EC394059.1|EC394059, gi|777725|gb|L41638.1|CYIZP3B, gi|556011172|gb|JZ505896.1|JZ505896, Contig1538, gi|34221967|dbj|AB104627.1|, gi|13924735|gb|AF253045.1|, gi|262347342|gb|DC995893.1|DC995893, gi|158908938|gb|EX881487.1|EX881487, gi|158910543|gb|EX883475.1|EX883475, gi|6652988|gb|AF1369…
4	GO:0007275	multicellular organism development	Biological Process	433.33	133	gi|224966985|dbj|AB469895.1|, Contig498, Contig4040, gi|156713693|emb|AJ879149.3|, gi|1703677|gb|S82374.1|, gi|158907896|gb|EX880521.1|EX880521, gi|8272567|gb|AF233520.1|, Contig3079, gi|425874850|dbj|AB723858.1|, gi|84778154|dbj|AB220585.1|, gi|556011172|gb|JZ505896.1|JZ505896, gi|556008538|gb|JZ501972.1|JZ501972, gi|262347342|gb|DC995893.1|DC995893, gi|683405543|dbj|AB987997.1|, Contig1574, gi|…
4	GO:0051171	regulation of nitrogen compound metabolic process	Biological Process	12.62	58	gi|156713693|emb|AJ879149.3|, gi|556000718|gb|JZ502436.1|JZ502436, gi|158907869|gb|EX880507.1|EX880507, gi|109282968|gb|EC394059.1|EC394059, gi|556011172|gb|JZ505896.1|JZ505896, Contig1538, Contig4529, gi|158910062|gb|EX882279.1|EX882279, Contig1137, gi|118549754|gb|DW723050.1|DW723050, Contig3261, gi|196049283|dbj|AB429308.1|, Contig2010, gi|109280117|gb|EC392596.1|EC392596, gi|1934844|emb|X9991…
4	GO:0043170	macromolecule metabolic process	Biological Process	117.58	153	gi|224966985|dbj|AB469895.1|, gi|156713693|emb|AJ879149.3|, gi|556009599|gb|JZ505176.1|JZ505176, gi|158912212|gb|EX885554.1|EX885554, gi|8272567|gb|AF233520.1|, gi|158907869|gb|EX880507.1|EX880507, gi|556000718|gb|JZ502436.1|JZ502436, gi|262347744|gb|DC996934.1|DC996934, gi|556011172|gb|JZ505896.1|JZ505896, gi|158909165|gb|EX881961.1|EX881961, gi|556004109|gb|JZ498932.1|JZ498932, gi|158913080|gb|…
4	GO:0044260	cellular macromolecule metabolic process	Biological Process	105.44	142	gi|224966985|dbj|AB469895.1|, gi|156713693|emb|AJ879149.3|, gi|556009599|gb|JZ505176.1|JZ505176, gi|158912212|gb|EX885554.1|EX885554, gi|8272567|gb|AF233520.1|, gi|158907869|gb|EX880507.1|EX880507, gi|556000718|gb|JZ502436.1|JZ502436, gi|262347744|gb|DC996934.1|DC996934, gi|556011172|gb|JZ505896.1|JZ505896, gi|158909165|gb|EX881961.1|EX881961, gi|556004109|gb|JZ498932.1|JZ498932, gi|158913080|gb|…
4	GO:0006996	organelle organization	Biological Process	36.78	67	Contig498, gi|556006361|gb|JZ504373.1|JZ504373, gi|556000718|gb|JZ502436.1|JZ502436, gi|1039337736|gb|KU189148.1|, gi|158913018|gb|EX885497.1|EX885497, gi|367461180|gb|JN992289.1|, Contig4809, gi|13924735|gb|AF253045.1|, gi|34221967|dbj|AB104627.1|, gi|158912776|gb|EX885359.1|EX885359, gi|556009987|gb|JZ505564.1|JZ505564, Contig2345, Contig4528, gi|1039337740|gb|KU189150.1|, gi|3298339|dbj|AB0104…
4	GO:0048513	animal organ development	Biological Process	291.63	96	gi|224966985|dbj|AB469895.1|, Contig498, Contig4040, Contig4241, gi|156713693|emb|AJ879149.3|, gi|1703677|gb|S82374.1|, gi|158907896|gb|EX880521.1|EX880521, gi|8272567|gb|AF233520.1|, Contig3079, gi|33355375|gb|AY144591.1|, gi|109282968|gb|EC394059.1|EC394059, gi|84778154|dbj|AB220585.1|, gi|262346846|gb|DC996415.1|DC996415, gi|262347457|gb|DC996008.1|DC996008, gi|556011172|gb|JZ505896.1|JZ505896…
4	GO:1901564	organonitrogen compound metabolic process	Biological Process	20.4	85	gi|224966985|dbj|AB469895.1|, gi|556009599|gb|JZ505176.1|JZ505176, gi|158907754|gb|EX880132.1|EX880132, gi|158911700|gb|EX884516.1|EX884516, gi|1039337736|gb|KU189148.1|, gi|109282968|gb|EC394059.1|EC394059, gi|158912442|gb|EX885766.1|EX885766, gi|84778154|dbj|AB220585.1|, gi|158909575|gb|EX882130.1|EX882130, gi|262346812|gb|DC996383.1|DC996383, gi|367461180|gb|JN992289.1|, gi|556011172|gb|JZ5058…
4	GO:0031323	regulation of cellular metabolic process	Biological Process	27.48	72	gi|156713693|emb|AJ879149.3|, gi|556006361|gb|JZ504373.1|JZ504373, gi|556000718|gb|JZ502436.1|JZ502436, gi|158907869|gb|EX880507.1|EX880507, gi|109282968|gb|EC394059.1|EC394059, gi|1028223728|dbj|LC151613.1|, gi|556011172|gb|JZ505896.1|JZ505896, Contig1538, Contig4529, gi|158910062|gb|EX882279.1|EX882279, gi|158912776|gb|EX885359.1|EX885359, gi|158908938|gb|EX881487.1|EX881487, Contig1137, gi|665…
5	GO:0009790	embryo development	Biological Process	100.81	57	Contig4040, Contig4241, gi|156713693|emb|AJ879149.3|, gi|1703677|gb|S82374.1|, gi|33355375|gb|AY144591.1|, gi|118543434|gb|DW721419.1|DW721419, gi|556011172|gb|JZ505896.1|JZ505896, Contig1538, gi|34221967|dbj|AB104627.1|, gi|683405543|dbj|AB987997.1|, gi|556003727|gb|JZ498550.1|JZ498550, gi|3298339|dbj|AB010468.1|, Contig1282, gi|196049283|dbj|AB429308.1|, gi|1934844|emb|X99910.1|, gi|556012785|g…
5	GO:0043412	macromolecule modification	Biological Process	36.33	48	gi|224966985|dbj|AB469895.1|, gi|158912212|gb|EX885554.1|EX885554, gi|8272567|gb|AF233520.1|, gi|158907869|gb|EX880507.1|EX880507, gi|33355375|gb|AY144591.1|, gi|1028223728|dbj|LC151613.1|, gi|13924735|gb|AF253045.1|, gi|556009987|gb|JZ505564.1|JZ505564, gi|158908938|gb|EX881487.1|EX881487, Contig4446, gi|556003727|gb|JZ498550.1|JZ498550, gi|556001158|gb|JZ502876.1|JZ502876, gi|381147622|gb|JQ230…
5	GO:0060429	epithelium development	Biological Process	69.56	42	Contig4040, Contig4241, gi|1703677|gb|S82374.1|, gi|1434893|dbj|D83271.1|, gi|556001233|gb|JZ502951.1|JZ502951, gi|556006123|gb|JZ504135.1|JZ504135, gi|3721614|dbj|AB012885.1|, gi|556011172|gb|JZ505896.1|JZ505896, gi|478786386|gb|KC480581.1|, Contig1538, gi|762024117|gb|KJ782032.1|, gi|13924735|gb|AF253045.1|, gi|34221967|dbj|AB104627.1|, gi|158908938|gb|EX881487.1|EX881487, gi|262347335|gb|DC996…
5	GO:0016070	RNA metabolic process	Biological Process	34.71	61	gi|156713693|emb|AJ879149.3|, gi|556000718|gb|JZ502436.1|JZ502436, gi|158907869|gb|EX880507.1|EX880507, Contig1538, Contig4529, gi|158910062|gb|EX882279.1|EX882279, gi|118549754|gb|DW723050.1|DW723050, Contig3261, gi|556006857|gb|JZ499132.1|JZ499132, Contig2010, gi|109280117|gb|EC392596.1|EC392596, gi|196049283|dbj|AB429308.1|, gi|1934844|emb|X99910.1|, gi|158911610|gb|EX884426.1|EX884426, gi|157…
5	GO:0019219	regulation of nucleobase-containing compound metabolic process	Biological Process	11.97	49	gi|156713693|emb|AJ879149.3|, gi|556000718|gb|JZ502436.1|JZ502436, gi|158907869|gb|EX880507.1|EX880507, Contig1538, Contig4529, gi|158910062|gb|EX882279.1|EX882279, gi|118549754|gb|DW723050.1|DW723050, gi|196049283|dbj|AB429308.1|, Contig2010, gi|109280117|gb|EC392596.1|EC392596, gi|1934844|emb|X99910.1|, gi|158911610|gb|EX884426.1|EX884426, gi|157649152|gb|EU144225.1|, gi|760489131|gb|KP056545.1…
5	GO:0019438	aromatic compound biosynthetic process	Biological Process	15.77	70	gi|224966985|dbj|AB469895.1|, gi|156713693|emb|AJ879149.3|, gi|556000718|gb|JZ502436.1|JZ502436, gi|158907869|gb|EX880507.1|EX880507, gi|1039337736|gb|KU189148.1|, gi|367461180|gb|JN992289.1|, Contig1538, Contig4529, gi|158910062|gb|EX882279.1|EX882279, gi|1039337740|gb|KU189150.1|, gi|109278089|gb|EC391543.1|EC391543, gi|118549754|gb|DW723050.1|DW723050, gi|1039337764|gb|KU189162.1|, gi|19604928…
5	GO:0051252	regulation of RNA metabolic process	Biological Process	19.16	47	gi|156713693|emb|AJ879149.3|, Contig1790, gi|762024119|gb|KJ782033.1|, gi|556000718|gb|JZ502436.1|JZ502436, gi|158907869|gb|EX880507.1|EX880507, Contig4189, gi|3721614|dbj|AB012885.1|, gi|158912418|gb|EX885742.1|EX885742, gi|478786386|gb|KC480581.1|, gi|50742251|gb|CF660401.2|CF660401, Contig1538, Contig4529, gi|762024117|gb|KJ782032.1|, gi|158910062|gb|EX882279.1|EX882279, gi|50739240|gb|CA96575…
5	GO:1901566	organonitrogen compound biosynthetic process	Biological Process	27.81	70	gi|224966985|dbj|AB469895.1|, gi|556009599|gb|JZ505176.1|JZ505176, gi|158907754|gb|EX880132.1|EX880132, gi|158911700|gb|EX884516.1|EX884516, gi|1039337736|gb|KU189148.1|, gi|158912442|gb|EX885766.1|EX885766, gi|84778154|dbj|AB220585.1|, gi|158909575|gb|EX882130.1|EX882130, gi|262346812|gb|DC996383.1|DC996383, gi|367461180|gb|JN992289.1|, gi|556011172|gb|JZ505896.1|JZ505896, gi|158909165|gb|EX8819…
5	GO:0044267	cellular protein metabolic process	Biological Process	84.84	93	gi|224966985|dbj|AB469895.1|, gi|556009599|gb|JZ505176.1|JZ505176, gi|158912212|gb|EX885554.1|EX885554, gi|158907754|gb|EX880132.1|EX880132, gi|8272567|gb|AF233520.1|, gi|158907869|gb|EX880507.1|EX880507, gi|158911700|gb|EX884516.1|EX884516, gi|33355375|gb|AY144591.1|, gi|158912442|gb|EX885766.1|EX885766, gi|1028223728|dbj|LC151613.1|, gi|158909575|gb|EX882130.1|EX882130, gi|556011172|gb|JZ505896…
5	GO:0010468	regulation of gene expression	Biological Process	77.81	54	gi|156713693|emb|AJ879149.3|, gi|556000718|gb|JZ502436.1|JZ502436, gi|158907869|gb|EX880507.1|EX880507, gi|556011172|gb|JZ505896.1|JZ505896, Contig1538, Contig4529, gi|158910062|gb|EX882279.1|EX882279, Contig1137, gi|118549754|gb|DW723050.1|DW723050, Contig3261, gi|196049283|dbj|AB429308.1|, gi|109280117|gb|EC392596.1|EC392596, Contig2010, gi|1934844|emb|X99910.1|, gi|158911610|gb|EX884426.1|EX88…
5	GO:0031326	regulation of cellular biosynthetic process	Biological Process	35.54	61	gi|156713693|emb|AJ879149.3|, gi|556006361|gb|JZ504373.1|JZ504373, gi|556000718|gb|JZ502436.1|JZ502436, gi|158907869|gb|EX880507.1|EX880507, gi|556011172|gb|JZ505896.1|JZ505896, Contig1538, Contig4529, gi|158910062|gb|EX882279.1|EX882279, gi|158912776|gb|EX885359.1|EX885359, Contig1137, gi|118549754|gb|DW723050.1|DW723050, Contig3261, gi|196049283|dbj|AB429308.1|, gi|109280117|gb|EC392596.1|EC392…
5	GO:0030154	cell differentiation	Biological Process	232.94	91	gi|224966985|dbj|AB469895.1|, Contig498, gi|1703677|gb|S82374.1|, gi|1039337736|gb|KU189148.1|, gi|109282968|gb|EC394059.1|EC394059, gi|33355375|gb|AY144591.1|, gi|777725|gb|L41638.1|CYIZP3B, gi|367461180|gb|JN992289.1|, gi|556011172|gb|JZ505896.1|JZ505896, Contig1538, Contig4809, gi|13924735|gb|AF253045.1|, gi|34221967|dbj|AB104627.1|, gi|262347342|gb|DC995893.1|DC995893, gi|683405543|dbj|AB9879…
5	GO:0010467	gene expression	Biological Process	127.21	97	gi|156713693|emb|AJ879149.3|, gi|556009599|gb|JZ505176.1|JZ505176, gi|556000718|gb|JZ502436.1|JZ502436, gi|158907869|gb|EX880507.1|EX880507, gi|556011172|gb|JZ505896.1|JZ505896, gi|158909165|gb|EX881961.1|EX881961, gi|158913080|gb|EX885676.1|EX885676, gi|50741636|gb|CF662639.2|CF662639, gi|556006857|gb|JZ499132.1|JZ499132, Contig248, gi|109280117|gb|EC392596.1|EC392596, gi|196049283|dbj|AB429308.…
5	GO:0007399	nervous system development	Biological Process	116.58	65	gi|224966985|dbj|AB469895.1|, Contig4362, gi|1703677|gb|S82374.1|, gi|109282968|gb|EC394059.1|EC394059, gi|33355375|gb|AY144591.1|, gi|262346846|gb|DC996415.1|DC996415, gi|556011172|gb|JZ505896.1|JZ505896, Contig1538, Contig4809, gi|262347342|gb|DC995893.1|DC995893, gi|158908938|gb|EX881487.1|EX881487, gi|158910543|gb|EX883475.1|EX883475, gi|6652988|gb|AF136947.1|, gi|3298339|dbj|AB010468.1|, Con…
5	GO:0044271	cellular nitrogen compound biosynthetic process	Biological Process	27.8	99	gi|224966985|dbj|AB469895.1|, gi|156713693|emb|AJ879149.3|, gi|556009599|gb|JZ505176.1|JZ505176, gi|556000718|gb|JZ502436.1|JZ502436, gi|158907869|gb|EX880507.1|EX880507, gi|556011172|gb|JZ505896.1|JZ505896, gi|158909165|gb|EX881961.1|EX881961, gi|158913080|gb|EX885676.1|EX885676, Contig248, gi|196049283|dbj|AB429308.1|, Contig2010, gi|109280117|gb|EC392596.1|EC392596, gi|760489131|gb|KP056545.1|…
5	GO:0010556	regulation of macromolecule biosynthetic process	Biological Process	34.02	56	gi|156713693|emb|AJ879149.3|, gi|556000718|gb|JZ502436.1|JZ502436, gi|158907869|gb|EX880507.1|EX880507, gi|556011172|gb|JZ505896.1|JZ505896, Contig1538, Contig4529, gi|158910062|gb|EX882279.1|EX882279, Contig1137, gi|118549754|gb|DW723050.1|DW723050, Contig3261, gi|196049283|dbj|AB429308.1|, gi|109280117|gb|EC392596.1|EC392596, Contig2010, gi|325587470|gb|JI257575.1|, gi|1934844|emb|X99910.1|, gi…
5	GO:0006796	phosphate-containing compound metabolic process	Biological Process	39	49	gi|224966985|dbj|AB469895.1|, gi|158912212|gb|EX885554.1|EX885554, gi|158907896|gb|EX880521.1|EX880521, gi|158907869|gb|EX880507.1|EX880507, gi|33355375|gb|AY144591.1|, gi|1028223728|dbj|LC151613.1|, Contig4809, gi|13924735|gb|AF253045.1|, gi|556009987|gb|JZ505564.1|JZ505564, gi|158908938|gb|EX881487.1|EX881487, Contig2427, gi|556001158|gb|JZ502876.1|JZ502876, Contig382, gi|109278089|gb|EC391543.…
5	GO:0018130	heterocycle biosynthetic process	Biological Process	14.86	55	gi|224966985|dbj|AB469895.1|, gi|156713693|emb|AJ879149.3|, gi|556000718|gb|JZ502436.1|JZ502436, gi|158907869|gb|EX880507.1|EX880507, Contig1538, Contig4529, gi|158910062|gb|EX882279.1|EX882279, gi|109278089|gb|EC391543.1|EC391543, gi|118549754|gb|DW723050.1|DW723050, gi|196049283|dbj|AB429308.1|, Contig2010, gi|109280117|gb|EC392596.1|EC392596, gi|1934844|emb|X99910.1|, gi|158911610|gb|EX884426.…
5	GO:0006518	peptide metabolic process	Biological Process	19.05	40	gi|556009599|gb|JZ505176.1|JZ505176, Contig4144, gi|337756237|gb|JG017446.1|JG017446, gi|158912812|gb|EX885395.1|EX885395, gi|158907754|gb|EX880132.1|EX880132, gi|158911700|gb|EX884516.1|EX884516, gi|158912442|gb|EX885766.1|EX885766, gi|158912313|gb|EX885000.1|EX885000, gi|158910034|gb|EX882264.1|EX882264, gi|158909575|gb|EX882130.1|EX882130, gi|158911219|gb|EX883612.1|EX883612, gi|556011172|gb|J…
5	GO:0072359	circulatory system development	Biological Process	44.38	42	gi|224966985|dbj|AB469895.1|, Contig498, Contig4040, Contig4241, gi|8272567|gb|AF233520.1|, gi|425874850|dbj|AB723858.1|, gi|33355375|gb|AY144591.1|, gi|50739434|gb|CA965949.2|CA965949, gi|262346646|gb|DC997846.1|DC997846, gi|556001233|gb|JZ502951.1|JZ502951, gi|84778154|dbj|AB220585.1|, gi|556006123|gb|JZ504135.1|JZ504135, gi|3721614|dbj|AB012885.1|, gi|158911506|gb|EX884114.1|EX884114, gi|47878…
5	GO:0009059	macromolecule biosynthetic process	Biological Process	58.17	91	gi|156713693|emb|AJ879149.3|, gi|556009599|gb|JZ505176.1|JZ505176, gi|158912212|gb|EX885554.1|EX885554, gi|158907754|gb|EX880132.1|EX880132, gi|556000718|gb|JZ502436.1|JZ502436, gi|158911700|gb|EX884516.1|EX884516, gi|158907869|gb|EX880507.1|EX880507, gi|158912442|gb|EX885766.1|EX885766, gi|262347744|gb|DC996934.1|DC996934, gi|158909575|gb|EX882130.1|EX882130, gi|556011172|gb|JZ505896.1|JZ505896,…
5	GO:0090304	nucleic acid metabolic process	Biological Process	27.55	67	gi|156713693|emb|AJ879149.3|, gi|8272567|gb|AF233520.1|, gi|556000718|gb|JZ502436.1|JZ502436, gi|158907869|gb|EX880507.1|EX880507, Contig1538, Contig4529, gi|158910062|gb|EX882279.1|EX882279, gi|118549754|gb|DW723050.1|DW723050, Contig3261, gi|556006857|gb|JZ499132.1|JZ499132, Contig2010, gi|109280117|gb|EC392596.1|EC392596, gi|196049283|dbj|AB429308.1|, gi|109279077|gb|EC392061.1|EC392061, gi|19…
5	GO:0034654	nucleobase-containing compound biosynthetic process	Biological Process	23.88	55	gi|224966985|dbj|AB469895.1|, gi|156713693|emb|AJ879149.3|, gi|556000718|gb|JZ502436.1|JZ502436, gi|158907869|gb|EX880507.1|EX880507, Contig1538, Contig4529, gi|158910062|gb|EX882279.1|EX882279, gi|109278089|gb|EC391543.1|EC391543, gi|118549754|gb|DW723050.1|DW723050, gi|196049283|dbj|AB429308.1|, Contig2010, gi|109280117|gb|EC392596.1|EC392596, gi|1934844|emb|X99910.1|, gi|158911610|gb|EX884426.…
5	GO:0034645	cellular macromolecule biosynthetic process	Biological Process	96.19	91	gi|156713693|emb|AJ879149.3|, gi|556009599|gb|JZ505176.1|JZ505176, gi|158912212|gb|EX885554.1|EX885554, gi|158907754|gb|EX880132.1|EX880132, gi|556000718|gb|JZ502436.1|JZ502436, gi|158911700|gb|EX884516.1|EX884516, gi|158907869|gb|EX880507.1|EX880507, gi|158912442|gb|EX885766.1|EX885766, gi|262347744|gb|DC996934.1|DC996934, gi|158909575|gb|EX882130.1|EX882130, gi|556011172|gb|JZ505896.1|JZ505896,…
5	GO:1901362	organic cyclic compound biosynthetic process	Biological Process	16.24	71	gi|224966985|dbj|AB469895.1|, gi|156713693|emb|AJ879149.3|, gi|556000718|gb|JZ502436.1|JZ502436, gi|158907869|gb|EX880507.1|EX880507, gi|1039337736|gb|KU189148.1|, gi|367461180|gb|JN992289.1|, Contig1538, Contig4529, gi|158910062|gb|EX882279.1|EX882279, gi|1039337740|gb|KU189150.1|, gi|109278089|gb|EC391543.1|EC391543, gi|118549754|gb|DW723050.1|DW723050, gi|1039337764|gb|KU189162.1|, gi|19604928…
5	GO:0036211	protein modification process	Biological Process	46.6	47	gi|224966985|dbj|AB469895.1|, gi|158912212|gb|EX885554.1|EX885554, gi|8272567|gb|AF233520.1|, gi|158907869|gb|EX880507.1|EX880507, gi|33355375|gb|AY144591.1|, gi|556006123|gb|JZ504135.1|JZ504135, gi|556001233|gb|JZ502951.1|JZ502951, gi|1028223728|dbj|LC151613.1|, gi|158912418|gb|EX885742.1|EX885742, gi|158912390|gb|EX885077.1|EX885077, gi|50743867|gb|CF661605.2|CF661605, gi|60280220|gb|AY787040.1…
5	GO:0043603	cellular amide metabolic process	Biological Process	16.42	44	gi|556009599|gb|JZ505176.1|JZ505176, gi|337756237|gb|JG017446.1|JG017446, gi|158912812|gb|EX885395.1|EX885395, Contig4144, gi|158907754|gb|EX880132.1|EX880132, gi|158911700|gb|EX884516.1|EX884516, gi|158912442|gb|EX885766.1|EX885766, gi|158912313|gb|EX885000.1|EX885000, gi|158910034|gb|EX882264.1|EX882264, gi|158909575|gb|EX882130.1|EX882130, gi|158911219|gb|EX883612.1|EX883612, gi|262346812|gb|D…
6	GO:0006464	cellular protein modification process	Biological Process	77.66	47	gi|224966985|dbj|AB469895.1|, gi|158912212|gb|EX885554.1|EX885554, gi|8272567|gb|AF233520.1|, gi|158907869|gb|EX880507.1|EX880507, gi|33355375|gb|AY144591.1|, gi|556006123|gb|JZ504135.1|JZ504135, gi|556001233|gb|JZ502951.1|JZ502951, gi|1028223728|dbj|LC151613.1|, gi|158912418|gb|EX885742.1|EX885742, gi|158912390|gb|EX885077.1|EX885077, gi|50743867|gb|CF661605.2|CF661605, gi|60280220|gb|AY787040.1…
6	GO:0032774	RNA biosynthetic process	Biological Process	38.46	48	gi|156713693|emb|AJ879149.3|, gi|556000718|gb|JZ502436.1|JZ502436, gi|158907869|gb|EX880507.1|EX880507, Contig1538, Contig4529, gi|158910062|gb|EX882279.1|EX882279, gi|118549754|gb|DW723050.1|DW723050, gi|196049283|dbj|AB429308.1|, gi|109280117|gb|EC392596.1|EC392596, Contig2010, gi|1934844|emb|X99910.1|, gi|158911610|gb|EX884426.1|EX884426, gi|157649152|gb|EU144225.1|, gi|760489131|gb|KP056545.1…
6	GO:2000112	regulation of cellular macromolecule biosynthetic process	Biological Process	56.7	56	gi|156713693|emb|AJ879149.3|, gi|556000718|gb|JZ502436.1|JZ502436, gi|158907869|gb|EX880507.1|EX880507, gi|556011172|gb|JZ505896.1|JZ505896, Contig1538, Contig4529, gi|158910062|gb|EX882279.1|EX882279, Contig1137, gi|118549754|gb|DW723050.1|DW723050, Contig3261, gi|196049283|dbj|AB429308.1|, gi|109280117|gb|EC392596.1|EC392596, Contig2010, gi|325587470|gb|JI257575.1|, gi|1934844|emb|X99910.1|, gi…
6	GO:2001141	regulation of RNA biosynthetic process	Biological Process	29.28	47	gi|156713693|emb|AJ879149.3|, Contig1790, gi|762024119|gb|KJ782033.1|, gi|556000718|gb|JZ502436.1|JZ502436, gi|158907869|gb|EX880507.1|EX880507, Contig4189, gi|3721614|dbj|AB012885.1|, gi|158912418|gb|EX885742.1|EX885742, gi|478786386|gb|KC480581.1|, Contig1538, Contig4529, gi|50742251|gb|CF660401.2|CF660401, gi|762024117|gb|KJ782032.1|, gi|158910062|gb|EX882279.1|EX882279, gi|50739240|gb|CA96575…
6	GO:0006351	transcription, DNA-templated	Biological Process	106.84	48	gi|156713693|emb|AJ879149.3|, Contig1790, gi|762024119|gb|KJ782033.1|, gi|556000718|gb|JZ502436.1|JZ502436, gi|158907869|gb|EX880507.1|EX880507, Contig4189, gi|3721614|dbj|AB012885.1|, gi|158912418|gb|EX885742.1|EX885742, gi|478786386|gb|KC480581.1|, Contig1538, Contig4529, gi|50742251|gb|CF660401.2|CF660401, gi|762024117|gb|KJ782032.1|, gi|158910062|gb|EX882279.1|EX882279, gi|50739240|gb|CA96575…
6	GO:0043604	amide biosynthetic process	Biological Process	20.85	43	gi|556009599|gb|JZ505176.1|JZ505176, Contig4144, gi|337756237|gb|JG017446.1|JG017446, gi|158912812|gb|EX885395.1|EX885395, gi|158907754|gb|EX880132.1|EX880132, gi|158911700|gb|EX884516.1|EX884516, gi|158912442|gb|EX885766.1|EX885766, gi|158912313|gb|EX885000.1|EX885000, gi|158910034|gb|EX882264.1|EX882264, gi|158909575|gb|EX882130.1|EX882130, gi|262346812|gb|DC996383.1|DC996383, gi|158911219|gb|E…
6	GO:0006355	regulation of transcription, DNA-templated	Biological Process	81.34	47	gi|156713693|emb|AJ879149.3|, Contig1790, gi|762024119|gb|KJ782033.1|, gi|556000718|gb|JZ502436.1|JZ502436, gi|158907869|gb|EX880507.1|EX880507, Contig4189, gi|3721614|dbj|AB012885.1|, gi|158912418|gb|EX885742.1|EX885742, gi|478786386|gb|KC480581.1|, gi|50742251|gb|CF660401.2|CF660401, Contig1538, Contig4529, gi|762024117|gb|KJ782032.1|, gi|158910062|gb|EX882279.1|EX882279, gi|50739240|gb|CA96575…
7	GO:1903506	regulation of nucleic acid-templated transcription	Biological Process	48.81	47	gi|156713693|emb|AJ879149.3|, Contig1790, gi|762024119|gb|KJ782033.1|, gi|556000718|gb|JZ502436.1|JZ502436, gi|158907869|gb|EX880507.1|EX880507, Contig4189, gi|3721614|dbj|AB012885.1|, gi|158912418|gb|EX885742.1|EX885742, gi|478786386|gb|KC480581.1|, Contig1538, Contig4529, gi|50742251|gb|CF660401.2|CF660401, gi|762024117|gb|KJ782032.1|, gi|158910062|gb|EX882279.1|EX882279, gi|50739240|gb|CA96575…
7	GO:0097659	nucleic acid-templated transcription	Biological Process	64.1	48	gi|156713693|emb|AJ879149.3|, gi|556000718|gb|JZ502436.1|JZ502436, gi|158907869|gb|EX880507.1|EX880507, Contig1538, Contig4529, gi|158910062|gb|EX882279.1|EX882279, gi|118549754|gb|DW723050.1|DW723050, gi|196049283|dbj|AB429308.1|, gi|109280117|gb|EC392596.1|EC392596, Contig2010, gi|1934844|emb|X99910.1|, gi|158911610|gb|EX884426.1|EX884426, gi|157649152|gb|EU144225.1|, gi|760489131|gb|KP056545.1…
1	GO:0005575	cellular_component	Cellular Component	531.68	337	gi|773563|emb|Z49064.1|, gi|556006361|gb|JZ504373.1|JZ504373, gi|158907869|gb|EX880507.1|EX880507, gi|158823292|gb|EX822907.1|EX822907, gi|262347744|gb|DC996934.1|DC996934, gi|556011172|gb|JZ505896.1|JZ505896, gi|347309617|gb|JF742690.1|, gi|158909165|gb|EX881961.1|EX881961, gi|556004109|gb|JZ498932.1|JZ498932, gi|556008538|gb|JZ501972.1|JZ501972, gi|24785182|dbj|AB084635.1|, gi|262347342|gb|DC99…
2	GO:0043226	organelle	Cellular Component	200.53	168	gi|556009599|gb|JZ505176.1|JZ505176, gi|156713693|emb|AJ879149.3|, gi|158912212|gb|EX885554.1|EX885554, gi|8272567|gb|AF233520.1|, Contig3079, gi|556000718|gb|JZ502436.1|JZ502436, gi|158907869|gb|EX880507.1|EX880507, gi|158913018|gb|EX885497.1|EX885497, gi|556011172|gb|JZ505896.1|JZ505896, gi|158909165|gb|EX881961.1|EX881961, gi|556004109|gb|JZ498932.1|JZ498932, gi|118550547|gb|DW723847.1|DW72384…
2	GO:0005623	cell	Cellular Component	307.31	255	gi|773563|emb|Z49064.1|, gi|556006361|gb|JZ504373.1|JZ504373, gi|158907869|gb|EX880507.1|EX880507, gi|262347744|gb|DC996934.1|DC996934, gi|158823292|gb|EX822907.1|EX822907, gi|556011172|gb|JZ505896.1|JZ505896, gi|347309617|gb|JF742690.1|, gi|158909165|gb|EX881961.1|EX881961, gi|556004109|gb|JZ498932.1|JZ498932, gi|262347342|gb|DC995893.1|DC995893, gi|347309629|gb|JF742696.1|, gi|158910543|gb|EX88…
2	GO:0016020	membrane	Cellular Component	256.99	149	gi|261825929|gb|GU046698.1|, gi|224966985|dbj|AB469895.1|, Contig4040, gi|773563|emb|Z49064.1|, gi|158912212|gb|EX885554.1|EX885554, gi|8272567|gb|AF233520.1|, gi|425874850|dbj|AB723858.1|, gi|1039337736|gb|KU189148.1|, gi|158823292|gb|EX822907.1|EX822907, gi|347309617|gb|JF742690.1|, gi|556004109|gb|JZ498932.1|JZ498932, gi|158824632|gb|EX824247.1|EX824247, gi|347309629|gb|JF742696.1|, gi|6834055…
2	GO:0005576	extracellular region	Cellular Component	61.11	44	gi|1703677|gb|S82374.1|, gi|1434893|dbj|D83271.1|, gi|158911441|gb|EX883945.1|EX883945, gi|758818345|dbj|LC026523.1|, gi|556000718|gb|JZ502436.1|JZ502436, gi|4126586|dbj|AB016210.1|, gi|50739434|gb|CA965949.2|CA965949, gi|1322383|emb|Z72493.1|, gi|74473828|emb|AJ544193.2|, gi|158910454|gb|EX883386.1|EX883386, gi|1322379|emb|Z72491.1|, gi|777725|gb|L41638.1|CYIZP3B, gi|1028223712|dbj|LC151605.1|, …
2	GO:0044425	membrane part	Cellular Component	79.49	135	gi|261825929|gb|GU046698.1|, gi|224966985|dbj|AB469895.1|, gi|773563|emb|Z49064.1|, gi|158912212|gb|EX885554.1|EX885554, gi|8272567|gb|AF233520.1|, gi|425874850|dbj|AB723858.1|, gi|1039337736|gb|KU189148.1|, gi|158823292|gb|EX822907.1|EX822907, gi|347309617|gb|JF742690.1|, gi|556004109|gb|JZ498932.1|JZ498932, gi|158824632|gb|EX824247.1|EX824247, gi|347309629|gb|JF742696.1|, gi|683405543|dbj|AB987…
2	GO:0044422	organelle part	Cellular Component	53.74	99	gi|556009599|gb|JZ505176.1|JZ505176, gi|158912212|gb|EX885554.1|EX885554, gi|8272567|gb|AF233520.1|, Contig3079, gi|556000718|gb|JZ502436.1|JZ502436, gi|158909165|gb|EX881961.1|EX881961, gi|118550547|gb|DW723847.1|DW723847, gi|158913080|gb|EX885676.1|EX885676, Contig1695, gi|158910543|gb|EX883475.1|EX883475, Contig3876, Contig4726, Contig3063, Contig248, gi|109280117|gb|EC392596.1|EC392596, gi|15…
2	GO:0044464	cell part	Cellular Component	512.19	255	gi|773563|emb|Z49064.1|, gi|556006361|gb|JZ504373.1|JZ504373, gi|158907869|gb|EX880507.1|EX880507, gi|262347744|gb|DC996934.1|DC996934, gi|158823292|gb|EX822907.1|EX822907, gi|556011172|gb|JZ505896.1|JZ505896, gi|347309617|gb|JF742690.1|, gi|158909165|gb|EX881961.1|EX881961, gi|556004109|gb|JZ498932.1|JZ498932, gi|262347342|gb|DC995893.1|DC995893, gi|347309629|gb|JF742696.1|, gi|158910543|gb|EX88…
2	GO:0032991	macromolecular complex	Cellular Component	52.43	113	gi|224966985|dbj|AB469895.1|, gi|556009599|gb|JZ505176.1|JZ505176, gi|773563|emb|Z49064.1|, gi|158912212|gb|EX885554.1|EX885554, Contig3079, gi|158907869|gb|EX880507.1|EX880507, gi|556000718|gb|JZ502436.1|JZ502436, gi|556011172|gb|JZ505896.1|JZ505896, gi|347309617|gb|JF742690.1|, gi|158909165|gb|EX881961.1|EX881961, gi|158913080|gb|EX885676.1|EX885676, gi|347309629|gb|JF742696.1|, Contig1695, gi|…
3	GO:0043227	membrane-bounded organelle	Cellular Component	72.42	123	gi|156713693|emb|AJ879149.3|, gi|158912212|gb|EX885554.1|EX885554, gi|556000718|gb|JZ502436.1|JZ502436, gi|158907869|gb|EX880507.1|EX880507, gi|556011172|gb|JZ505896.1|JZ505896, gi|556004109|gb|JZ498932.1|JZ498932, gi|118550547|gb|DW723847.1|DW723847, Contig1695, Contig4446, Contig3876, Contig4726, gi|337756257|gb|JG017466.1|JG017466, gi|50738419|gb|CA965169.2|CA965169, Contig3063, gi|109280117|g…
3	GO:1990904	ribonucleoprotein complex	Cellular Component	49.36	42	gi|556009599|gb|JZ505176.1|JZ505176, gi|337756237|gb|JG017446.1|JG017446, gi|158912812|gb|EX885395.1|EX885395, Contig2560, gi|158907754|gb|EX880132.1|EX880132, gi|158911700|gb|EX884516.1|EX884516, gi|158912442|gb|EX885766.1|EX885766, gi|158912313|gb|EX885000.1|EX885000, gi|158910034|gb|EX882264.1|EX882264, gi|158909575|gb|EX882130.1|EX882130, gi|158911219|gb|EX883612.1|EX883612, gi|556011172|gb|J…
3	GO:0005622	intracellular	Cellular Component	487.22	216	gi|556006361|gb|JZ504373.1|JZ504373, gi|158907869|gb|EX880507.1|EX880507, gi|262347744|gb|DC996934.1|DC996934, gi|556011172|gb|JZ505896.1|JZ505896, gi|158909165|gb|EX881961.1|EX881961, gi|556004109|gb|JZ498932.1|JZ498932, gi|262347342|gb|DC995893.1|DC995893, gi|158910543|gb|EX883475.1|EX883475, Contig4446, gi|262346379|gb|DC997579.1|DC997579, gi|337756257|gb|JG017466.1|JG017466, Contig1282, gi|19…
3	GO:0005886	plasma membrane	Cellular Component	97.35	62	gi|224966985|dbj|AB469895.1|, Contig4040, gi|773563|emb|Z49064.1|, gi|8272567|gb|AF233520.1|, gi|33355375|gb|AY144591.1|, gi|28916006|gb|AU301220.1|AU301220, gi|1028223728|dbj|LC151613.1|, gi|347309617|gb|JF742690.1|, gi|13924735|gb|AF253045.1|, gi|347309629|gb|JF742696.1|, gi|683405543|dbj|AB987997.1|, Contig1695, gi|575498338|gb|KC698939.1|, gi|342219781|gb|JN204181.1|, Contig4726, Contig4528, …
3	GO:0031224	intrinsic component of membrane	Cellular Component	99.94	121	gi|261825929|gb|GU046698.1|, gi|224966985|dbj|AB469895.1|, gi|773563|emb|Z49064.1|, gi|158912212|gb|EX885554.1|EX885554, gi|8272567|gb|AF233520.1|, gi|425874850|dbj|AB723858.1|, gi|1039337736|gb|KU189148.1|, gi|347309617|gb|JF742690.1|, gi|556004109|gb|JZ498932.1|JZ498932, gi|158824632|gb|EX824247.1|EX824247, gi|683405543|dbj|AB987997.1|, gi|347309629|gb|JF742696.1|, Contig1574, Contig3876, gi|10…
3	GO:0043229	intracellular organelle	Cellular Component	328.33	167	gi|556009599|gb|JZ505176.1|JZ505176, gi|156713693|emb|AJ879149.3|, gi|158912212|gb|EX885554.1|EX885554, Contig3079, gi|556000718|gb|JZ502436.1|JZ502436, gi|158907869|gb|EX880507.1|EX880507, gi|158913018|gb|EX885497.1|EX885497, gi|556011172|gb|JZ505896.1|JZ505896, gi|158909165|gb|EX881961.1|EX881961, gi|556004109|gb|JZ498932.1|JZ498932, gi|118550547|gb|DW723847.1|DW723847, gi|158913080|gb|EX885676…
3	GO:0044459	plasma membrane part	Cellular Component	29.11	43	gi|773563|emb|Z49064.1|, gi|914607494|dbj|LC069000.1|, gi|8272567|gb|AF233520.1|, gi|50743685|gb|CA966905.2|CA966905, gi|158911441|gb|EX883945.1|EX883945, gi|33355375|gb|AY144591.1|, gi|28916006|gb|AU301220.1|AU301220, gi|1028223728|dbj|LC151613.1|, gi|347309617|gb|JF742690.1|, gi|13924735|gb|AF253045.1|, gi|1028223730|dbj|LC151614.1|, gi|914607524|dbj|LC069015.1|, gi|347309629|gb|JF742696.1|, gi…
3	GO:0044424	intracellular part	Cellular Component	659.97	216	gi|556006361|gb|JZ504373.1|JZ504373, gi|158907869|gb|EX880507.1|EX880507, gi|262347744|gb|DC996934.1|DC996934, gi|556011172|gb|JZ505896.1|JZ505896, gi|158909165|gb|EX881961.1|EX881961, gi|556004109|gb|JZ498932.1|JZ498932, gi|262347342|gb|DC995893.1|DC995893, gi|158910543|gb|EX883475.1|EX883475, Contig4446, gi|262346379|gb|DC997579.1|DC997579, gi|337756257|gb|JG017466.1|JG017466, Contig1282, gi|19…
3	GO:0012505	endomembrane system	Cellular Component	82.86	40	gi|683405517|dbj|AB987984.1|, Contig4362, gi|50736071|gb|CA969811.2|CA969811, gi|158912212|gb|EX885554.1|EX885554, gi|50744256|gb|CF661967.2|CF661967, gi|158827031|gb|EX826646.1|EX826646, gi|158823292|gb|EX822907.1|EX822907, gi|262346846|gb|DC996415.1|DC996415, gi|565411255|dbj|AB894403.1|, gi|337756111|gb|JG017320.1|JG017320, gi|556004109|gb|JZ498932.1|JZ498932, Contig4809, gi|577703064|gb|KF482…
3	GO:0071944	cell periphery	Cellular Component	58.8	64	gi|224966985|dbj|AB469895.1|, Contig4040, gi|773563|emb|Z49064.1|, gi|8272567|gb|AF233520.1|, gi|33355375|gb|AY144591.1|, gi|28916006|gb|AU301220.1|AU301220, gi|1028223728|dbj|LC151613.1|, gi|347309617|gb|JF742690.1|, gi|13924735|gb|AF253045.1|, gi|347309629|gb|JF742696.1|, gi|683405543|dbj|AB987997.1|, Contig1695, gi|575498338|gb|KC698939.1|, Contig2345, gi|342219781|gb|JN204181.1|, Contig4528, …
3	GO:0043234	protein complex	Cellular Component	26.79	59	gi|224966985|dbj|AB469895.1|, gi|773563|emb|Z49064.1|, Contig3079, gi|158907869|gb|EX880507.1|EX880507, Contig614, gi|347309617|gb|JF742690.1|, gi|34221967|dbj|AB104627.1|, gi|347309629|gb|JF742696.1|, Contig1695, gi|575498338|gb|KC698939.1|, gi|158910543|gb|EX883475.1|EX883475, Contig4129, Contig4726, Contig3063, gi|196049283|dbj|AB429308.1|, gi|157649152|gb|EU144225.1|, gi|158822671|gb|EX822286…
3	GO:0044446	intracellular organelle part	Cellular Component	82.12	96	gi|556009599|gb|JZ505176.1|JZ505176, gi|158912212|gb|EX885554.1|EX885554, Contig3079, gi|556000718|gb|JZ502436.1|JZ502436, gi|158909165|gb|EX881961.1|EX881961, gi|118550547|gb|DW723847.1|DW723847, gi|158913080|gb|EX885676.1|EX885676, Contig1695, gi|158910543|gb|EX883475.1|EX883475, Contig3876, Contig4726, Contig3063, Contig248, gi|109280117|gb|EC392596.1|EC392596, gi|158824699|gb|EX824314.1|EX824…
3	GO:0043228	non-membrane-bounded organelle	Cellular Component	79.89	70	gi|556009599|gb|JZ505176.1|JZ505176, gi|158907754|gb|EX880132.1|EX880132, Contig3079, gi|556000718|gb|JZ502436.1|JZ502436, gi|158911700|gb|EX884516.1|EX884516, gi|158912442|gb|EX885766.1|EX885766, gi|158913018|gb|EX885497.1|EX885497, gi|158909575|gb|EX882130.1|EX882130, gi|158909165|gb|EX881961.1|EX881961, gi|118550547|gb|DW723847.1|DW723847, gi|158909096|gb|EX882425.1|EX882425, gi|34221967|dbj|A…
4	GO:0016021	integral component of membrane	Cellular Component	137.56	121	gi|261825929|gb|GU046698.1|, gi|224966985|dbj|AB469895.1|, gi|773563|emb|Z49064.1|, gi|158912212|gb|EX885554.1|EX885554, gi|8272567|gb|AF233520.1|, gi|425874850|dbj|AB723858.1|, gi|1039337736|gb|KU189148.1|, gi|347309617|gb|JF742690.1|, gi|556004109|gb|JZ498932.1|JZ498932, gi|158824632|gb|EX824247.1|EX824247, gi|683405543|dbj|AB987997.1|, gi|347309629|gb|JF742696.1|, Contig1574, Contig3876, gi|10…
4	GO:0005737	cytoplasm	Cellular Component	302.13	157	gi|224966985|dbj|AB469895.1|, Contig4040, gi|556009599|gb|JZ505176.1|JZ505176, gi|156713693|emb|AJ879149.3|, gi|158912212|gb|EX885554.1|EX885554, gi|556006361|gb|JZ504373.1|JZ504373, gi|262347744|gb|DC996934.1|DC996934, gi|756765804|gb|KM234960.1|, gi|556011172|gb|JZ505896.1|JZ505896, gi|158909165|gb|EX881961.1|EX881961, gi|556004109|gb|JZ498932.1|JZ498932, gi|158824632|gb|EX824247.1|EX824247, gi…
4	GO:0043232	intracellular non-membrane-bounded organelle	Cellular Component	133.15	70	gi|556009599|gb|JZ505176.1|JZ505176, gi|158907754|gb|EX880132.1|EX880132, Contig3079, gi|556000718|gb|JZ502436.1|JZ502436, gi|158911700|gb|EX884516.1|EX884516, gi|158912442|gb|EX885766.1|EX885766, gi|158913018|gb|EX885497.1|EX885497, gi|158909575|gb|EX882130.1|EX882130, gi|158909165|gb|EX881961.1|EX881961, gi|118550547|gb|DW723847.1|DW723847, gi|158909096|gb|EX882425.1|EX882425, gi|34221967|dbj|A…
4	GO:0030529	intracellular ribonucleoprotein complex	Cellular Component	82.26	42	gi|556009599|gb|JZ505176.1|JZ505176, gi|337756237|gb|JG017446.1|JG017446, gi|158912812|gb|EX885395.1|EX885395, gi|158907754|gb|EX880132.1|EX880132, Contig2560, gi|158911700|gb|EX884516.1|EX884516, gi|158912442|gb|EX885766.1|EX885766, gi|158912313|gb|EX885000.1|EX885000, gi|158910034|gb|EX882264.1|EX882264, gi|158909575|gb|EX882130.1|EX882130, gi|158911219|gb|EX883612.1|EX883612, gi|556011172|gb|J…
4	GO:0043231	intracellular membrane-bounded organelle	Cellular Component	109.63	119	gi|156713693|emb|AJ879149.3|, gi|158912212|gb|EX885554.1|EX885554, gi|556000718|gb|JZ502436.1|JZ502436, gi|158907869|gb|EX880507.1|EX880507, gi|556011172|gb|JZ505896.1|JZ505896, gi|556004109|gb|JZ498932.1|JZ498932, gi|118550547|gb|DW723847.1|DW723847, Contig1695, Contig4446, Contig3876, Contig4726, gi|337756257|gb|JG017466.1|JG017466, gi|50738419|gb|CA965169.2|CA965169, Contig3063, gi|196049283|d…
4	GO:0044444	cytoplasmic part	Cellular Component	219.19	98	gi|224966985|dbj|AB469895.1|, Contig4040, gi|556009599|gb|JZ505176.1|JZ505176, gi|158912212|gb|EX885554.1|EX885554, gi|158909165|gb|EX881961.1|EX881961, gi|556004109|gb|JZ498932.1|JZ498932, gi|262347342|gb|DC995893.1|DC995893, gi|158913080|gb|EX885676.1|EX885676, Contig1695, Contig4446, Contig3876, Contig4726, Contig2427, gi|337756257|gb|JG017466.1|JG017466, gi|50738419|gb|CA965169.2|CA965169, Co…
5	GO:0005829	cytosol	Cellular Component	54.88	43	gi|224966985|dbj|AB469895.1|, Contig596, Contig4040, gi|556009599|gb|JZ505176.1|JZ505176, gi|158912812|gb|EX885395.1|EX885395, gi|158907754|gb|EX880132.1|EX880132, gi|158911700|gb|EX884516.1|EX884516, gi|158912442|gb|EX885766.1|EX885766, gi|325587386|gb|JI257491.1|, gi|158912313|gb|EX885000.1|EX885000, gi|158910034|gb|EX882264.1|EX882264, Contig614, gi|158909575|gb|EX882130.1|EX882130, gi|1589124…
5	GO:0005634	nucleus	Cellular Component	120.68	78	gi|156713693|emb|AJ879149.3|, gi|556000718|gb|JZ502436.1|JZ502436, gi|158907869|gb|EX880507.1|EX880507, gi|556011172|gb|JZ505896.1|JZ505896, Contig1538, Contig4529, gi|118550547|gb|DW723847.1|DW723847, gi|158910062|gb|EX882279.1|EX882279, Contig4446, Contig3063, Contig3261, gi|109280117|gb|EC392596.1|EC392596, gi|196049283|dbj|AB429308.1|, gi|109279077|gb|EC392061.1|EC392061, Contig2010, gi|55600…
1	GO:0003674	molecular_function	Molecular Function	453.84	341	gi|158907896|gb|EX880521.1|EX880521, gi|556006361|gb|JZ504373.1|JZ504373, gi|158907869|gb|EX880507.1|EX880507, gi|262347744|gb|DC996934.1|DC996934, gi|158823292|gb|EX822907.1|EX822907, gi|556011172|gb|JZ505896.1|JZ505896, gi|158909165|gb|EX881961.1|EX881961, gi|556004109|gb|JZ498932.1|JZ498932, gi|556008538|gb|JZ501972.1|JZ501972, gi|24785182|dbj|AB084635.1|, gi|262347342|gb|DC995893.1|DC995893, …
2	GO:0005488	binding	Molecular Function	448.04	229	gi|556006361|gb|JZ504373.1|JZ504373, gi|158907869|gb|EX880507.1|EX880507, gi|158823292|gb|EX822907.1|EX822907, gi|262347744|gb|DC996934.1|DC996934, gi|556011172|gb|JZ505896.1|JZ505896, gi|556004109|gb|JZ498932.1|JZ498932, gi|556008538|gb|JZ501972.1|JZ501972, gi|262347342|gb|DC995893.1|DC995893, gi|556009987|gb|JZ505564.1|JZ505564, gi|158910543|gb|EX883475.1|EX883475, Contig4446, gi|337756257|gb|J…
2	GO:0003824	catalytic activity	Molecular Function	114.75	132	gi|224966985|dbj|AB469895.1|, gi|261825929|gb|GU046698.1|, Contig4040, gi|158907896|gb|EX880521.1|EX880521, Contig3079, gi|1039337736|gb|KU189148.1|, gi|158907869|gb|EX880507.1|EX880507, gi|262347744|gb|DC996934.1|DC996934, gi|84778154|dbj|AB220585.1|, gi|556004109|gb|JZ498932.1|JZ498932, gi|158824714|gb|EX824329.1|EX824329, gi|262347869|gb|DC997059.1|DC997059, gi|556009987|gb|JZ505564.1|JZ505564…
3	GO:1901363	heterocyclic compound binding	Molecular Function	95.53	106	gi|224966985|dbj|AB469895.1|, gi|261825929|gb|GU046698.1|, Contig4040, gi|156713693|emb|AJ879149.3|, Contig3079, gi|556000718|gb|JZ502436.1|JZ502436, gi|158907869|gb|EX880507.1|EX880507, gi|84778154|dbj|AB220585.1|, gi|556011172|gb|JZ505896.1|JZ505896, gi|556009987|gb|JZ505564.1|JZ505564, gi|158910543|gb|EX883475.1|EX883475, gi|381147622|gb|JQ230327.1|, Contig2095, gi|196049283|dbj|AB429308.1|, C…
3	GO:0097159	organic cyclic compound binding	Molecular Function	99.47	108	gi|224966985|dbj|AB469895.1|, gi|261825929|gb|GU046698.1|, Contig4040, gi|156713693|emb|AJ879149.3|, Contig3079, gi|556000718|gb|JZ502436.1|JZ502436, gi|158907869|gb|EX880507.1|EX880507, gi|84778154|dbj|AB220585.1|, gi|556011172|gb|JZ505896.1|JZ505896, gi|556009987|gb|JZ505564.1|JZ505564, gi|158910543|gb|EX883475.1|EX883475, gi|381147622|gb|JQ230327.1|, Contig2095, gi|196049283|dbj|AB429308.1|, C…
3	GO:0036094	small molecule binding	Molecular Function	40.28	57	gi|224966985|dbj|AB469895.1|, Contig4040, Contig3079, Contig1253, Contig3793, gi|158907869|gb|EX880507.1|EX880507, gi|33355375|gb|AY144591.1|, gi|13924735|gb|AF253045.1|, gi|34221967|dbj|AB104627.1|, gi|556009987|gb|JZ505564.1|JZ505564, gi|158910543|gb|EX883475.1|EX883475, Contig1895, gi|556001158|gb|JZ502876.1|JZ502876, gi|381147622|gb|JQ230327.1|, Contig2095, gi|109279077|gb|EC392061.1|EC392061…
3	GO:0016787	hydrolase activity	Molecular Function	18.19	42	Contig3079, Contig830, gi|325587386|gb|JI257491.1|, gi|262347744|gb|DC996934.1|DC996934, gi|262347457|gb|DC996008.1|DC996008, gi|158912418|gb|EX885742.1|EX885742, gi|262346812|gb|DC996383.1|DC996383, gi|564586944|gb|KF669387.1|, gi|60280220|gb|AY787040.1|, gi|556004109|gb|JZ498932.1|JZ498932, gi|72534169|emb|AJ618955.2|, gi|34221967|dbj|AB104627.1|, gi|158824714|gb|EX824329.1|EX824329, gi|1589105…
3	GO:0097367	carbohydrate derivative binding	Molecular Function	10.14	51	gi|224966985|dbj|AB469895.1|, Contig4040, Contig3079, gi|158907869|gb|EX880507.1|EX880507, gi|33355375|gb|AY144591.1|, gi|52782166|dbj|AB106873.1|, gi|13924735|gb|AF253045.1|, gi|34221967|dbj|AB104627.1|, gi|556009987|gb|JZ505564.1|JZ505564, gi|158910543|gb|EX883475.1|EX883475, gi|556001158|gb|JZ502876.1|JZ502876, gi|381147622|gb|JQ230327.1|, gi|109279077|gb|EC392061.1|EC392061, Contig3221, gi|34…
3	GO:0016740	transferase activity	Molecular Function	98.26	61	gi|224966985|dbj|AB469895.1|, Contig4040, gi|158907896|gb|EX880521.1|EX880521, gi|158907869|gb|EX880507.1|EX880507, gi|33355375|gb|AY144591.1|, gi|109282968|gb|EC394059.1|EC394059, gi|262347744|gb|DC996934.1|DC996934, gi|556004109|gb|JZ498932.1|JZ498932, Contig4809, gi|13924735|gb|AF253045.1|, gi|379059700|gb|JQ361077.1|, gi|556009987|gb|JZ505564.1|JZ505564, gi|262347869|gb|DC997059.1|DC997059, C…
3	GO:0005515	protein binding	Molecular Function	171.12	99	gi|1703677|gb|S82374.1|, gi|556006361|gb|JZ504373.1|JZ504373, Contig3079, gi|556000718|gb|JZ502436.1|JZ502436, gi|158913018|gb|EX885497.1|EX885497, gi|777725|gb|L41638.1|CYIZP3B, gi|158824632|gb|EX824247.1|EX824247, gi|262347342|gb|DC995893.1|DC995893, gi|158912776|gb|EX885359.1|EX885359, Contig1695, gi|556003727|gb|JZ498550.1|JZ498550, Contig4726, gi|50742134|gb|CF663005.2|CF663005, gi|755706|em…
3	GO:0043167	ion binding	Molecular Function	46.98	124	gi|224966985|dbj|AB469895.1|, gi|261825929|gb|GU046698.1|, Contig498, Contig4040, gi|156713693|emb|AJ879149.3|, Contig3079, gi|158907869|gb|EX880507.1|EX880507, gi|1039337736|gb|KU189148.1|, gi|158823292|gb|EX822907.1|EX822907, gi|84778154|dbj|AB220585.1|, gi|556004109|gb|JZ498932.1|JZ498932, gi|556008538|gb|JZ501972.1|JZ501972, gi|556009987|gb|JZ505564.1|JZ505564, gi|158824714|gb|EX824329.1|EX82…
4	GO:0001882	nucleoside binding	Molecular Function	9.94	46	gi|224966985|dbj|AB469895.1|, Contig4040, gi|50736071|gb|CA969811.2|CA969811, Contig3079, gi|158907869|gb|EX880507.1|EX880507, gi|33355375|gb|AY144591.1|, gi|158827031|gb|EX826646.1|EX826646, gi|556001233|gb|JZ502951.1|JZ502951, gi|262346646|gb|DC997846.1|DC997846, gi|158912418|gb|EX885742.1|EX885742, gi|556012983|gb|JZ510275.1|JZ510275, gi|556014257|gb|JZ508373.1|JZ508373, gi|13924735|gb|AF25304…
4	GO:1901265	nucleoside phosphate binding	Molecular Function	50.16	56	gi|224966985|dbj|AB469895.1|, Contig4040, Contig3079, Contig1253, Contig3793, gi|158907869|gb|EX880507.1|EX880507, gi|33355375|gb|AY144591.1|, gi|13924735|gb|AF253045.1|, gi|34221967|dbj|AB104627.1|, gi|556009987|gb|JZ505564.1|JZ505564, gi|158910543|gb|EX883475.1|EX883475, Contig1895, gi|556001158|gb|JZ502876.1|JZ502876, gi|381147622|gb|JQ230327.1|, Contig2095, gi|109279077|gb|EC392061.1|EC392061…
4	GO:0003676	nucleic acid binding	Molecular Function	102.86	58	gi|156713693|emb|AJ879149.3|, gi|556000718|gb|JZ502436.1|JZ502436, gi|158907869|gb|EX880507.1|EX880507, Contig3793, gi|556011172|gb|JZ505896.1|JZ505896, Contig1538, Contig4529, gi|158910062|gb|EX882279.1|EX882279, gi|158906750|gb|EX879417.1|EX879417, Contig1895, Contig1137, gi|1026942962|dbj|LC150766.1|, gi|196049283|dbj|AB429308.1|, Contig2010, gi|109280117|gb|EC392596.1|EC392596, gi|1934844|emb…
4	GO:0043168	anion binding	Molecular Function	21.92	53	gi|224966985|dbj|AB469895.1|, Contig4040, Contig3079, gi|158907869|gb|EX880507.1|EX880507, gi|33355375|gb|AY144591.1|, gi|158823292|gb|EX822907.1|EX822907, gi|84778154|dbj|AB220585.1|, gi|13924735|gb|AF253045.1|, gi|34221967|dbj|AB104627.1|, gi|556009987|gb|JZ505564.1|JZ505564, gi|158910543|gb|EX883475.1|EX883475, gi|556001158|gb|JZ502876.1|JZ502876, gi|381147622|gb|JQ230327.1|, gi|109279077|gb|E…
4	GO:0043169	cation binding	Molecular Function	56.74	77	gi|261825929|gb|GU046698.1|, Contig498, gi|156713693|emb|AJ879149.3|, Contig4241, gi|1039337736|gb|KU189148.1|, gi|158907869|gb|EX880507.1|EX880507, gi|109282968|gb|EC394059.1|EC394059, Contig614, gi|158823292|gb|EX822907.1|EX822907, gi|262347457|gb|DC996008.1|DC996008, gi|367461180|gb|JN992289.1|, gi|262346812|gb|DC996383.1|DC996383, gi|556004109|gb|JZ498932.1|JZ498932, gi|556008538|gb|JZ501972.…
4	GO:0000166	nucleotide binding	Molecular Function	61.96	56	gi|224966985|dbj|AB469895.1|, Contig4040, Contig3079, gi|158907869|gb|EX880507.1|EX880507, Contig1253, Contig3793, gi|33355375|gb|AY144591.1|, gi|13924735|gb|AF253045.1|, gi|34221967|dbj|AB104627.1|, gi|556009987|gb|JZ505564.1|JZ505564, gi|158910543|gb|EX883475.1|EX883475, Contig1895, gi|556001158|gb|JZ502876.1|JZ502876, gi|381147622|gb|JQ230327.1|, Contig2095, gi|109279077|gb|EC392061.1|EC392061…
4	GO:0032553	ribonucleotide binding	Molecular Function	9.94	46	gi|224966985|dbj|AB469895.1|, Contig4040, gi|50736071|gb|CA969811.2|CA969811, Contig3079, gi|158907869|gb|EX880507.1|EX880507, gi|33355375|gb|AY144591.1|, gi|158827031|gb|EX826646.1|EX826646, gi|556001233|gb|JZ502951.1|JZ502951, gi|262346646|gb|DC997846.1|DC997846, gi|158912418|gb|EX885742.1|EX885742, gi|556012983|gb|JZ510275.1|JZ510275, gi|556014257|gb|JZ508373.1|JZ508373, gi|13924735|gb|AF25304…
5	GO:0035639	purine ribonucleoside triphosphate binding	Molecular Function	27.6	46	gi|224966985|dbj|AB469895.1|, Contig4040, gi|50736071|gb|CA969811.2|CA969811, Contig3079, gi|158907869|gb|EX880507.1|EX880507, gi|33355375|gb|AY144591.1|, gi|158827031|gb|EX826646.1|EX826646, gi|556001233|gb|JZ502951.1|JZ502951, gi|262346646|gb|DC997846.1|DC997846, gi|158912418|gb|EX885742.1|EX885742, gi|556012983|gb|JZ510275.1|JZ510275, gi|556014257|gb|JZ508373.1|JZ508373, gi|13924735|gb|AF25304…
5	GO:0046872	metal ion binding	Molecular Function	93.36	75	gi|261825929|gb|GU046698.1|, Contig498, gi|156713693|emb|AJ879149.3|, Contig4241, gi|158907869|gb|EX880507.1|EX880507, gi|1039337736|gb|KU189148.1|, gi|109282968|gb|EC394059.1|EC394059, Contig614, gi|158823292|gb|EX822907.1|EX822907, gi|262347457|gb|DC996008.1|DC996008, gi|367461180|gb|JN992289.1|, gi|262346812|gb|DC996383.1|DC996383, gi|556004109|gb|JZ498932.1|JZ498932, gi|556008538|gb|JZ501972.…
5	GO:0017076	purine nucleotide binding	Molecular Function	9.94	46	gi|224966985|dbj|AB469895.1|, Contig4040, gi|50736071|gb|CA969811.2|CA969811, Contig3079, gi|158907869|gb|EX880507.1|EX880507, gi|33355375|gb|AY144591.1|, gi|158827031|gb|EX826646.1|EX826646, gi|556001233|gb|JZ502951.1|JZ502951, gi|262346646|gb|DC997846.1|DC997846, gi|158912418|gb|EX885742.1|EX885742, gi|556012983|gb|JZ510275.1|JZ510275, gi|556014257|gb|JZ508373.1|JZ508373, gi|13924735|gb|AF25304…
5	GO:0001883	purine nucleoside binding	Molecular Function	16.56	46	gi|224966985|dbj|AB469895.1|, Contig4040, gi|50736071|gb|CA969811.2|CA969811, Contig3079, gi|158907869|gb|EX880507.1|EX880507, gi|33355375|gb|AY144591.1|, gi|158827031|gb|EX826646.1|EX826646, gi|556001233|gb|JZ502951.1|JZ502951, gi|262346646|gb|DC997846.1|DC997846, gi|158912418|gb|EX885742.1|EX885742, gi|556012983|gb|JZ510275.1|JZ510275, gi|556014257|gb|JZ508373.1|JZ508373, gi|13924735|gb|AF25304…
5	GO:0032555	purine ribonucleotide binding	Molecular Function	16.56	46	gi|224966985|dbj|AB469895.1|, Contig4040, gi|50736071|gb|CA969811.2|CA969811, Contig3079, gi|158907869|gb|EX880507.1|EX880507, gi|33355375|gb|AY144591.1|, gi|158827031|gb|EX826646.1|EX826646, gi|556001233|gb|JZ502951.1|JZ502951, gi|262346646|gb|DC997846.1|DC997846, gi|158912418|gb|EX885742.1|EX885742, gi|556012983|gb|JZ510275.1|JZ510275, gi|556014257|gb|JZ508373.1|JZ508373, gi|13924735|gb|AF25304…
5	GO:0032549	ribonucleoside binding	Molecular Function	16.56	46	gi|224966985|dbj|AB469895.1|, Contig4040, gi|50736071|gb|CA969811.2|CA969811, Contig3079, gi|158907869|gb|EX880507.1|EX880507, gi|33355375|gb|AY144591.1|, gi|158827031|gb|EX826646.1|EX826646, gi|556001233|gb|JZ502951.1|JZ502951, gi|262346646|gb|DC997846.1|DC997846, gi|158912418|gb|EX885742.1|EX885742, gi|556012983|gb|JZ510275.1|JZ510275, gi|556014257|gb|JZ508373.1|JZ508373, gi|13924735|gb|AF25304…
6	GO:0032559	adenyl ribonucleotide binding	Molecular Function	25.2	42	gi|224966985|dbj|AB469895.1|, Contig3079, gi|158907869|gb|EX880507.1|EX880507, gi|33355375|gb|AY144591.1|, gi|158827031|gb|EX826646.1|EX826646, gi|556001233|gb|JZ502951.1|JZ502951, gi|158912418|gb|EX885742.1|EX885742, gi|556012983|gb|JZ510275.1|JZ510275, gi|556014257|gb|JZ508373.1|JZ508373, gi|13924735|gb|AF253045.1|, gi|34221967|dbj|AB104627.1|, gi|556009987|gb|JZ505564.1|JZ505564, gi|326368647|…
6	GO:0030554	adenyl nucleotide binding	Molecular Function	15.12	42	gi|224966985|dbj|AB469895.1|, Contig3079, gi|158907869|gb|EX880507.1|EX880507, gi|33355375|gb|AY144591.1|, gi|158827031|gb|EX826646.1|EX826646, gi|556001233|gb|JZ502951.1|JZ502951, gi|158912418|gb|EX885742.1|EX885742, gi|556012983|gb|JZ510275.1|JZ510275, gi|556014257|gb|JZ508373.1|JZ508373, gi|13924735|gb|AF253045.1|, gi|34221967|dbj|AB104627.1|, gi|556009987|gb|JZ505564.1|JZ505564, gi|326368647|…
6	GO:0005524	ATP binding	Molecular Function	42	42	gi|224966985|dbj|AB469895.1|, Contig3079, gi|158907869|gb|EX880507.1|EX880507, gi|33355375|gb|AY144591.1|, gi|158827031|gb|EX826646.1|EX826646, gi|556001233|gb|JZ502951.1|JZ502951, gi|158912418|gb|EX885742.1|EX885742, gi|556012983|gb|JZ510275.1|JZ510275, gi|556014257|gb|JZ508373.1|JZ508373, gi|13924735|gb|AF253045.1|, gi|34221967|dbj|AB104627.1|, gi|556009987|gb|JZ505564.1|JZ505564, gi|326368647|…
6	GO:0032550	purine ribonucleoside binding	Molecular Function	27.6	46	gi|224966985|dbj|AB469895.1|, Contig4040, gi|50736071|gb|CA969811.2|CA969811, Contig3079, gi|158907869|gb|EX880507.1|EX880507, gi|33355375|gb|AY144591.1|, gi|158827031|gb|EX826646.1|EX826646, gi|556001233|gb|JZ502951.1|JZ502951, gi|262346646|gb|DC997846.1|DC997846, gi|158912418|gb|EX885742.1|EX885742, gi|556012983|gb|JZ510275.1|JZ510275, gi|556014257|gb|JZ508373.1|JZ508373, gi|13924735|gb|AF25304…

## Sheet: Supplementary Table S6
Supplementary Table S6. Results of the GO term annotation for targets of up-regulated miRNAs from P2 vs. P1 comparison. The GO terms annotation was performed by the Blast2GO software.
Level	GO ID	GO Name	GO Type	Nodescore	#Seqs	Sequence Names
1	GO:0008150	biological_process	Biological Process	11948.49	1555	gi|158823413|gb|EX823028.1|EX823028, Contig2381, Contig2382, Contig414, Contig899, gi|50734746|gb|CA968571.2|CA968571, gi|158912036|gb|EX884598.1|EX884598, gi|1039337746|gb|KU189153.1|, gi|262347342|gb|DC995893.1|DC995893, Contig3234, gi|556012206|gb|JZ506930.1|JZ506930, gi|50743461|gb|CF661245.2|CF661245, gi|50736590|gb|CA970096.2|CA970096, Contig2371, Contig2373, Contig1042, Contig884, Contig32…
2	GO:0065007	biological regulation	Biological Process	2302.42	740	gi|158823413|gb|EX823028.1|EX823028, Contig2381, Contig1293, Contig4441, Contig414, Contig4440, Contig4322, gi|213066|gb|M14084.1|CYIUIIA, gi|50734746|gb|CA968571.2|CA968571, gi|556006961|gb|JZ499236.1|JZ499236, gi|605060103|gb|KJ174686.1|, gi|16754862|dbj|AB061686.1|, gi|158909316|gb|EX882073.1|EX882073, gi|224966983|dbj|AB469894.1|, gi|556006978|gb|JZ499253.1|JZ499253, gi|556012373|gb|JZ507097.…
2	GO:0050789	regulation of biological process	Biological Process	2273.55	648	Contig2381, Contig1293, Contig414, Contig4440, Contig4322, gi|213066|gb|M14084.1|CYIUIIA, gi|50734746|gb|CA968571.2|CA968571, gi|556006961|gb|JZ499236.1|JZ499236, gi|605060103|gb|KJ174686.1|, gi|16754862|dbj|AB061686.1|, gi|158909316|gb|EX882073.1|EX882073, gi|224966983|dbj|AB469894.1|, gi|556006978|gb|JZ499253.1|JZ499253, gi|262347342|gb|DC995893.1|DC995893, gi|55700086|dbj|AB194200.2|, gi|55601…
2	GO:0044699	single-organism process	Biological Process	5915.05	1214	gi|158823413|gb|EX823028.1|EX823028, Contig2381, gi|158823106|gb|EX822721.1|EX822721, Contig1293, Contig2382, Contig4322, Contig899, gi|50734746|gb|CA968571.2|CA968571, gi|87116413|dbj|AB231800.1|, gi|158909316|gb|EX882073.1|EX882073, gi|1039337746|gb|KU189153.1|, gi|556006978|gb|JZ499253.1|JZ499253, gi|262347342|gb|DC995893.1|DC995893, Contig3234, gi|556012206|gb|JZ506930.1|JZ506930, Contig4328,…
2	GO:0023052	signaling	Biological Process	566.95	362	Contig2381, Contig1293, Contig4440, Contig4322, gi|1026942986|dbj|LC150778.1|, gi|12862624|dbj|AB055657.1|, gi|605060103|gb|KJ174686.1|, gi|55700134|dbj|AB194224.2|, gi|16754862|dbj|AB061686.1|, gi|158911836|gb|EX884345.1|EX884345, Contig1858, gi|556013885|gb|JZ508001.1|JZ508001, gi|224966983|dbj|AB469894.1|, gi|3819100|emb|Y14617.1|, gi|55700086|dbj|AB194200.2|, gi|262346606|gb|DC997806.1|DC9978…
2	GO:0009987	cellular process	Biological Process	5787.64	1269	gi|158823413|gb|EX823028.1|EX823028, Contig2381, gi|158823106|gb|EX822721.1|EX822721, Contig1293, Contig2382, Contig414, Contig2142, Contig4322, gi|556007276|gb|JZ499551.1|JZ499551, Contig899, gi|158912036|gb|EX884598.1|EX884598, gi|87116413|dbj|AB231800.1|, gi|158909316|gb|EX882073.1|EX882073, gi|1039337746|gb|KU189153.1|, gi|556006978|gb|JZ499253.1|JZ499253, gi|262347342|gb|DC995893.1|DC995893,…
2	GO:0050896	response to stimulus	Biological Process	2072.06	647	Contig2381, Contig1293, gi|325587330|gb|JI257435.1|, Contig4440, Contig4322, gi|6438121|gb|AU081416.1|AU081416, Contig779, gi|407317380|gb|JX131617.1|, gi|50734746|gb|CA968571.2|CA968571, gi|605060103|gb|KJ174686.1|, gi|16754862|dbj|AB061686.1|, gi|224966983|dbj|AB469894.1|, gi|262347342|gb|DC995893.1|DC995893, gi|55700086|dbj|AB194200.2|, Contig3234, gi|556012206|gb|JZ506930.1|JZ506930, gi|55600…
2	GO:0032501	multicellular organismal process	Biological Process	1438.33	724	gi|325587418|gb|JI257523.1|, gi|158823413|gb|EX823028.1|EX823028, Contig2381, Contig1293, Contig2382, Contig4440, gi|6438121|gb|AU081416.1|AU081416, Contig2023, gi|213066|gb|M14084.1|CYIUIIA, Contig899, gi|50734746|gb|CA968571.2|CA968571, gi|605060103|gb|KJ174686.1|, gi|16754862|dbj|AB061686.1|, gi|87116413|dbj|AB231800.1|, gi|158909316|gb|EX882073.1|EX882073, gi|224966983|dbj|AB469894.1|, gi|262…
2	GO:0008152	metabolic process	Biological Process	4171.3	873	gi|158823106|gb|EX822721.1|EX822721, Contig2381, Contig2382, Contig1293, Contig414, Contig2142, gi|556007276|gb|JZ499551.1|JZ499551, gi|50734746|gb|CA968571.2|CA968571, gi|158912036|gb|EX884598.1|EX884598, gi|158909316|gb|EX882073.1|EX882073, gi|1039337746|gb|KU189153.1|, gi|556006978|gb|JZ499253.1|JZ499253, gi|556003158|gb|JZ503694.1|JZ503694, Contig3234, Contig4328, gi|50743461|gb|CF661245.2|CF…
2	GO:0048518	positive regulation of biological process	Biological Process	482.81	202	Contig2381, Contig1293, gi|312205484|gb|HM641129.1|, Contig4440, gi|1026942986|dbj|LC150778.1|, gi|12862624|dbj|AB055657.1|, gi|533112546|gb|KF055462.1|, gi|605060103|gb|KJ174686.1|, Contig1858, gi|158909316|gb|EX882073.1|EX882073, gi|3929908|dbj|AB007004.1|, gi|158909189|gb|EX881985.1|EX881985, Contig3234, gi|262346606|gb|DC997806.1|DC997806, Contig2700, gi|1026942952|dbj|LC150761.1|, gi|5560146…
2	GO:0032502	developmental process	Biological Process	4366.51	707	gi|325587418|gb|JI257523.1|, gi|158823413|gb|EX823028.1|EX823028, Contig2381, Contig1293, Contig2382, Contig4440, gi|6438121|gb|AU081416.1|AU081416, Contig2023, Contig899, gi|605060103|gb|KJ174686.1|, gi|16754862|dbj|AB061686.1|, gi|87116413|dbj|AB231800.1|, gi|158909316|gb|EX882073.1|EX882073, gi|1039337746|gb|KU189153.1|, gi|224966983|dbj|AB469894.1|, gi|262347342|gb|DC995893.1|DC995893, Contig…
2	GO:0051179	localization	Biological Process	1078.6	402	gi|325587418|gb|JI257523.1|, gi|158823413|gb|EX823028.1|EX823028, Contig1171, Contig2381, Contig1293, Contig2022, gi|6438121|gb|AU081416.1|AU081416, gi|556012373|gb|JZ507097.1|JZ507097, Contig3234, gi|262347098|gb|DC996245.1|DC996245, Contig4328, gi|61808323|gb|AY956415.1|, Contig2373, gi|556010773|gb|JZ509777.1|JZ509777, Contig884, Contig3221, Contig522, gi|683405511|dbj|AB987981.1|, Contig407, …
2	GO:0002376	immune system process	Biological Process	441.6	211	Contig1293, gi|325587330|gb|JI257435.1|, Contig4322, gi|1026942986|dbj|LC150778.1|, gi|407317380|gb|JX131617.1|, gi|533112546|gb|KF055462.1|, gi|158909316|gb|EX882073.1|EX882073, gi|151192595|gb|EF635410.1|, gi|3929908|dbj|AB007004.1|, gi|829497829|dbj|LC060438.1|, gi|109278478|gb|EC391743.1|EC391743, gi|556004193|gb|JZ499016.1|JZ499016, gi|1026942952|dbj|LC150761.1|, gi|381147622|gb|JQ230327.1|,…
2	GO:0071840	cellular component organization or biogenesis	Biological Process	659.7	430	Contig1171, Contig2381, Contig2382, Contig1293, Contig4441, Contig414, Contig2022, gi|6438121|gb|AU081416.1|AU081416, Contig2023, gi|16754862|dbj|AB061686.1|, gi|87116413|dbj|AB231800.1|, gi|224966983|dbj|AB469894.1|, gi|1039337746|gb|KU189153.1|, gi|262347342|gb|DC995893.1|DC995893, gi|556009987|gb|JZ505564.1|JZ505564, Contig2267, Contig3234, Contig2269, gi|556004193|gb|JZ499016.1|JZ499016, gi|1…
3	GO:0019222	regulation of metabolic process	Biological Process	795.32	261	Contig1293, Contig414, Contig4440, gi|556006299|gb|JZ504311.1|JZ504311, gi|556006961|gb|JZ499236.1|JZ499236, gi|605060103|gb|KJ174686.1|, gi|16754862|dbj|AB061686.1|, Contig1858, gi|556013885|gb|JZ508001.1|JZ508001, gi|158909316|gb|EX882073.1|EX882073, gi|556006978|gb|JZ499253.1|JZ499253, gi|158909189|gb|EX881985.1|EX881985, Contig3234, Contig2267, gi|262346606|gb|DC997806.1|DC997806, gi|55600419…
3	GO:0009058	biosynthetic process	Biological Process	1063.32	439	gi|158823106|gb|EX822721.1|EX822721, Contig1171, Contig1293, Contig2382, Contig414, Contig4440, Contig2023, gi|556007276|gb|JZ499551.1|JZ499551, gi|556006961|gb|JZ499236.1|JZ499236, gi|16754862|dbj|AB061686.1|, gi|158909316|gb|EX882073.1|EX882073, gi|224966983|dbj|AB469894.1|, gi|1039337746|gb|KU189153.1|, gi|556006978|gb|JZ499253.1|JZ499253, gi|50736231|gb|CA969863.2|CA969863, Contig3234, Contig…
3	GO:0006807	nitrogen compound metabolic process	Biological Process	516.42	492	gi|158823106|gb|EX822721.1|EX822721, Contig1171, Contig1293, Contig2382, Contig4441, Contig414, Contig4440, Contig2142, Contig2023, gi|556006961|gb|JZ499236.1|JZ499236, gi|16754862|dbj|AB061686.1|, gi|158909316|gb|EX882073.1|EX882073, gi|1039337746|gb|KU189153.1|, gi|224966983|dbj|AB469894.1|, gi|556006978|gb|JZ499253.1|JZ499253, gi|556012373|gb|JZ507097.1|JZ507097, gi|556003158|gb|JZ503694.1|JZ5…
3	GO:0007154	cell communication	Biological Process	887.94	362	Contig2381, Contig1293, Contig4440, Contig4322, gi|1026942986|dbj|LC150778.1|, gi|12862624|dbj|AB055657.1|, gi|605060103|gb|KJ174686.1|, gi|55700134|dbj|AB194224.2|, gi|16754862|dbj|AB061686.1|, gi|158911836|gb|EX884345.1|EX884345, Contig1858, gi|556013885|gb|JZ508001.1|JZ508001, gi|224966983|dbj|AB469894.1|, gi|3819100|emb|Y14617.1|, gi|55700086|dbj|AB194200.2|, gi|262346606|gb|DC997806.1|DC9978…
3	GO:0044237	cellular metabolic process	Biological Process	2103.95	744	Contig1171, gi|158823106|gb|EX822721.1|EX822721, Contig2381, Contig2382, Contig1293, Contig4441, Contig414, Contig4440, Contig2142, Contig2023, gi|556007276|gb|JZ499551.1|JZ499551, gi|556006961|gb|JZ499236.1|JZ499236, gi|605060103|gb|KJ174686.1|, gi|16754862|dbj|AB061686.1|, gi|158912036|gb|EX884598.1|EX884598, gi|158909316|gb|EX882073.1|EX882073, gi|1039337746|gb|KU189153.1|, gi|224966983|dbj|AB…
3	GO:0044707	single-multicellular organism process	Biological Process	2156.48	669	gi|325587418|gb|JI257523.1|, gi|158823413|gb|EX823028.1|EX823028, Contig2381, Contig1293, Contig2382, Contig4440, gi|6438121|gb|AU081416.1|AU081416, Contig2023, Contig899, gi|50734746|gb|CA968571.2|CA968571, gi|605060103|gb|KJ174686.1|, gi|16754862|dbj|AB061686.1|, gi|87116413|dbj|AB231800.1|, gi|158909316|gb|EX882073.1|EX882073, gi|224966983|dbj|AB469894.1|, gi|262347342|gb|DC995893.1|DC995893, …
3	GO:0044767	single-organism developmental process	Biological Process	3973.24	698	gi|325587418|gb|JI257523.1|, gi|158823413|gb|EX823028.1|EX823028, Contig2381, Contig1293, Contig2382, Contig4440, gi|6438121|gb|AU081416.1|AU081416, Contig2023, Contig899, gi|605060103|gb|KJ174686.1|, gi|16754862|dbj|AB061686.1|, gi|87116413|dbj|AB231800.1|, gi|158909316|gb|EX882073.1|EX882073, gi|1039337746|gb|KU189153.1|, gi|224966983|dbj|AB469894.1|, gi|262347342|gb|DC995893.1|DC995893, Contig…
3	GO:0009653	anatomical structure morphogenesis	Biological Process	977.11	350	gi|325587418|gb|JI257523.1|, gi|158823413|gb|EX823028.1|EX823028, Contig2381, gi|312205484|gb|HM641129.1|, Contig1293, Contig4440, gi|6438121|gb|AU081416.1|AU081416, gi|556006299|gb|JZ504311.1|JZ504311, Contig899, gi|683405541|dbj|AB987996.1|, gi|533112546|gb|KF055462.1|, gi|605060103|gb|KJ174686.1|, Contig1858, gi|556013885|gb|JZ508001.1|JZ508001, gi|87116413|dbj|AB231800.1|, gi|262347342|gb|DC9…
3	GO:0016043	cellular component organization	Biological Process	1055.33	410	Contig1171, Contig2381, Contig2382, Contig1293, Contig4441, Contig414, Contig2022, gi|6438121|gb|AU081416.1|AU081416, Contig2023, gi|16754862|dbj|AB061686.1|, gi|87116413|dbj|AB231800.1|, gi|224966983|dbj|AB469894.1|, gi|1039337746|gb|KU189153.1|, gi|262347342|gb|DC995893.1|DC995893, gi|556009987|gb|JZ505564.1|JZ505564, Contig2267, Contig3234, Contig2269, gi|556004193|gb|JZ499016.1|JZ499016, gi|1…
3	GO:0051234	establishment of localization	Biological Process	874.75	310	gi|158823413|gb|EX823028.1|EX823028, Contig2381, gi|50733735|gb|CA967697.2|CA967697, gi|158825387|gb|EX825002.1|EX825002, Contig2022, gi|158907805|gb|EX880001.1|EX880001, gi|683405541|dbj|AB987996.1|, gi|109279056|gb|EC392051.1|EC392051, gi|3819100|emb|Y14617.1|, gi|556012373|gb|JZ507097.1|JZ507097, gi|158907691|gb|EX879549.1|EX879549, gi|556010179|gb|JZ509183.1|JZ509183, Contig3234, Contig4328, …
3	GO:0071704	organic substance metabolic process	Biological Process	1978.65	816	gi|158823106|gb|EX822721.1|EX822721, Contig2381, Contig2382, Contig1293, Contig414, Contig2142, gi|556007276|gb|JZ499551.1|JZ499551, gi|50734746|gb|CA968571.2|CA968571, gi|158912036|gb|EX884598.1|EX884598, gi|158909316|gb|EX882073.1|EX882073, gi|1039337746|gb|KU189153.1|, gi|556006978|gb|JZ499253.1|JZ499253, gi|556003158|gb|JZ503694.1|JZ503694, Contig3234, gi|50743461|gb|CF661245.2|CF661245, gi|5…
3	GO:0044238	primary metabolic process	Biological Process	1768.9	773	gi|158823106|gb|EX822721.1|EX822721, Contig2381, Contig2382, Contig1293, Contig414, Contig2142, gi|556007276|gb|JZ499551.1|JZ499551, gi|50734746|gb|CA968571.2|CA968571, gi|158912036|gb|EX884598.1|EX884598, gi|158909316|gb|EX882073.1|EX882073, gi|1039337746|gb|KU189153.1|, gi|556006978|gb|JZ499253.1|JZ499253, gi|556003158|gb|JZ503694.1|JZ503694, Contig3234, gi|50743461|gb|CF661245.2|CF661245, gi|5…
3	GO:0042221	response to chemical	Biological Process	714.5	281	Contig4440, Contig4322, gi|6438121|gb|AU081416.1|AU081416, gi|683405541|dbj|AB987996.1|, gi|533112546|gb|KF055462.1|, gi|605060103|gb|KJ174686.1|, gi|16754862|dbj|AB061686.1|, Contig1858, gi|556013885|gb|JZ508001.1|JZ508001, gi|151192595|gb|EF635410.1|, gi|262347342|gb|DC995893.1|DC995893, Contig3234, gi|556012206|gb|JZ506930.1|JZ506930, gi|262346606|gb|DC997806.1|DC997806, gi|1026942952|dbj|LC15…
3	GO:0050794	regulation of cellular process	Biological Process	1780.37	575	Contig2381, Contig1293, Contig414, Contig4440, Contig4322, gi|556006961|gb|JZ499236.1|JZ499236, gi|605060103|gb|KJ174686.1|, gi|16754862|dbj|AB061686.1|, gi|158909316|gb|EX882073.1|EX882073, gi|224966983|dbj|AB469894.1|, gi|556006978|gb|JZ499253.1|JZ499253, gi|262347342|gb|DC995893.1|DC995893, gi|55700086|dbj|AB194200.2|, gi|556012206|gb|JZ506930.1|JZ506930, Contig3234, Contig2267, gi|556004193|g…
3	GO:0007165	signal transduction	Biological Process	795.55	341	Contig2381, Contig1293, Contig4440, Contig4322, gi|1026942986|dbj|LC150778.1|, gi|12862624|dbj|AB055657.1|, gi|605060103|gb|KJ174686.1|, gi|55700134|dbj|AB194224.2|, gi|16754862|dbj|AB061686.1|, Contig1858, gi|158911836|gb|EX884345.1|EX884345, gi|556013885|gb|JZ508001.1|JZ508001, gi|224966983|dbj|AB469894.1|, gi|3819100|emb|Y14617.1|, gi|55700086|dbj|AB194200.2|, gi|262346606|gb|DC997806.1|DC9978…
3	GO:0006950	response to stress	Biological Process	576.55	248	Contig2381, gi|312205484|gb|HM641129.1|, Contig1293, gi|6438121|gb|AU081416.1|AU081416, gi|1026942986|dbj|LC150778.1|, gi|407317380|gb|JX131617.1|, gi|50734746|gb|CA968571.2|CA968571, gi|605060103|gb|KJ174686.1|, gi|151192595|gb|EF635410.1|, gi|3819100|emb|Y14617.1|, Contig3234, gi|556012206|gb|JZ506930.1|JZ506930, gi|556004193|gb|JZ499016.1|JZ499016, gi|1026942952|dbj|LC150761.1|, gi|381147622|g…
3	GO:0048856	anatomical structure development	Biological Process	4212.42	665	gi|325587418|gb|JI257523.1|, gi|158823413|gb|EX823028.1|EX823028, Contig2381, Contig1293, Contig2382, Contig4440, gi|6438121|gb|AU081416.1|AU081416, Contig2023, Contig899, gi|605060103|gb|KJ174686.1|, gi|16754862|dbj|AB061686.1|, gi|87116413|dbj|AB231800.1|, gi|158909316|gb|EX882073.1|EX882073, gi|224966983|dbj|AB469894.1|, gi|262347342|gb|DC995893.1|DC995893, Contig2267, gi|262347098|gb|DC996245…
3	GO:0044700	single organism signaling	Biological Process	885.74	362	Contig2381, Contig1293, Contig4440, Contig4322, gi|1026942986|dbj|LC150778.1|, gi|12862624|dbj|AB055657.1|, gi|605060103|gb|KJ174686.1|, gi|55700134|dbj|AB194224.2|, gi|16754862|dbj|AB061686.1|, gi|158911836|gb|EX884345.1|EX884345, Contig1858, gi|556013885|gb|JZ508001.1|JZ508001, gi|224966983|dbj|AB469894.1|, gi|3819100|emb|Y14617.1|, gi|55700086|dbj|AB194200.2|, gi|262346606|gb|DC997806.1|DC9978…
3	GO:0044710	single-organism metabolic process	Biological Process	435.97	311	gi|158823106|gb|EX822721.1|EX822721, gi|1039337742|gb|KU189151.1|, Contig1171, Contig4441, gi|1039337738|gb|KU189149.1|, gi|556001458|gb|JZ496286.1|JZ496286, gi|556003572|gb|JZ498395.1|JZ498395, gi|50734784|gb|CA968602.2|CA968602, gi|158907805|gb|EX880001.1|EX880001, gi|1039337746|gb|KU189153.1|, gi|224966983|dbj|AB469894.1|, gi|556006978|gb|JZ499253.1|JZ499253, gi|556012373|gb|JZ507097.1|JZ50709…
3	GO:0051716	cellular response to stimulus	Biological Process	671.69	421	Contig2381, Contig1293, Contig4440, Contig4322, gi|605060103|gb|KJ174686.1|, gi|16754862|dbj|AB061686.1|, gi|224966983|dbj|AB469894.1|, gi|55700086|dbj|AB194200.2|, Contig3234, gi|556004193|gb|JZ499016.1|JZ499016, Contig4329, Contig4792, Contig884, gi|556010773|gb|JZ509777.1|JZ509777, Contig3100, Contig3221, Contig1044, gi|55700138|dbj|AB194226.2|, gi|262347831|gb|DC996986.1|DC996986, gi|10016189…
3	GO:0065008	regulation of biological quality	Biological Process	324.54	234	gi|158823413|gb|EX823028.1|EX823028, Contig2381, Contig4441, gi|1026942986|dbj|LC150778.1|, gi|12862624|dbj|AB055657.1|, gi|213066|gb|M14084.1|CYIUIIA, gi|683405541|dbj|AB987996.1|, gi|50734746|gb|CA968571.2|CA968571, gi|533112546|gb|KF055462.1|, gi|605060103|gb|KJ174686.1|, gi|158909316|gb|EX882073.1|EX882073, gi|3819100|emb|Y14617.1|, gi|556012373|gb|JZ507097.1|JZ507097, gi|262347342|gb|DC99589…
3	GO:0044763	single-organism cellular process	Biological Process	2396.92	800	gi|158823413|gb|EX823028.1|EX823028, gi|158823106|gb|EX822721.1|EX822721, Contig2381, Contig1293, Contig899, gi|87116413|dbj|AB231800.1|, gi|158909316|gb|EX882073.1|EX882073, gi|1039337746|gb|KU189153.1|, gi|262347342|gb|DC995893.1|DC995893, gi|556012206|gb|JZ506930.1|JZ506930, Contig3234, gi|50736590|gb|CA970096.2|CA970096, Contig4791, gi|556014217|gb|JZ508333.1|JZ508333, Contig1042, Contig2373,…
3	GO:0044085	cellular component biogenesis	Biological Process	100.59	172	Contig2382, gi|556011766|gb|JZ506490.1|JZ506490, gi|158825387|gb|EX825002.1|EX825002, Contig1570, Contig414, Contig2023, gi|16754864|dbj|AB061687.1|, gi|12862624|dbj|AB055657.1|, Contig817, gi|16754862|dbj|AB061686.1|, gi|87116413|dbj|AB231800.1|, gi|262347342|gb|DC995893.1|DC995893, Contig3234, Contig1454, gi|262346606|gb|DC997806.1|DC997806, Contig2269, gi|158911686|gb|EX884502.1|EX884502, Cont…
4	GO:0046483	heterocycle metabolic process	Biological Process	246.88	321	Contig1171, Contig1293, Contig4441, gi|556001458|gb|JZ496286.1|JZ496286, Contig4440, Contig2142, gi|556006299|gb|JZ504311.1|JZ504311, gi|50734784|gb|CA968602.2|CA968602, gi|158907805|gb|EX880001.1|EX880001, gi|556006961|gb|JZ499236.1|JZ499236, gi|16754862|dbj|AB061686.1|, Contig1858, gi|556013885|gb|JZ508001.1|JZ508001, gi|224966983|dbj|AB469894.1|, gi|556006978|gb|JZ499253.1|JZ499253, gi|5560123…
4	GO:0080090	regulation of primary metabolic process	Biological Process	421.98	233	Contig1293, Contig414, Contig4440, gi|556006299|gb|JZ504311.1|JZ504311, gi|556006961|gb|JZ499236.1|JZ499236, gi|605060103|gb|KJ174686.1|, gi|16754862|dbj|AB061686.1|, Contig1858, gi|556013885|gb|JZ508001.1|JZ508001, gi|158909316|gb|EX882073.1|EX882073, gi|556006978|gb|JZ499253.1|JZ499253, gi|158909189|gb|EX881985.1|EX881985, Contig3234, Contig2267, gi|262346606|gb|DC997806.1|DC997806, gi|55600419…
4	GO:0048731	system development	Biological Process	2021.12	555	gi|158823413|gb|EX823028.1|EX823028, gi|325587418|gb|JI257523.1|, Contig2381, Contig1293, Contig4440, gi|6438121|gb|AU081416.1|AU081416, Contig2023, Contig899, gi|87116413|dbj|AB231800.1|, gi|158909316|gb|EX882073.1|EX882073, gi|224966983|dbj|AB469894.1|, gi|262347342|gb|DC995893.1|DC995893, Contig2267, gi|262347098|gb|DC996245.1|DC996245, gi|556012206|gb|JZ506930.1|JZ506930, Contig2269, gi|61808…
4	GO:0044260	cellular macromolecule metabolic process	Biological Process	860.72	510	Contig1171, Contig2381, Contig1293, Contig2382, Contig4441, Contig414, Contig4440, Contig2023, gi|556007276|gb|JZ499551.1|JZ499551, gi|556006961|gb|JZ499236.1|JZ499236, gi|605060103|gb|KJ174686.1|, gi|16754862|dbj|AB061686.1|, gi|158912036|gb|EX884598.1|EX884598, gi|158909316|gb|EX882073.1|EX882073, gi|224966983|dbj|AB469894.1|, gi|556006978|gb|JZ499253.1|JZ499253, gi|556003158|gb|JZ503694.1|JZ50…
4	GO:1901360	organic cyclic compound metabolic process	Biological Process	271.35	364	gi|1039337742|gb|KU189151.1|, Contig1171, Contig1293, Contig4441, gi|1039337738|gb|KU189149.1|, gi|556001458|gb|JZ496286.1|JZ496286, Contig4440, Contig2142, gi|556006299|gb|JZ504311.1|JZ504311, gi|50734784|gb|CA968602.2|CA968602, gi|158907805|gb|EX880001.1|EX880001, gi|556006961|gb|JZ499236.1|JZ499236, gi|16754862|dbj|AB061686.1|, Contig1858, gi|556013885|gb|JZ508001.1|JZ508001, gi|1039337746|gb|…
4	GO:0048869	cellular developmental process	Biological Process	1137.1	332	gi|158823413|gb|EX823028.1|EX823028, gi|1039337742|gb|KU189151.1|, Contig2381, Contig1293, gi|312205484|gb|HM641129.1|, gi|1039337738|gb|KU189149.1|, gi|6438121|gb|AU081416.1|AU081416, gi|683405541|dbj|AB987996.1|, gi|533112546|gb|KF055462.1|, Contig1858, gi|556013885|gb|JZ508001.1|JZ508001, gi|87116413|dbj|AB231800.1|, gi|158909316|gb|EX882073.1|EX882073, gi|1039337746|gb|KU189153.1|, gi|2249669…
4	GO:0006793	phosphorus metabolic process	Biological Process	203.71	174	Contig1171, Contig2381, Contig4441, gi|556001458|gb|JZ496286.1|JZ496286, Contig2142, gi|158823595|gb|EX823210.1|EX823210, gi|556014443|gb|JZ508559.1|JZ508559, gi|12862624|dbj|AB055657.1|, gi|556013592|gb|JZ507708.1|JZ507708, gi|50734784|gb|CA968602.2|CA968602, gi|158907805|gb|EX880001.1|EX880001, gi|158912036|gb|EX884598.1|EX884598, gi|556002751|gb|JZ503287.1|JZ503287, gi|158909316|gb|EX882073.1|…
4	GO:0009889	regulation of biosynthetic process	Biological Process	413.38	189	gi|158824148|gb|EX823763.1|EX823763, gi|156713693|emb|AJ879149.3|, gi|109279554|gb|EC392306.1|EC392306, Contig1293, gi|158823612|gb|EX823227.1|EX823227, Contig414, Contig1691, gi|158823595|gb|EX823210.1|EX823210, Contig4440, gi|16754864|dbj|AB061687.1|, gi|556006299|gb|JZ504311.1|JZ504311, gi|556006961|gb|JZ499236.1|JZ499236, gi|16754862|dbj|AB061686.1|, Contig1858, gi|3721608|dbj|AB012882.1|, gi…
4	GO:1901564	organonitrogen compound metabolic process	Biological Process	181.14	269	gi|158823106|gb|EX822721.1|EX822721, gi|1039337742|gb|KU189151.1|, Contig1171, Contig2382, Contig4441, gi|1039337738|gb|KU189149.1|, Contig414, gi|556001458|gb|JZ496286.1|JZ496286, Contig2023, gi|158907805|gb|EX880001.1|EX880001, gi|158909316|gb|EX882073.1|EX882073, gi|224966983|dbj|AB469894.1|, gi|1039337746|gb|KU189153.1|, gi|556012373|gb|JZ507097.1|JZ507097, gi|50736231|gb|CA969863.2|CA969863,…
4	GO:0060255	regulation of macromolecule metabolic process	Biological Process	591.58	245	Contig1293, Contig414, Contig4440, gi|556006299|gb|JZ504311.1|JZ504311, gi|556006961|gb|JZ499236.1|JZ499236, gi|605060103|gb|KJ174686.1|, gi|16754862|dbj|AB061686.1|, Contig1858, gi|556013885|gb|JZ508001.1|JZ508001, gi|158909316|gb|EX882073.1|EX882073, gi|556006978|gb|JZ499253.1|JZ499253, gi|158909189|gb|EX881985.1|EX881985, Contig3234, Contig2267, gi|262346606|gb|DC997806.1|DC997806, gi|55600419…
4	GO:0006810	transport	Biological Process	775.98	297	gi|158823413|gb|EX823028.1|EX823028, Contig2381, gi|50733735|gb|CA967697.2|CA967697, gi|158825387|gb|EX825002.1|EX825002, Contig2022, gi|158907805|gb|EX880001.1|EX880001, gi|683405541|dbj|AB987996.1|, gi|109279056|gb|EC392051.1|EC392051, gi|3819100|emb|Y14617.1|, gi|556012373|gb|JZ507097.1|JZ507097, gi|158907691|gb|EX879549.1|EX879549, gi|556010179|gb|JZ509183.1|JZ509183, Contig3234, Contig4328, …
4	GO:0007275	multicellular organism development	Biological Process	2306.53	628	gi|158823413|gb|EX823028.1|EX823028, gi|325587418|gb|JI257523.1|, Contig2381, Contig2382, Contig1293, Contig4440, gi|6438121|gb|AU081416.1|AU081416, Contig2023, Contig899, gi|605060103|gb|KJ174686.1|, gi|16754862|dbj|AB061686.1|, gi|87116413|dbj|AB231800.1|, gi|158909316|gb|EX882073.1|EX882073, gi|224966983|dbj|AB469894.1|, gi|262347342|gb|DC995893.1|DC995893, Contig2267, gi|262347098|gb|DC996245…
4	GO:0048468	cell development	Biological Process	543.92	216	gi|158823413|gb|EX823028.1|EX823028, Contig2381, Contig1293, gi|312205484|gb|HM641129.1|, gi|6438121|gb|AU081416.1|AU081416, gi|533112546|gb|KF055462.1|, Contig1858, gi|87116413|dbj|AB231800.1|, gi|224966983|dbj|AB469894.1|, gi|262347342|gb|DC995893.1|DC995893, Contig2267, Contig2269, gi|381147622|gb|JQ230327.1|, gi|61808323|gb|AY956415.1|, gi|50741578|gb|CF662582.2|CF662582, gi|461496100|gb|JZ19…
4	GO:0031323	regulation of cellular metabolic process	Biological Process	503.11	233	Contig1293, Contig414, Contig4440, gi|556006299|gb|JZ504311.1|JZ504311, gi|556006961|gb|JZ499236.1|JZ499236, gi|605060103|gb|KJ174686.1|, gi|16754862|dbj|AB061686.1|, Contig1858, gi|556013885|gb|JZ508001.1|JZ508001, gi|158909316|gb|EX882073.1|EX882073, gi|556006978|gb|JZ499253.1|JZ499253, gi|158909189|gb|EX881985.1|EX881985, Contig3234, Contig2267, gi|262346606|gb|DC997806.1|DC997806, gi|55600419…
4	GO:0034641	cellular nitrogen compound metabolic process	Biological Process	478.01	425	Contig1171, Contig1293, Contig2382, Contig4441, Contig414, Contig4440, Contig2142, Contig2023, gi|556006961|gb|JZ499236.1|JZ499236, gi|16754862|dbj|AB061686.1|, gi|158909316|gb|EX882073.1|EX882073, gi|224966983|dbj|AB469894.1|, gi|556006978|gb|JZ499253.1|JZ499253, gi|556012373|gb|JZ507097.1|JZ507097, gi|556003158|gb|JZ503694.1|JZ503694, Contig3234, Contig2267, Contig2268, gi|556004193|gb|JZ499016…
4	GO:0043170	macromolecule metabolic process	Biological Process	1397.25	588	Contig1171, Contig2381, Contig1293, Contig2382, Contig4441, Contig414, Contig4440, gi|6438121|gb|AU081416.1|AU081416, Contig2023, gi|556007276|gb|JZ499551.1|JZ499551, Contig537, gi|50734746|gb|CA968571.2|CA968571, gi|556006961|gb|JZ499236.1|JZ499236, gi|605060103|gb|KJ174686.1|, gi|16754862|dbj|AB061686.1|, gi|158912036|gb|EX884598.1|EX884598, gi|158909316|gb|EX882073.1|EX882073, gi|224966983|dbj…
4	GO:1901576	organic substance biosynthetic process	Biological Process	438.76	425	gi|158823106|gb|EX822721.1|EX822721, Contig1171, Contig1293, Contig2382, Contig414, Contig4440, Contig2023, gi|556007276|gb|JZ499551.1|JZ499551, gi|556006961|gb|JZ499236.1|JZ499236, gi|16754862|dbj|AB061686.1|, gi|158909316|gb|EX882073.1|EX882073, gi|224966983|dbj|AB469894.1|, gi|1039337746|gb|KU189153.1|, gi|556006978|gb|JZ499253.1|JZ499253, gi|50736231|gb|CA969863.2|CA969863, Contig3234, Contig…
4	GO:0009888	tissue development	Biological Process	682.11	308	gi|325587418|gb|JI257523.1|, gi|158823413|gb|EX823028.1|EX823028, gi|312205484|gb|HM641129.1|, Contig1293, Contig4440, gi|50739732|gb|CA966249.2|CA966249, gi|6438121|gb|AU081416.1|AU081416, gi|683405541|dbj|AB987996.1|, gi|533112546|gb|KF055462.1|, gi|109279056|gb|EC392051.1|EC392051, gi|605060103|gb|KJ174686.1|, gi|556013885|gb|JZ508001.1|JZ508001, gi|87116413|dbj|AB231800.1|, gi|224966983|dbj|A…
4	GO:0051171	regulation of nitrogen compound metabolic process	Biological Process	362.15	188	gi|158824148|gb|EX823763.1|EX823763, gi|158823093|gb|EX822708.1|EX822708, gi|156713693|emb|AJ879149.3|, gi|109279554|gb|EC392306.1|EC392306, Contig1293, gi|158823612|gb|EX823227.1|EX823227, Contig414, Contig1691, gi|158823595|gb|EX823210.1|EX823210, Contig4440, gi|16754864|dbj|AB061687.1|, gi|556006299|gb|JZ504311.1|JZ504311, gi|556006961|gb|JZ499236.1|JZ499236, gi|16754862|dbj|AB061686.1|, Conti…
4	GO:0006139	nucleobase-containing compound metabolic process	Biological Process	383.44	306	Contig1171, Contig1293, Contig4441, gi|556001458|gb|JZ496286.1|JZ496286, Contig2142, Contig4440, gi|556006299|gb|JZ504311.1|JZ504311, gi|50734784|gb|CA968602.2|CA968602, gi|158907805|gb|EX880001.1|EX880001, gi|556006961|gb|JZ499236.1|JZ499236, gi|16754862|dbj|AB061686.1|, Contig1858, gi|556013885|gb|JZ508001.1|JZ508001, gi|224966983|dbj|AB469894.1|, gi|556006978|gb|JZ499253.1|JZ499253, gi|5560123…
4	GO:0048513	animal organ development	Biological Process	1281.33	459	gi|158823413|gb|EX823028.1|EX823028, gi|325587418|gb|JI257523.1|, Contig1293, Contig4440, gi|6438121|gb|AU081416.1|AU081416, Contig2023, Contig899, gi|87116413|dbj|AB231800.1|, gi|158909316|gb|EX882073.1|EX882073, gi|224966983|dbj|AB469894.1|, gi|262347342|gb|DC995893.1|DC995893, gi|556012206|gb|JZ506930.1|JZ506930, Contig2267, gi|262347098|gb|DC996245.1|DC996245, Contig2269, gi|61808323|gb|AY956…
4	GO:0044249	cellular biosynthetic process	Biological Process	886.6	426	gi|158823106|gb|EX822721.1|EX822721, Contig1171, Contig1293, Contig2382, Contig414, Contig4440, Contig2023, gi|556007276|gb|JZ499551.1|JZ499551, gi|556006961|gb|JZ499236.1|JZ499236, gi|16754862|dbj|AB061686.1|, gi|158909316|gb|EX882073.1|EX882073, gi|224966983|dbj|AB469894.1|, gi|1039337746|gb|KU189153.1|, gi|556006978|gb|JZ499253.1|JZ499253, gi|50736231|gb|CA969863.2|CA969863, Contig3234, Contig…
4	GO:0019538	protein metabolic process	Biological Process	713.62	380	Contig1171, Contig2381, Contig2382, Contig1293, Contig4441, Contig414, Contig2023, gi|6438121|gb|AU081416.1|AU081416, gi|12862624|dbj|AB055657.1|, gi|556007276|gb|JZ499551.1|JZ499551, Contig537, gi|50734746|gb|CA968571.2|CA968571, gi|533112546|gb|KF055462.1|, gi|605060103|gb|KJ174686.1|, gi|158912036|gb|EX884598.1|EX884598, gi|158909316|gb|EX882073.1|EX882073, gi|224966983|dbj|AB469894.1|, gi|392…
4	GO:0006725	cellular aromatic compound metabolic process	Biological Process	612.14	355	gi|1039337742|gb|KU189151.1|, Contig1171, Contig1293, Contig4441, gi|1039337738|gb|KU189149.1|, gi|556001458|gb|JZ496286.1|JZ496286, Contig4440, Contig2142, gi|556006299|gb|JZ504311.1|JZ504311, gi|50734784|gb|CA968602.2|CA968602, gi|158907805|gb|EX880001.1|EX880001, gi|556006961|gb|JZ499236.1|JZ499236, gi|16754862|dbj|AB061686.1|, Contig1858, gi|556013885|gb|JZ508001.1|JZ508001, gi|1039337746|gb|…
4	GO:0044281	small molecule metabolic process	Biological Process	291.98	192	Contig4041, gi|158823106|gb|EX822721.1|EX822721, gi|1039337742|gb|KU189151.1|, Contig1171, Contig4441, gi|1039337738|gb|KU189149.1|, gi|556001458|gb|JZ496286.1|JZ496286, gi|1039337736|gb|KU189148.1|, gi|556003572|gb|JZ498395.1|JZ498395, gi|50734784|gb|CA968602.2|CA968602, gi|158907805|gb|EX880001.1|EX880001, gi|84778154|dbj|AB220585.1|, gi|556002751|gb|JZ503287.1|JZ503287, gi|224966983|dbj|AB4698…
4	GO:0006996	organelle organization	Biological Process	493.59	240	gi|1039337742|gb|KU189151.1|, Contig2382, Contig1293, Contig4441, gi|1039337738|gb|KU189149.1|, Contig2022, Contig2023, gi|12862624|dbj|AB055657.1|, gi|87116413|dbj|AB231800.1|, gi|1039337746|gb|KU189153.1|, gi|151192595|gb|EF635410.1|, gi|556009987|gb|JZ505564.1|JZ505564, Contig3234, Contig2267, gi|262346606|gb|DC997806.1|DC997806, gi|556004193|gb|JZ499016.1|JZ499016, Contig2269, gi|158909263|gb…
5	GO:0010468	regulation of gene expression	Biological Process	434.19	197	Contig1293, Contig414, Contig4440, gi|556006299|gb|JZ504311.1|JZ504311, gi|556006961|gb|JZ499236.1|JZ499236, gi|16754862|dbj|AB061686.1|, Contig1858, gi|556013885|gb|JZ508001.1|JZ508001, gi|556006978|gb|JZ499253.1|JZ499253, gi|158909189|gb|EX881985.1|EX881985, Contig3234, Contig2267, gi|262346606|gb|DC997806.1|DC997806, gi|556004193|gb|JZ499016.1|JZ499016, gi|61808323|gb|AY956415.1|, gi|50741578|…
5	GO:0030154	cell differentiation	Biological Process	1075.55	325	gi|158823413|gb|EX823028.1|EX823028, gi|1039337742|gb|KU189151.1|, Contig2381, Contig1293, gi|312205484|gb|HM641129.1|, gi|1039337738|gb|KU189149.1|, gi|6438121|gb|AU081416.1|AU081416, gi|683405541|dbj|AB987996.1|, gi|533112546|gb|KF055462.1|, Contig1858, gi|556013885|gb|JZ508001.1|JZ508001, gi|87116413|dbj|AB231800.1|, gi|158909316|gb|EX882073.1|EX882073, gi|1039337746|gb|KU189153.1|, gi|2249669…
5	GO:0009790	embryo development	Biological Process	633.22	242	gi|312205484|gb|HM641129.1|, Contig2382, Contig1293, Contig2023, gi|6438121|gb|AU081416.1|AU081416, Contig899, gi|683405541|dbj|AB987996.1|, gi|605060103|gb|KJ174686.1|, gi|87116413|dbj|AB231800.1|, gi|158909189|gb|EX881985.1|EX881985, gi|556012206|gb|JZ506930.1|JZ506930, Contig3234, Contig2267, gi|61808323|gb|AY956415.1|, gi|158913237|gb|EX884854.1|EX884854, gi|50741578|gb|CF662582.2|CF662582, g…
5	GO:0090304	nucleic acid metabolic process	Biological Process	325.51	239	Contig1293, Contig4440, gi|556006299|gb|JZ504311.1|JZ504311, gi|556006961|gb|JZ499236.1|JZ499236, gi|16754862|dbj|AB061686.1|, Contig1858, gi|556013885|gb|JZ508001.1|JZ508001, gi|556006978|gb|JZ499253.1|JZ499253, gi|556003158|gb|JZ503694.1|JZ503694, gi|158909189|gb|EX881985.1|EX881985, Contig3234, Contig2267, gi|262346606|gb|DC997806.1|DC997806, gi|556004193|gb|JZ499016.1|JZ499016, gi|61808323|gb…
5	GO:0034645	cellular macromolecule biosynthetic process	Biological Process	784.02	298	Contig1293, Contig2382, Contig414, Contig4440, Contig2023, gi|556006299|gb|JZ504311.1|JZ504311, gi|556007276|gb|JZ499551.1|JZ499551, gi|556006961|gb|JZ499236.1|JZ499236, gi|16754862|dbj|AB061686.1|, Contig1858, gi|556013885|gb|JZ508001.1|JZ508001, gi|158909316|gb|EX882073.1|EX882073, gi|556006978|gb|JZ499253.1|JZ499253, gi|158909189|gb|EX881985.1|EX881985, Contig2267, Contig3234, gi|262346606|gb|…
5	GO:0044267	cellular protein metabolic process	Biological Process	312.37	308	Contig1171, Contig2381, Contig2382, Contig1293, Contig4441, Contig414, Contig2023, gi|12862624|dbj|AB055657.1|, gi|556007276|gb|JZ499551.1|JZ499551, gi|605060103|gb|KJ174686.1|, gi|158912036|gb|EX884598.1|EX884598, gi|158909316|gb|EX882073.1|EX882073, gi|224966983|dbj|AB469894.1|, gi|556009987|gb|JZ505564.1|JZ505564, Contig3234, Contig2267, Contig4686, gi|262346606|gb|DC997806.1|DC997806, gi|5560…
5	GO:1901566	organonitrogen compound biosynthetic process	Biological Process	118.71	208	gi|158823106|gb|EX822721.1|EX822721, gi|1039337742|gb|KU189151.1|, Contig1171, Contig2382, gi|1039337738|gb|KU189149.1|, Contig414, Contig2023, gi|158907805|gb|EX880001.1|EX880001, gi|158909316|gb|EX882073.1|EX882073, gi|1039337746|gb|KU189153.1|, gi|224966983|dbj|AB469894.1|, gi|50736231|gb|CA969863.2|CA969863, gi|262346606|gb|DC997806.1|DC997806, gi|158913237|gb|EX884854.1|EX884854, Contig401, …
5	GO:0034654	nucleobase-containing compound biosynthetic process	Biological Process	169.09	202	Contig1293, Contig4440, gi|556006299|gb|JZ504311.1|JZ504311, gi|50734784|gb|CA968602.2|CA968602, gi|158907805|gb|EX880001.1|EX880001, gi|556006961|gb|JZ499236.1|JZ499236, gi|16754862|dbj|AB061686.1|, Contig1858, gi|556013885|gb|JZ508001.1|JZ508001, gi|224966983|dbj|AB469894.1|, gi|556006978|gb|JZ499253.1|JZ499253, gi|158909189|gb|EX881985.1|EX881985, Contig2267, Contig3234, gi|262346606|gb|DC9978…
5	GO:0009059	macromolecule biosynthetic process	Biological Process	638.39	303	Contig1293, Contig2382, Contig414, Contig4440, Contig2023, gi|556006299|gb|JZ504311.1|JZ504311, gi|556007276|gb|JZ499551.1|JZ499551, gi|556006961|gb|JZ499236.1|JZ499236, gi|16754862|dbj|AB061686.1|, Contig1858, gi|556013885|gb|JZ508001.1|JZ508001, gi|158909316|gb|EX882073.1|EX882073, gi|556006978|gb|JZ499253.1|JZ499253, gi|158909189|gb|EX881985.1|EX881985, Contig2267, Contig3234, gi|262346606|gb|…
5	GO:0019219	regulation of nucleobase-containing compound metabolic process	Biological Process	265.71	170	gi|158824148|gb|EX823763.1|EX823763, gi|158823093|gb|EX822708.1|EX822708, gi|156713693|emb|AJ879149.3|, gi|109279554|gb|EC392306.1|EC392306, Contig1293, gi|158823612|gb|EX823227.1|EX823227, Contig1691, gi|158823595|gb|EX823210.1|EX823210, Contig4440, gi|16754864|dbj|AB061687.1|, gi|556006299|gb|JZ504311.1|JZ504311, gi|556006961|gb|JZ499236.1|JZ499236, gi|16754862|dbj|AB061686.1|, Contig1858, gi|3…
5	GO:0010467	gene expression	Biological Process	923.41	332	Contig1293, Contig2382, Contig414, Contig4440, Contig2023, gi|556006299|gb|JZ504311.1|JZ504311, gi|556006961|gb|JZ499236.1|JZ499236, gi|16754862|dbj|AB061686.1|, Contig1858, gi|556013885|gb|JZ508001.1|JZ508001, gi|158909316|gb|EX882073.1|EX882073, gi|556006978|gb|JZ499253.1|JZ499253, gi|556003158|gb|JZ503694.1|JZ503694, gi|158909189|gb|EX881985.1|EX881985, Contig2267, Contig3234, gi|262346606|gb|…
5	GO:0010556	regulation of macromolecule biosynthetic process	Biological Process	495.04	180	gi|158824148|gb|EX823763.1|EX823763, gi|109279554|gb|EC392306.1|EC392306, gi|156713693|emb|AJ879149.3|, Contig1293, gi|158823612|gb|EX823227.1|EX823227, Contig414, gi|158823595|gb|EX823210.1|EX823210, Contig4440, Contig1691, gi|16754864|dbj|AB061687.1|, gi|556006299|gb|JZ504311.1|JZ504311, gi|556006961|gb|JZ499236.1|JZ499236, gi|16754862|dbj|AB061686.1|, Contig1858, gi|3721608|dbj|AB012882.1|, gi…
5	GO:0031326	regulation of cellular biosynthetic process	Biological Process	502.37	186	gi|158824148|gb|EX823763.1|EX823763, gi|109279554|gb|EC392306.1|EC392306, gi|156713693|emb|AJ879149.3|, Contig1293, gi|158823612|gb|EX823227.1|EX823227, Contig414, gi|158823595|gb|EX823210.1|EX823210, Contig4440, Contig1691, gi|16754864|dbj|AB061687.1|, gi|556006299|gb|JZ504311.1|JZ504311, gi|556006961|gb|JZ499236.1|JZ499236, gi|16754862|dbj|AB061686.1|, Contig1858, gi|3721608|dbj|AB012882.1|, gi…
5	GO:0043412	macromolecule modification	Biological Process	118.63	175	Contig1171, Contig2381, Contig1293, gi|158823612|gb|EX823227.1|EX823227, Contig4441, gi|158823595|gb|EX823210.1|EX823210, Contig4289, gi|556014443|gb|JZ508559.1|JZ508559, gi|12862624|dbj|AB055657.1|, gi|556007276|gb|JZ499551.1|JZ499551, gi|765276|gb|S74449.1|, gi|556006961|gb|JZ499236.1|JZ499236, gi|158912036|gb|EX884598.1|EX884598, gi|3721608|dbj|AB012882.1|, gi|158909316|gb|EX882073.1|EX882073,…
5	GO:0016070	RNA metabolic process	Biological Process	478.98	225	Contig1293, Contig4440, gi|556006299|gb|JZ504311.1|JZ504311, gi|556006961|gb|JZ499236.1|JZ499236, gi|16754862|dbj|AB061686.1|, Contig1858, gi|556013885|gb|JZ508001.1|JZ508001, gi|556006978|gb|JZ499253.1|JZ499253, gi|556003158|gb|JZ503694.1|JZ503694, gi|158909189|gb|EX881985.1|EX881985, Contig2267, Contig3234, gi|262346606|gb|DC997806.1|DC997806, gi|556004193|gb|JZ499016.1|JZ499016, gi|61808323|gb…
5	GO:0019438	aromatic compound biosynthetic process	Biological Process	115.01	239	gi|1039337742|gb|KU189151.1|, Contig1293, gi|1039337738|gb|KU189149.1|, Contig4440, gi|556006299|gb|JZ504311.1|JZ504311, gi|50734784|gb|CA968602.2|CA968602, gi|158907805|gb|EX880001.1|EX880001, gi|556006961|gb|JZ499236.1|JZ499236, gi|16754862|dbj|AB061686.1|, Contig1858, gi|556013885|gb|JZ508001.1|JZ508001, gi|1039337746|gb|KU189153.1|, gi|224966983|dbj|AB469894.1|, gi|556006978|gb|JZ499253.1|JZ4…
5	GO:0072359	circulatory system development	Biological Process	292.95	187	gi|325587418|gb|JI257523.1|, gi|158823093|gb|EX822708.1|EX822708, Contig4164, Contig1293, Contig4287, Contig1570, Contig4440, gi|425874850|dbj|AB723858.1|, gi|12862624|dbj|AB055657.1|, gi|556006299|gb|JZ504311.1|JZ504311, gi|84778154|dbj|AB220585.1|, gi|109280522|gb|EC392803.1|EC392803, Contig1858, gi|556013885|gb|JZ508001.1|JZ508001, gi|87116413|dbj|AB231800.1|, gi|224966983|dbj|AB469894.1|, gi|…
5	GO:0007399	nervous system development	Biological Process	612.91	228	gi|158823413|gb|EX823028.1|EX823028, Contig2381, Contig1293, gi|312205484|gb|HM641129.1|, gi|6438121|gb|AU081416.1|AU081416, gi|533112546|gb|KF055462.1|, Contig1858, gi|224966983|dbj|AB469894.1|, gi|262347342|gb|DC995893.1|DC995893, Contig2267, Contig2269, gi|61808323|gb|AY956415.1|, gi|215433728|gb|EU919570.1|, gi|461496100|gb|JZ198426.1|JZ198426, Contig522, Contig3221, gi|158826341|gb|EX825956.…
5	GO:0018130	heterocycle biosynthetic process	Biological Process	115.03	210	Contig1171, Contig1293, Contig4440, gi|556006299|gb|JZ504311.1|JZ504311, gi|50734784|gb|CA968602.2|CA968602, gi|158907805|gb|EX880001.1|EX880001, gi|556006961|gb|JZ499236.1|JZ499236, gi|16754862|dbj|AB061686.1|, Contig1858, gi|556013885|gb|JZ508001.1|JZ508001, gi|224966983|dbj|AB469894.1|, gi|556006978|gb|JZ499253.1|JZ499253, gi|158909189|gb|EX881985.1|EX881985, Contig2267, Contig3234, gi|2623466…
5	GO:1901362	organic cyclic compound biosynthetic process	Biological Process	121.61	247	gi|1039337742|gb|KU189151.1|, Contig1171, Contig1293, gi|1039337738|gb|KU189149.1|, Contig4440, gi|556006299|gb|JZ504311.1|JZ504311, gi|50734784|gb|CA968602.2|CA968602, gi|158907805|gb|EX880001.1|EX880001, gi|556006961|gb|JZ499236.1|JZ499236, gi|16754862|dbj|AB061686.1|, Contig1858, gi|556013885|gb|JZ508001.1|JZ508001, gi|1039337746|gb|KU189153.1|, gi|224966983|dbj|AB469894.1|, gi|556006978|gb|JZ…
5	GO:0044271	cellular nitrogen compound biosynthetic process	Biological Process	488.31	327	Contig1293, Contig2382, Contig414, Contig4440, Contig2023, gi|556006299|gb|JZ504311.1|JZ504311, gi|50734784|gb|CA968602.2|CA968602, gi|158907805|gb|EX880001.1|EX880001, gi|556006961|gb|JZ499236.1|JZ499236, gi|16754862|dbj|AB061686.1|, Contig1858, gi|556013885|gb|JZ508001.1|JZ508001, gi|158909316|gb|EX882073.1|EX882073, gi|224966983|dbj|AB469894.1|, gi|556006978|gb|JZ499253.1|JZ499253, gi|15890918…
6	GO:2000112	regulation of cellular macromolecule biosynthetic process	Biological Process	363.42	176	gi|158824148|gb|EX823763.1|EX823763, gi|109279554|gb|EC392306.1|EC392306, gi|156713693|emb|AJ879149.3|, Contig1293, gi|158823612|gb|EX823227.1|EX823227, Contig414, gi|158823595|gb|EX823210.1|EX823210, Contig4440, Contig1691, gi|16754864|dbj|AB061687.1|, gi|556006299|gb|JZ504311.1|JZ504311, gi|556006961|gb|JZ499236.1|JZ499236, gi|16754862|dbj|AB061686.1|, Contig1858, gi|3721608|dbj|AB012882.1|, gi…
1	GO:0005575	cellular_component	Cellular Component	4285.27	1431	gi|158823413|gb|EX823028.1|EX823028, Contig2381, gi|158823106|gb|EX822721.1|EX822721, Contig2382, Contig1293, Contig414, gi|325587330|gb|JI257435.1|, Contig4322, Contig899, gi|556007276|gb|JZ499551.1|JZ499551, gi|50734746|gb|CA968571.2|CA968571, gi|158909316|gb|EX882073.1|EX882073, gi|87116413|dbj|AB231800.1|, gi|1039337746|gb|KU189153.1|, gi|109282600|gb|EC393871.1|EC393871, gi|556006978|gb|JZ49…
2	GO:0032991	macromolecular complex	Cellular Component	176.94	350	Contig2382, Contig1293, Contig414, gi|325587330|gb|JI257435.1|, Contig2023, gi|158907805|gb|EX880001.1|EX880001, gi|556006961|gb|JZ499236.1|JZ499236, gi|16754862|dbj|AB061686.1|, gi|158909316|gb|EX882073.1|EX882073, gi|87116413|dbj|AB231800.1|, gi|224966983|dbj|AB469894.1|, gi|556012373|gb|JZ507097.1|JZ507097, gi|109278478|gb|EC391743.1|EC391743, gi|829497829|dbj|LC060438.1|, Contig3234, Contig46…
2	GO:0043226	organelle	Cellular Component	1293.22	742	gi|158823413|gb|EX823028.1|EX823028, Contig2381, gi|158823106|gb|EX822721.1|EX822721, Contig2382, Contig1293, Contig4441, Contig2022, Contig2023, Contig899, gi|556007276|gb|JZ499551.1|JZ499551, gi|407317380|gb|JX131617.1|, gi|556006961|gb|JZ499236.1|JZ499236, gi|605060103|gb|KJ174686.1|, gi|16754862|dbj|AB061686.1|, gi|158909316|gb|EX882073.1|EX882073, gi|87116413|dbj|AB231800.1|, gi|556006978|gb…
2	GO:0044422	organelle part	Cellular Component	540.36	383	Contig2382, gi|158825387|gb|EX825002.1|EX825002, gi|556004612|gb|JZ500999.1|JZ500999, Contig2022, Contig2023, Contig899, gi|407317380|gb|JX131617.1|, gi|158907805|gb|EX880001.1|EX880001, gi|556006961|gb|JZ499236.1|JZ499236, gi|605060103|gb|KJ174686.1|, Contig1858, gi|158909316|gb|EX882073.1|EX882073, gi|87116413|dbj|AB231800.1|, Contig3234, gi|50736231|gb|CA969863.2|CA969863, gi|556004193|gb|JZ49…
2	GO:0044425	membrane part	Cellular Component	1294.08	583	gi|158823413|gb|EX823028.1|EX823028, Contig535, gi|325587330|gb|JI257435.1|, Contig2022, gi|556007276|gb|JZ499551.1|JZ499551, Contig899, gi|407317380|gb|JX131617.1|, gi|556006961|gb|JZ499236.1|JZ499236, gi|605060103|gb|KJ174686.1|, gi|224966983|dbj|AB469894.1|, gi|1039337746|gb|KU189153.1|, gi|556012373|gb|JZ507097.1|JZ507097, gi|55700086|dbj|AB194200.2|, gi|50736231|gb|CA969863.2|CA969863, Conti…
2	GO:0016020	membrane	Cellular Component	1783.48	665	gi|158823413|gb|EX823028.1|EX823028, Contig535, gi|325587330|gb|JI257435.1|, Contig2022, gi|6438121|gb|AU081416.1|AU081416, gi|556007276|gb|JZ499551.1|JZ499551, Contig899, gi|407317380|gb|JX131617.1|, gi|556006961|gb|JZ499236.1|JZ499236, gi|605060103|gb|KJ174686.1|, gi|224966983|dbj|AB469894.1|, gi|1039337746|gb|KU189153.1|, gi|556012373|gb|JZ507097.1|JZ507097, gi|55700086|dbj|AB194200.2|, Contig…
2	GO:0005623	cell	Cellular Component	2680.45	1137	gi|158823413|gb|EX823028.1|EX823028, Contig2381, gi|158823106|gb|EX822721.1|EX822721, Contig2382, Contig1293, Contig414, gi|325587330|gb|JI257435.1|, Contig899, gi|556007276|gb|JZ499551.1|JZ499551, gi|158909316|gb|EX882073.1|EX882073, gi|87116413|dbj|AB231800.1|, gi|109282600|gb|EC393871.1|EC393871, gi|556006978|gb|JZ499253.1|JZ499253, gi|262347342|gb|DC995893.1|DC995893, gi|556012206|gb|JZ506930…
2	GO:0044464	cell part	Cellular Component	4466.48	1137	gi|158823413|gb|EX823028.1|EX823028, Contig2381, gi|158823106|gb|EX822721.1|EX822721, Contig2382, Contig1293, Contig414, gi|325587330|gb|JI257435.1|, Contig899, gi|556007276|gb|JZ499551.1|JZ499551, gi|158909316|gb|EX882073.1|EX882073, gi|87116413|dbj|AB231800.1|, gi|556006978|gb|JZ499253.1|JZ499253, gi|109282600|gb|EC393871.1|EC393871, gi|262347342|gb|DC995893.1|DC995893, gi|556012206|gb|JZ506930…
3	GO:0043227	membrane-bounded organelle	Cellular Component	796.63	597	gi|158823413|gb|EX823028.1|EX823028, Contig2381, gi|158823106|gb|EX822721.1|EX822721, Contig1293, Contig4441, Contig2022, Contig899, gi|556007276|gb|JZ499551.1|JZ499551, gi|407317380|gb|JX131617.1|, gi|556006961|gb|JZ499236.1|JZ499236, gi|605060103|gb|KJ174686.1|, gi|16754862|dbj|AB061686.1|, gi|556006978|gb|JZ499253.1|JZ499253, Contig3234, gi|556012206|gb|JZ506930.1|JZ506930, Contig4686, gi|5073…
3	GO:0005622	intracellular	Cellular Component	3427.17	963	gi|158823413|gb|EX823028.1|EX823028, Contig2381, gi|158823106|gb|EX822721.1|EX822721, Contig2382, Contig1293, Contig414, Contig899, gi|556007276|gb|JZ499551.1|JZ499551, gi|158909316|gb|EX882073.1|EX882073, gi|87116413|dbj|AB231800.1|, gi|556006978|gb|JZ499253.1|JZ499253, gi|262347342|gb|DC995893.1|DC995893, gi|556012206|gb|JZ506930.1|JZ506930, Contig3234, Contig4328, gi|50736590|gb|CA970096.2|CA9…
3	GO:0043228	non-membrane-bounded organelle	Cellular Component	305.98	233	Contig2382, Contig4441, gi|556004612|gb|JZ500999.1|JZ500999, Contig2023, gi|407317380|gb|JX131617.1|, Contig1858, gi|158909316|gb|EX882073.1|EX882073, gi|87116413|dbj|AB231800.1|, Contig3234, gi|262346606|gb|DC997806.1|DC997806, gi|556004193|gb|JZ499016.1|JZ499016, gi|556010933|gb|JZ509937.1|JZ509937, gi|158909263|gb|EX882709.1|EX882709, Contig2943, Contig4791, gi|158913237|gb|EX884854.1|EX884854…
3	GO:0031224	intrinsic component of membrane	Cellular Component	873.99	488	gi|158823413|gb|EX823028.1|EX823028, gi|325587330|gb|JI257435.1|, Contig535, Contig2022, gi|556007276|gb|JZ499551.1|JZ499551, Contig899, gi|556006961|gb|JZ499236.1|JZ499236, gi|605060103|gb|KJ174686.1|, gi|224966983|dbj|AB469894.1|, gi|1039337746|gb|KU189153.1|, gi|55700086|dbj|AB194200.2|, gi|50736231|gb|CA969863.2|CA969863, gi|50736590|gb|CA970096.2|CA970096, gi|224830249|gb|FJ716101.1|, Contig…
3	GO:0044446	intracellular organelle part	Cellular Component	706.75	373	Contig2382, gi|158825387|gb|EX825002.1|EX825002, gi|556004612|gb|JZ500999.1|JZ500999, Contig2022, Contig2023, Contig899, gi|407317380|gb|JX131617.1|, gi|158907805|gb|EX880001.1|EX880001, gi|556006961|gb|JZ499236.1|JZ499236, gi|605060103|gb|KJ174686.1|, Contig1858, gi|158909316|gb|EX882073.1|EX882073, gi|87116413|dbj|AB231800.1|, Contig3234, gi|50736231|gb|CA969863.2|CA969863, gi|556004193|gb|JZ49…
3	GO:0043229	intracellular organelle	Cellular Component	2000.33	733	gi|158823413|gb|EX823028.1|EX823028, Contig2381, gi|158823106|gb|EX822721.1|EX822721, Contig2382, Contig1293, Contig4441, Contig2022, Contig2023, Contig899, gi|556007276|gb|JZ499551.1|JZ499551, gi|407317380|gb|JX131617.1|, gi|556006961|gb|JZ499236.1|JZ499236, gi|605060103|gb|KJ174686.1|, gi|16754862|dbj|AB061686.1|, gi|158909316|gb|EX882073.1|EX882073, gi|87116413|dbj|AB231800.1|, gi|556006978|gb…
3	GO:0043234	protein complex	Cellular Component	116.24	195	gi|325587330|gb|JI257435.1|, Contig414, gi|158907805|gb|EX880001.1|EX880001, gi|556006961|gb|JZ499236.1|JZ499236, gi|16754862|dbj|AB061686.1|, gi|87116413|dbj|AB231800.1|, gi|224966983|dbj|AB469894.1|, gi|109278478|gb|EC391743.1|EC391743, gi|829497829|dbj|LC060438.1|, gi|556012373|gb|JZ507097.1|JZ507097, Contig3234, Contig4686, gi|262346606|gb|DC997806.1|DC997806, Contig4328, gi|38603529|dbj|AB11…
3	GO:0044424	intracellular part	Cellular Component	3331.57	948	gi|158823413|gb|EX823028.1|EX823028, Contig2381, gi|158823106|gb|EX822721.1|EX822721, Contig2382, Contig1293, Contig414, Contig899, gi|556007276|gb|JZ499551.1|JZ499551, gi|158909316|gb|EX882073.1|EX882073, gi|87116413|dbj|AB231800.1|, gi|556006978|gb|JZ499253.1|JZ499253, gi|262347342|gb|DC995893.1|DC995893, gi|556012206|gb|JZ506930.1|JZ506930, Contig3234, Contig4328, gi|50736590|gb|CA970096.2|CA9…
3	GO:0071944	cell periphery	Cellular Component	521.35	241	gi|158823413|gb|EX823028.1|EX823028, gi|325587330|gb|JI257435.1|, gi|1026942986|dbj|LC150778.1|, gi|683405541|dbj|AB987996.1|, gi|109279056|gb|EC392051.1|EC392051, gi|55700134|dbj|AB194224.2|, gi|224966983|dbj|AB469894.1|, gi|829497829|dbj|LC060438.1|, gi|556012373|gb|JZ507097.1|JZ507097, gi|109278478|gb|EC391743.1|EC391743, gi|55700086|dbj|AB194200.2|, Contig2267, gi|556010179|gb|JZ509183.1|JZ50…
3	GO:0005886	plasma membrane	Cellular Component	457.52	236	gi|158823413|gb|EX823028.1|EX823028, gi|325587330|gb|JI257435.1|, gi|1026942986|dbj|LC150778.1|, gi|683405541|dbj|AB987996.1|, gi|109279056|gb|EC392051.1|EC392051, gi|55700134|dbj|AB194224.2|, gi|224966983|dbj|AB469894.1|, gi|109278478|gb|EC391743.1|EC391743, gi|829497829|dbj|LC060438.1|, gi|556012373|gb|JZ507097.1|JZ507097, gi|55700086|dbj|AB194200.2|, gi|556010179|gb|JZ509183.1|JZ509183, Contig…
4	GO:0043231	intracellular membrane-bounded organelle	Cellular Component	1048.1	569	gi|158823413|gb|EX823028.1|EX823028, Contig2381, gi|158823106|gb|EX822721.1|EX822721, Contig1293, Contig4441, Contig2022, Contig899, gi|556007276|gb|JZ499551.1|JZ499551, gi|407317380|gb|JX131617.1|, gi|556006961|gb|JZ499236.1|JZ499236, gi|605060103|gb|KJ174686.1|, gi|16754862|dbj|AB061686.1|, gi|556006978|gb|JZ499253.1|JZ499253, Contig3234, gi|556012206|gb|JZ506930.1|JZ506930, Contig4686, gi|5073…
4	GO:0016021	integral component of membrane	Cellular Component	545.71	479	gi|158823413|gb|EX823028.1|EX823028, gi|325587330|gb|JI257435.1|, Contig535, Contig2022, gi|556007276|gb|JZ499551.1|JZ499551, Contig899, gi|556006961|gb|JZ499236.1|JZ499236, gi|605060103|gb|KJ174686.1|, gi|224966983|dbj|AB469894.1|, gi|1039337746|gb|KU189153.1|, gi|55700086|dbj|AB194200.2|, gi|50736231|gb|CA969863.2|CA969863, gi|50736590|gb|CA970096.2|CA970096, Contig4792, Contig2011, Contig4311,…
4	GO:0044444	cytoplasmic part	Cellular Component	1004.81	455	gi|158823106|gb|EX822721.1|EX822721, Contig2381, Contig2382, Contig4441, Contig414, Contig2022, Contig2023, Contig899, gi|556007276|gb|JZ499551.1|JZ499551, gi|407317380|gb|JX131617.1|, gi|605060103|gb|KJ174686.1|, gi|158909316|gb|EX882073.1|EX882073, gi|224966983|dbj|AB469894.1|, gi|262347342|gb|DC995893.1|DC995893, Contig2267, Contig3234, gi|50736231|gb|CA969863.2|CA969863, Contig4328, gi|158909…
4	GO:0043232	intracellular non-membrane-bounded organelle	Cellular Component	509.96	233	Contig2382, Contig4441, gi|556004612|gb|JZ500999.1|JZ500999, Contig2023, gi|407317380|gb|JX131617.1|, Contig1858, gi|158909316|gb|EX882073.1|EX882073, gi|87116413|dbj|AB231800.1|, Contig3234, gi|262346606|gb|DC997806.1|DC997806, gi|556004193|gb|JZ499016.1|JZ499016, gi|556010933|gb|JZ509937.1|JZ509937, gi|158909263|gb|EX882709.1|EX882709, Contig2943, Contig4791, gi|158913237|gb|EX884854.1|EX884854…
4	GO:0005737	cytoplasm	Cellular Component	1400.84	726	gi|158823413|gb|EX823028.1|EX823028, gi|158823106|gb|EX822721.1|EX822721, Contig2381, Contig1171, Contig2382, Contig1293, Contig4441, Contig414, Contig2022, Contig2023, Contig899, gi|556007276|gb|JZ499551.1|JZ499551, Contig537, gi|407317380|gb|JX131617.1|, gi|605060103|gb|KJ174686.1|, gi|16754862|dbj|AB061686.1|, gi|158909316|gb|EX882073.1|EX882073, gi|224966983|dbj|AB469894.1|, gi|262347342|gb|D…
5	GO:0005634	nucleus	Cellular Component	463.49	331	Contig2381, gi|50733735|gb|CA967697.2|CA967697, Contig1293, Contig4441, gi|158825387|gb|EX825002.1|EX825002, gi|556004612|gb|JZ500999.1|JZ500999, gi|556006299|gb|JZ504311.1|JZ504311, gi|556006961|gb|JZ499236.1|JZ499236, gi|16754862|dbj|AB061686.1|, gi|556013885|gb|JZ508001.1|JZ508001, gi|262346914|gb|DC996483.1|DC996483, gi|151192595|gb|EF635410.1|, gi|556006978|gb|JZ499253.1|JZ499253, Contig3234…
1	GO:0003674	molecular_function	Molecular Function	3297.39	1487	gi|158823413|gb|EX823028.1|EX823028, gi|158823106|gb|EX822721.1|EX822721, Contig2381, gi|556009721|gb|JZ505298.1|JZ505298, Contig2382, Contig1293, Contig414, Contig2142, Contig4322, gi|556007276|gb|JZ499551.1|JZ499551, gi|50734746|gb|CA968571.2|CA968571, gi|158912036|gb|EX884598.1|EX884598, gi|158909316|gb|EX882073.1|EX882073, gi|87116413|dbj|AB231800.1|, gi|1039337746|gb|KU189153.1|, gi|55600697…
2	GO:0005488	binding	Molecular Function	3181.27	1014	gi|158823413|gb|EX823028.1|EX823028, gi|556009721|gb|JZ505298.1|JZ505298, Contig2381, gi|158823106|gb|EX822721.1|EX822721, Contig2382, Contig1293, Contig414, Contig4322, gi|556007276|gb|JZ499551.1|JZ499551, gi|50734746|gb|CA968571.2|CA968571, gi|158912036|gb|EX884598.1|EX884598, gi|87116413|dbj|AB231800.1|, gi|158909316|gb|EX882073.1|EX882073, gi|1039337746|gb|KU189153.1|, gi|556006978|gb|JZ49925…
2	GO:0003824	catalytic activity	Molecular Function	1417.56	643	gi|158823413|gb|EX823028.1|EX823028, gi|158823106|gb|EX822721.1|EX822721, Contig1171, Contig2381, Contig1293, Contig4441, Contig4440, Contig2142, gi|6438121|gb|AU081416.1|AU081416, gi|556007276|gb|JZ499551.1|JZ499551, Contig779, Contig537, gi|407317380|gb|JX131617.1|, gi|50734746|gb|CA968571.2|CA968571, gi|158912036|gb|EX884598.1|EX884598, gi|87116413|dbj|AB231800.1|, gi|1039337746|gb|KU189153.1|…
3	GO:0016740	transferase activity	Molecular Function	317.81	190	Contig1171, Contig2381, gi|158823106|gb|EX822721.1|EX822721, Contig4441, gi|158823595|gb|EX823210.1|EX823210, gi|556001458|gb|JZ496286.1|JZ496286, Contig2142, gi|12862624|dbj|AB055657.1|, gi|556007276|gb|JZ499551.1|JZ499551, gi|556013592|gb|JZ507708.1|JZ507708, gi|158912036|gb|EX884598.1|EX884598, gi|224966983|dbj|AB469894.1|, gi|556009776|gb|JZ505353.1|JZ505353, gi|556008360|gb|JZ501900.1|JZ5019…
3	GO:0043167	ion binding	Molecular Function	801.63	553	gi|158823413|gb|EX823028.1|EX823028, Contig2381, gi|158823106|gb|EX822721.1|EX822721, Contig4440, gi|6438121|gb|AU081416.1|AU081416, gi|556007276|gb|JZ499551.1|JZ499551, Contig537, gi|407317380|gb|JX131617.1|, gi|50734746|gb|CA968571.2|CA968571, gi|158912036|gb|EX884598.1|EX884598, gi|87116413|dbj|AB231800.1|, gi|224966983|dbj|AB469894.1|, gi|1039337746|gb|KU189153.1|, gi|556012373|gb|JZ507097.1|…
3	GO:0016787	hydrolase activity	Molecular Function	512.74	262	gi|158823413|gb|EX823028.1|EX823028, Contig1293, gi|118547663|gb|DW720710.1|DW720710, Contig4440, gi|6438121|gb|AU081416.1|AU081416, gi|50734784|gb|CA968602.2|CA968602, Contig537, Contig779, gi|158907805|gb|EX880001.1|EX880001, gi|50734746|gb|CA968571.2|CA968571, gi|533112546|gb|KF055462.1|, Contig1858, gi|87116413|dbj|AB231800.1|, gi|151192595|gb|EF635410.1|, gi|3929908|dbj|AB007004.1|, gi|55601…
3	GO:1901363	heterocyclic compound binding	Molecular Function	998.13	528	gi|158823413|gb|EX823028.1|EX823028, Contig2381, gi|158823106|gb|EX822721.1|EX822721, Contig2382, Contig4441, Contig414, Contig779, gi|556006961|gb|JZ499236.1|JZ499236, gi|158912036|gb|EX884598.1|EX884598, gi|16754862|dbj|AB061686.1|, gi|87116413|dbj|AB231800.1|, gi|158909316|gb|EX882073.1|EX882073, gi|224966983|dbj|AB469894.1|, gi|556006978|gb|JZ499253.1|JZ499253, gi|556012373|gb|JZ507097.1|JZ50…
3	GO:0005515	protein binding	Molecular Function	702.35	354	gi|158823413|gb|EX823028.1|EX823028, gi|325587418|gb|JI257523.1|, gi|556009721|gb|JZ505298.1|JZ505298, gi|312205484|gb|HM641129.1|, Contig4441, gi|158825387|gb|EX825002.1|EX825002, Contig4440, Contig2022, Contig4322, gi|213066|gb|M14084.1|CYIUIIA, gi|605060103|gb|KJ174686.1|, gi|16754862|dbj|AB061686.1|, gi|87116413|dbj|AB231800.1|, gi|556006978|gb|JZ499253.1|JZ499253, gi|151192595|gb|EF635410.1|…
3	GO:0097367	carbohydrate derivative binding	Molecular Function	40.52	239	gi|158823413|gb|EX823028.1|EX823028, Contig2381, gi|556001458|gb|JZ496286.1|JZ496286, gi|12862624|dbj|AB055657.1|, gi|158912036|gb|EX884598.1|EX884598, gi|87116413|dbj|AB231800.1|, gi|224966983|dbj|AB469894.1|, gi|151192595|gb|EF635410.1|, gi|556012373|gb|JZ507097.1|JZ507097, gi|556009987|gb|JZ505564.1|JZ505564, Contig3234, Contig1852, gi|50739792|gb|CA966309.2|CA966309, Contig2943, gi|381147622|…
3	GO:0097159	organic cyclic compound binding	Molecular Function	1023.93	538	gi|158823413|gb|EX823028.1|EX823028, Contig2381, gi|158823106|gb|EX822721.1|EX822721, Contig2382, Contig4441, Contig414, Contig779, gi|556006961|gb|JZ499236.1|JZ499236, gi|158912036|gb|EX884598.1|EX884598, gi|16754862|dbj|AB061686.1|, gi|87116413|dbj|AB231800.1|, gi|158909316|gb|EX882073.1|EX882073, gi|224966983|dbj|AB469894.1|, gi|556006978|gb|JZ499253.1|JZ499253, gi|556012373|gb|JZ507097.1|JZ50…
3	GO:0036094	small molecule binding	Molecular Function	506.84	291	gi|158823413|gb|EX823028.1|EX823028, Contig2381, Contig4441, gi|556001458|gb|JZ496286.1|JZ496286, Contig414, gi|12862624|dbj|AB055657.1|, gi|556003572|gb|JZ498395.1|JZ498395, gi|158912036|gb|EX884598.1|EX884598, gi|87116413|dbj|AB231800.1|, gi|224966983|dbj|AB469894.1|, gi|151192595|gb|EF635410.1|, gi|556006978|gb|JZ499253.1|JZ499253, gi|556012373|gb|JZ507097.1|JZ507097, gi|556009987|gb|JZ505564.…
4	GO:0003676	nucleic acid binding	Molecular Function	489.72	256	Contig2382, Contig414, gi|556006961|gb|JZ499236.1|JZ499236, gi|16754862|dbj|AB061686.1|, gi|158909316|gb|EX882073.1|EX882073, gi|556013885|gb|JZ508001.1|JZ508001, gi|158909189|gb|EX881985.1|EX881985, gi|556003158|gb|JZ503694.1|JZ503694, gi|556004193|gb|JZ499016.1|JZ499016, gi|556012777|gb|JZ510069.1|JZ510069, gi|158913237|gb|EX884854.1|EX884854, gi|50741578|gb|CF662582.2|CF662582, Contig2252, Con…
4	GO:0043169	cation binding	Molecular Function	295.57	323	gi|158823413|gb|EX823028.1|EX823028, gi|1039337742|gb|KU189151.1|, gi|1039337738|gb|KU189149.1|, gi|556001458|gb|JZ496286.1|JZ496286, Contig4440, gi|6438121|gb|AU081416.1|AU081416, gi|50739732|gb|CA966249.2|CA966249, gi|556006299|gb|JZ504311.1|JZ504311, gi|556007276|gb|JZ499551.1|JZ499551, gi|556003572|gb|JZ498395.1|JZ498395, Contig537, gi|407317380|gb|JX131617.1|, gi|50734746|gb|CA968571.2|CA968…
4	GO:0032553	ribonucleotide binding	Molecular Function	49.37	223	gi|158823413|gb|EX823028.1|EX823028, Contig2381, gi|556001458|gb|JZ496286.1|JZ496286, gi|12862624|dbj|AB055657.1|, gi|158912036|gb|EX884598.1|EX884598, gi|87116413|dbj|AB231800.1|, gi|224966983|dbj|AB469894.1|, gi|151192595|gb|EF635410.1|, gi|556012373|gb|JZ507097.1|JZ507097, gi|556009987|gb|JZ505564.1|JZ505564, Contig3234, gi|50739792|gb|CA966309.2|CA966309, Contig2943, gi|381147622|gb|JQ230327.…
4	GO:0043168	anion binding	Molecular Function	120.01	272	gi|158823413|gb|EX823028.1|EX823028, Contig2381, gi|158823106|gb|EX822721.1|EX822721, gi|556001458|gb|JZ496286.1|JZ496286, gi|12862624|dbj|AB055657.1|, gi|158912036|gb|EX884598.1|EX884598, gi|87116413|dbj|AB231800.1|, gi|224966983|dbj|AB469894.1|, gi|151192595|gb|EF635410.1|, gi|556012373|gb|JZ507097.1|JZ507097, gi|556009987|gb|JZ505564.1|JZ505564, gi|262347011|gb|DC996580.1|DC996580, Contig3234,…
4	GO:1901265	nucleoside phosphate binding	Molecular Function	263.8	281	gi|158823413|gb|EX823028.1|EX823028, Contig2381, Contig4441, gi|556001458|gb|JZ496286.1|JZ496286, Contig414, gi|12862624|dbj|AB055657.1|, gi|556003572|gb|JZ498395.1|JZ498395, gi|158912036|gb|EX884598.1|EX884598, gi|87116413|dbj|AB231800.1|, gi|224966983|dbj|AB469894.1|, gi|556006978|gb|JZ499253.1|JZ499253, gi|151192595|gb|EF635410.1|, gi|556012373|gb|JZ507097.1|JZ507097, gi|556009987|gb|JZ505564.…
4	GO:0001882	nucleoside binding	Molecular Function	47.95	220	gi|158823413|gb|EX823028.1|EX823028, Contig2381, gi|556001458|gb|JZ496286.1|JZ496286, gi|12862624|dbj|AB055657.1|, gi|158912036|gb|EX884598.1|EX884598, gi|87116413|dbj|AB231800.1|, gi|224966983|dbj|AB469894.1|, gi|151192595|gb|EF635410.1|, gi|556012373|gb|JZ507097.1|JZ507097, gi|556009987|gb|JZ505564.1|JZ505564, Contig3234, gi|50739792|gb|CA966309.2|CA966309, Contig2943, gi|381147622|gb|JQ230327.…
4	GO:0000166	nucleotide binding	Molecular Function	336.17	281	gi|158823413|gb|EX823028.1|EX823028, Contig2381, Contig4441, gi|556001458|gb|JZ496286.1|JZ496286, Contig414, gi|12862624|dbj|AB055657.1|, gi|556003572|gb|JZ498395.1|JZ498395, gi|158912036|gb|EX884598.1|EX884598, gi|87116413|dbj|AB231800.1|, gi|224966983|dbj|AB469894.1|, gi|556006978|gb|JZ499253.1|JZ499253, gi|151192595|gb|EF635410.1|, gi|556012373|gb|JZ507097.1|JZ507097, gi|556009987|gb|JZ505564.…
5	GO:0017076	purine nucleotide binding	Molecular Function	48.17	221	gi|158823413|gb|EX823028.1|EX823028, Contig2381, gi|556001458|gb|JZ496286.1|JZ496286, gi|12862624|dbj|AB055657.1|, gi|158912036|gb|EX884598.1|EX884598, gi|87116413|dbj|AB231800.1|, gi|224966983|dbj|AB469894.1|, gi|151192595|gb|EF635410.1|, gi|556012373|gb|JZ507097.1|JZ507097, gi|556009987|gb|JZ505564.1|JZ505564, Contig3234, gi|50739792|gb|CA966309.2|CA966309, Contig2943, gi|381147622|gb|JQ230327.…
5	GO:0001883	purine nucleoside binding	Molecular Function	79.92	220	gi|158823413|gb|EX823028.1|EX823028, Contig2381, gi|556001458|gb|JZ496286.1|JZ496286, gi|12862624|dbj|AB055657.1|, gi|158912036|gb|EX884598.1|EX884598, gi|87116413|dbj|AB231800.1|, gi|224966983|dbj|AB469894.1|, gi|151192595|gb|EF635410.1|, gi|556012373|gb|JZ507097.1|JZ507097, gi|556009987|gb|JZ505564.1|JZ505564, Contig3234, gi|50739792|gb|CA966309.2|CA966309, Contig2943, gi|381147622|gb|JQ230327.…
5	GO:0032555	purine ribonucleotide binding	Molecular Function	80.28	221	gi|158823413|gb|EX823028.1|EX823028, Contig2381, gi|556001458|gb|JZ496286.1|JZ496286, gi|12862624|dbj|AB055657.1|, gi|158912036|gb|EX884598.1|EX884598, gi|87116413|dbj|AB231800.1|, gi|224966983|dbj|AB469894.1|, gi|151192595|gb|EF635410.1|, gi|556012373|gb|JZ507097.1|JZ507097, gi|556009987|gb|JZ505564.1|JZ505564, Contig3234, gi|50739792|gb|CA966309.2|CA966309, Contig2943, gi|381147622|gb|JQ230327.…
5	GO:0032549	ribonucleoside binding	Molecular Function	79.92	220	gi|158823413|gb|EX823028.1|EX823028, Contig2381, gi|556001458|gb|JZ496286.1|JZ496286, gi|12862624|dbj|AB055657.1|, gi|158912036|gb|EX884598.1|EX884598, gi|87116413|dbj|AB231800.1|, gi|224966983|dbj|AB469894.1|, gi|151192595|gb|EF635410.1|, gi|556012373|gb|JZ507097.1|JZ507097, gi|556009987|gb|JZ505564.1|JZ505564, Contig3234, gi|50739792|gb|CA966309.2|CA966309, Contig2943, gi|381147622|gb|JQ230327.…
5	GO:0046872	metal ion binding	Molecular Function	487.62	317	gi|158823413|gb|EX823028.1|EX823028, gi|1039337742|gb|KU189151.1|, gi|1039337738|gb|KU189149.1|, gi|556001458|gb|JZ496286.1|JZ496286, Contig4440, gi|6438121|gb|AU081416.1|AU081416, gi|50739732|gb|CA966249.2|CA966249, gi|556006299|gb|JZ504311.1|JZ504311, gi|556003572|gb|JZ498395.1|JZ498395, gi|556007276|gb|JZ499551.1|JZ499551, Contig537, gi|407317380|gb|JX131617.1|, gi|50734746|gb|CA968571.2|CA968…
5	GO:0035639	purine ribonucleoside triphosphate binding	Molecular Function	132	220	gi|158823413|gb|EX823028.1|EX823028, Contig2381, gi|556001458|gb|JZ496286.1|JZ496286, gi|12862624|dbj|AB055657.1|, gi|158912036|gb|EX884598.1|EX884598, gi|87116413|dbj|AB231800.1|, gi|224966983|dbj|AB469894.1|, gi|151192595|gb|EF635410.1|, gi|556012373|gb|JZ507097.1|JZ507097, gi|556009987|gb|JZ505564.1|JZ505564, Contig3234, gi|50739792|gb|CA966309.2|CA966309, Contig2943, gi|381147622|gb|JQ230327.…
6	GO:0030554	adenyl nucleotide binding	Molecular Function	66.24	182	gi|158823413|gb|EX823028.1|EX823028, Contig2381, gi|556001458|gb|JZ496286.1|JZ496286, gi|158909306|gb|EX882063.1|EX882063, Contig1330, gi|12862624|dbj|AB055657.1|, gi|2351220|dbj|D89991.1|, gi|158906449|gb|EX879220.1|EX879220, gi|556008384|gb|JZ501924.1|JZ501924, gi|158912036|gb|EX884598.1|EX884598, gi|87116413|dbj|AB231800.1|, gi|224966983|dbj|AB469894.1|, gi|556012373|gb|JZ507097.1|JZ507097, gi…
6	GO:0005524	ATP binding	Molecular Function	181	181	gi|158823413|gb|EX823028.1|EX823028, Contig2381, gi|556001458|gb|JZ496286.1|JZ496286, gi|158909306|gb|EX882063.1|EX882063, Contig1330, gi|12862624|dbj|AB055657.1|, gi|2351220|dbj|D89991.1|, gi|158906449|gb|EX879220.1|EX879220, gi|556008384|gb|JZ501924.1|JZ501924, gi|158912036|gb|EX884598.1|EX884598, gi|87116413|dbj|AB231800.1|, gi|224966983|dbj|AB469894.1|, gi|556012373|gb|JZ507097.1|JZ507097, gi…
6	GO:0032550	purine ribonucleoside binding	Molecular Function	133.2	220	gi|158823413|gb|EX823028.1|EX823028, Contig2381, gi|556001458|gb|JZ496286.1|JZ496286, gi|12862624|dbj|AB055657.1|, gi|158912036|gb|EX884598.1|EX884598, gi|87116413|dbj|AB231800.1|, gi|224966983|dbj|AB469894.1|, gi|151192595|gb|EF635410.1|, gi|556012373|gb|JZ507097.1|JZ507097, gi|556009987|gb|JZ505564.1|JZ505564, Contig3234, gi|50739792|gb|CA966309.2|CA966309, Contig2943, gi|381147622|gb|JQ230327.…
6	GO:0032559	adenyl ribonucleotide binding	Molecular Function	110.4	182	gi|158823413|gb|EX823028.1|EX823028, Contig2381, gi|556001458|gb|JZ496286.1|JZ496286, gi|158909306|gb|EX882063.1|EX882063, Contig1330, gi|12862624|dbj|AB055657.1|, gi|2351220|dbj|D89991.1|, gi|158906449|gb|EX879220.1|EX879220, gi|556008384|gb|JZ501924.1|JZ501924, gi|158912036|gb|EX884598.1|EX884598, gi|87116413|dbj|AB231800.1|, gi|224966983|dbj|AB469894.1|, gi|556012373|gb|JZ507097.1|JZ507097, gi…

## Sheet: Supplementary Table S7
Supplementary Table S7. Results of the GO term annotation for targets of up-regulated and dwon-regulated miRNAs from P3 vs. P1 comparison. The GO terms annotation was performed by the Blast2GO software.
Level	GO ID	GO Name	GO Type	Nodescore	#Seqs	Sequence Names
1	GO:0008150	biological_process	Biological Process	79.46	38	Contig3273, gi|158824529|gb|EX824144.1|EX824144, Contig357, gi|600972014|gb|KJ141167.1|, gi|515019310|gb|KC795559.1|, gi|1026942968|dbj|LC150769.1|, Contig917, gi|158823768|gb|EX823383.1|EX823383, gi|1026942982|dbj|LC150776.1|, gi|325587350|gb|JI257455.1|, gi|556006526|gb|JZ504538.1|JZ504538, gi|158824426|gb|EX824041.1|EX824041, Contig3575, Contig2300, Contig4323, gi|1033478601|dbj|LC149726.1|, g…
2	GO:0032502	developmental process	Biological Process	16.9	8	Contig3273, gi|158824426|gb|EX824041.1|EX824041, gi|10954036|gb|AF309557.1|, gi|532642324|gb|KF241721.1|, gi|407908082|gb|JX446582.1|, gi|828346483|gb|KP661172.1|, gi|196049281|dbj|AB429307.1|, Contig1998
2	GO:0044699	single-organism process	Biological Process	59.78	30	Contig3273, gi|158824529|gb|EX824144.1|EX824144, Contig357, gi|600972014|gb|KJ141167.1|, gi|515019310|gb|KC795559.1|, gi|1026942968|dbj|LC150769.1|, gi|158823768|gb|EX823383.1|EX823383, gi|1026942982|dbj|LC150776.1|, gi|325587350|gb|JI257455.1|, gi|556006526|gb|JZ504538.1|JZ504538, gi|158824426|gb|EX824041.1|EX824041, Contig4323, Contig2300, Contig3575, gi|1033478601|dbj|LC149726.1|, gi|102694296…
2	GO:0048519	negative regulation of biological process	Biological Process	1.71	4	gi|515019310|gb|KC795559.1|, gi|407908082|gb|JX446582.1|, gi|828346483|gb|KP661172.1|, gi|196049281|dbj|AB429307.1|
2	GO:0048518	positive regulation of biological process	Biological Process	2.38	7	gi|1026942982|dbj|LC150776.1|, gi|158824529|gb|EX824144.1|EX824144, gi|1026942968|dbj|LC150769.1|, gi|407908082|gb|JX446582.1|, gi|1026942964|dbj|LC150767.1|, gi|828346483|gb|KP661172.1|, gi|196049281|dbj|AB429307.1|
2	GO:0023052	signaling	Biological Process	9.59	15	gi|158824529|gb|EX824144.1|EX824144, gi|1026942968|dbj|LC150769.1|, gi|407908082|gb|JX446582.1|, gi|828346483|gb|KP661172.1|, gi|50741202|gb|CF662311.2|CF662311, gi|158823768|gb|EX823383.1|EX823383, gi|1026942982|dbj|LC150776.1|, gi|158824426|gb|EX824041.1|EX824041, Contig4323, Contig2300, Contig3575, gi|158908583|gb|EX881262.1|EX881262, gi|1026942964|dbj|LC150767.1|, Contig1998, gi|196049281|dbj…
2	GO:0008152	metabolic process	Biological Process	7.12	20	Contig2193, gi|158824529|gb|EX824144.1|EX824144, Contig3273, gi|10954036|gb|AF309557.1|, gi|374842293|gb|JF411610.1|, gi|600972014|gb|KJ141167.1|, Contig404, gi|56145744|gb|AU312555.1|AU312555, gi|407908082|gb|JX446582.1|, gi|300676316|gb|GQ376154.1|, gi|828346483|gb|KP661172.1|, gi|325587350|gb|JI257455.1|, gi|262346278|gb|DC997478.1|DC997478, gi|158908902|gb|EX881451.1|EX881451, Contig3575, gi|…
2	GO:0050896	response to stimulus	Biological Process	14.51	19	gi|158824529|gb|EX824144.1|EX824144, Contig3273, gi|515019310|gb|KC795559.1|, gi|1026942968|dbj|LC150769.1|, gi|407908082|gb|JX446582.1|, gi|300676316|gb|GQ376154.1|, gi|828346483|gb|KP661172.1|, gi|50741202|gb|CF662311.2|CF662311, gi|158823768|gb|EX823383.1|EX823383, gi|1026942982|dbj|LC150776.1|, gi|158824426|gb|EX824041.1|EX824041, Contig4323, Contig3575, Contig2300, gi|158908583|gb|EX881262.1…
2	GO:0002376	immune system process	Biological Process	2.95	6	gi|1026942982|dbj|LC150776.1|, gi|1026942968|dbj|LC150769.1|, gi|407908082|gb|JX446582.1|, gi|1026942964|dbj|LC150767.1|, gi|828346483|gb|KP661172.1|, gi|196049281|dbj|AB429307.1|
2	GO:0032501	multicellular organismal process	Biological Process	6.51	12	Contig3273, gi|10954036|gb|AF309557.1|, gi|1026942968|dbj|LC150769.1|, gi|407908082|gb|JX446582.1|, gi|828346483|gb|KP661172.1|, gi|158824426|gb|EX824041.1|EX824041, Contig3575, gi|158908583|gb|EX881262.1|EX881262, gi|532642324|gb|KF241721.1|, gi|1026942964|dbj|LC150767.1|, gi|196049281|dbj|AB429307.1|, Contig1998
2	GO:0050789	regulation of biological process	Biological Process	24	19	gi|158824529|gb|EX824144.1|EX824144, gi|515019310|gb|KC795559.1|, gi|1026942968|dbj|LC150769.1|, gi|407908082|gb|JX446582.1|, gi|828346483|gb|KP661172.1|, gi|50741202|gb|CF662311.2|CF662311, gi|158823768|gb|EX823383.1|EX823383, gi|1026942982|dbj|LC150776.1|, gi|556006526|gb|JZ504538.1|JZ504538, gi|158824426|gb|EX824041.1|EX824041, Contig4323, Contig2300, Contig3575, gi|158908583|gb|EX881262.1|EX8…
2	GO:0040011	locomotion	Biological Process	0.54	5	gi|158824426|gb|EX824041.1|EX824041, gi|407908082|gb|JX446582.1|, gi|828346483|gb|KP661172.1|, Contig1998, gi|196049281|dbj|AB429307.1|
2	GO:0051179	localization	Biological Process	6.88	18	gi|10954036|gb|AF309557.1|, Contig357, gi|515019310|gb|KC795559.1|, Contig404, gi|1026942968|dbj|LC150769.1|, gi|407908082|gb|JX446582.1|, Contig917, gi|109280152|gb|EC392614.1|EC392614, gi|828346483|gb|KP661172.1|, gi|158823768|gb|EX823383.1|EX823383, gi|556006526|gb|JZ504538.1|JZ504538, gi|158824426|gb|EX824041.1|EX824041, gi|262346278|gb|DC997478.1|DC997478, gi|1033478601|dbj|LC149726.1|, gi|3…
2	GO:0071840	cellular component organization or biogenesis	Biological Process	2.01	10	gi|158824529|gb|EX824144.1|EX824144, gi|556006526|gb|JZ504538.1|JZ504538, Contig357, Contig3575, gi|1033478601|dbj|LC149726.1|, gi|56145744|gb|AU312555.1|AU312555, gi|407908082|gb|JX446582.1|, gi|337756088|gb|JG017297.1|JG017297, gi|109280152|gb|EC392614.1|EC392614, gi|828346483|gb|KP661172.1|
2	GO:0009987	cellular process	Biological Process	69.78	34	gi|158824529|gb|EX824144.1|EX824144, Contig3273, Contig357, gi|515019310|gb|KC795559.1|, gi|1026942968|dbj|LC150769.1|, gi|158823768|gb|EX823383.1|EX823383, gi|325587350|gb|JI257455.1|, gi|1026942982|dbj|LC150776.1|, gi|556006526|gb|JZ504538.1|JZ504538, gi|158824426|gb|EX824041.1|EX824041, Contig3575, Contig4323, Contig2300, gi|1033478601|dbj|LC149726.1|, gi|31322605|gb|AY249415.1|, gi|337756088|…
2	GO:0065007	biological regulation	Biological Process	14.82	21	gi|158824529|gb|EX824144.1|EX824144, gi|515019310|gb|KC795559.1|, gi|1026942968|dbj|LC150769.1|, gi|407908082|gb|JX446582.1|, gi|828346483|gb|KP661172.1|, gi|50741202|gb|CF662311.2|CF662311, gi|109280152|gb|EC392614.1|EC392614, gi|158823768|gb|EX823383.1|EX823383, gi|1026942982|dbj|LC150776.1|, gi|556006526|gb|JZ504538.1|JZ504538, gi|158824426|gb|EX824041.1|EX824041, Contig4323, Contig2300, Conti…
3	GO:0048522	positive regulation of cellular process	Biological Process	2.49	4	gi|158824529|gb|EX824144.1|EX824144, gi|407908082|gb|JX446582.1|, gi|828346483|gb|KP661172.1|, gi|196049281|dbj|AB429307.1|
3	GO:0050794	regulation of cellular process	Biological Process	36.66	17	gi|158824529|gb|EX824144.1|EX824144, gi|1026942968|dbj|LC150769.1|, gi|407908082|gb|JX446582.1|, gi|828346483|gb|KP661172.1|, gi|50741202|gb|CF662311.2|CF662311, gi|158823768|gb|EX823383.1|EX823383, gi|1026942982|dbj|LC150776.1|, gi|556006526|gb|JZ504538.1|JZ504538, gi|158824426|gb|EX824041.1|EX824041, Contig4323, Contig3575, Contig2300, gi|158908583|gb|EX881262.1|EX881262, gi|532642324|gb|KF2417…
3	GO:0044763	single-organism cellular process	Biological Process	9.28	19	Contig2193, gi|158824529|gb|EX824144.1|EX824144, gi|10954036|gb|AF309557.1|, Contig357, gi|515019310|gb|KC795559.1|, Contig404, gi|1026942968|dbj|LC150769.1|, gi|407908082|gb|JX446582.1|, gi|828346483|gb|KP661172.1|, gi|50741202|gb|CF662311.2|CF662311, gi|109280152|gb|EC392614.1|EC392614, gi|556006526|gb|JZ504538.1|JZ504538, gi|158824426|gb|EX824041.1|EX824041, Contig3575, gi|158908583|gb|EX88126…
3	GO:0007154	cell communication	Biological Process	15.51	15	gi|158824529|gb|EX824144.1|EX824144, gi|1026942968|dbj|LC150769.1|, gi|407908082|gb|JX446582.1|, gi|828346483|gb|KP661172.1|, gi|50741202|gb|CF662311.2|CF662311, gi|158823768|gb|EX823383.1|EX823383, gi|1026942982|dbj|LC150776.1|, gi|158824426|gb|EX824041.1|EX824041, Contig4323, Contig2300, Contig3575, gi|158908583|gb|EX881262.1|EX881262, gi|1026942964|dbj|LC150767.1|, Contig1998, gi|196049281|dbj…
3	GO:0044767	single-organism developmental process	Biological Process	24.2	8	Contig3273, gi|158824426|gb|EX824041.1|EX824041, gi|10954036|gb|AF309557.1|, gi|532642324|gb|KF241721.1|, gi|407908082|gb|JX446582.1|, gi|828346483|gb|KP661172.1|, gi|196049281|dbj|AB429307.1|, Contig1998
3	GO:0016043	cellular component organization	Biological Process	2.51	9	gi|158824529|gb|EX824144.1|EX824144, gi|556006526|gb|JZ504538.1|JZ504538, Contig357, Contig3575, gi|1033478601|dbj|LC149726.1|, gi|407908082|gb|JX446582.1|, gi|337756088|gb|JG017297.1|JG017297, gi|109280152|gb|EC392614.1|EC392614, gi|828346483|gb|KP661172.1|
3	GO:0044700	single organism signaling	Biological Process	15.51	15	gi|158824529|gb|EX824144.1|EX824144, gi|1026942968|dbj|LC150769.1|, gi|407908082|gb|JX446582.1|, gi|828346483|gb|KP661172.1|, gi|50741202|gb|CF662311.2|CF662311, gi|158823768|gb|EX823383.1|EX823383, gi|1026942982|dbj|LC150776.1|, gi|158824426|gb|EX824041.1|EX824041, Contig4323, Contig2300, Contig3575, gi|158908583|gb|EX881262.1|EX881262, gi|1026942964|dbj|LC150767.1|, Contig1998, gi|196049281|dbj…
3	GO:0044707	single-multicellular organism process	Biological Process	10.14	12	Contig3273, gi|10954036|gb|AF309557.1|, gi|1026942968|dbj|LC150769.1|, gi|407908082|gb|JX446582.1|, gi|828346483|gb|KP661172.1|, gi|158824426|gb|EX824041.1|EX824041, Contig3575, gi|158908583|gb|EX881262.1|EX881262, gi|532642324|gb|KF241721.1|, gi|1026942964|dbj|LC150767.1|, gi|196049281|dbj|AB429307.1|, Contig1998
3	GO:0007165	signal transduction	Biological Process	24.57	15	gi|158824529|gb|EX824144.1|EX824144, gi|1026942968|dbj|LC150769.1|, gi|407908082|gb|JX446582.1|, gi|828346483|gb|KP661172.1|, gi|50741202|gb|CF662311.2|CF662311, gi|158823768|gb|EX823383.1|EX823383, gi|1026942982|dbj|LC150776.1|, gi|158824426|gb|EX824041.1|EX824041, Contig4323, Contig2300, Contig3575, gi|158908583|gb|EX881262.1|EX881262, gi|1026942964|dbj|LC150767.1|, gi|196049281|dbj|AB429307.1|…
3	GO:0009058	biosynthetic process	Biological Process	2.81	12	Contig2193, Contig3273, gi|10954036|gb|AF309557.1|, Contig404, gi|56145744|gb|AU312555.1|AU312555, gi|407908082|gb|JX446582.1|, gi|828346483|gb|KP661172.1|, gi|325587350|gb|JI257455.1|, gi|262346278|gb|DC997478.1|DC997478, gi|31322605|gb|AY249415.1|, Contig3426, gi|196049281|dbj|AB429307.1|
3	GO:0051716	cellular response to stimulus	Biological Process	15.46	17	gi|158824529|gb|EX824144.1|EX824144, Contig3273, gi|1026942968|dbj|LC150769.1|, gi|407908082|gb|JX446582.1|, gi|828346483|gb|KP661172.1|, gi|50741202|gb|CF662311.2|CF662311, gi|158823768|gb|EX823383.1|EX823383, gi|1026942982|dbj|LC150776.1|, gi|158824426|gb|EX824041.1|EX824041, Contig4323, Contig2300, Contig3575, gi|158908583|gb|EX881262.1|EX881262, gi|337756088|gb|JG017297.1|JG017297, gi|1026942…
3	GO:0044238	primary metabolic process	Biological Process	5.23	18	Contig2193, Contig3273, gi|10954036|gb|AF309557.1|, gi|374842293|gb|JF411610.1|, gi|600972014|gb|KJ141167.1|, Contig404, gi|56145744|gb|AU312555.1|AU312555, gi|407908082|gb|JX446582.1|, gi|828346483|gb|KP661172.1|, gi|325587350|gb|JI257455.1|, gi|262346278|gb|DC997478.1|DC997478, Contig3575, gi|158908902|gb|EX881451.1|EX881451, gi|31322605|gb|AY249415.1|, Contig3426, Contig1786, gi|337756088|gb|J…
3	GO:0071704	organic substance metabolic process	Biological Process	7.75	18	Contig2193, Contig3273, gi|10954036|gb|AF309557.1|, gi|374842293|gb|JF411610.1|, gi|600972014|gb|KJ141167.1|, Contig404, gi|56145744|gb|AU312555.1|AU312555, gi|407908082|gb|JX446582.1|, gi|828346483|gb|KP661172.1|, gi|325587350|gb|JI257455.1|, gi|262346278|gb|DC997478.1|DC997478, gi|158908902|gb|EX881451.1|EX881451, Contig3575, gi|31322605|gb|AY249415.1|, Contig3426, gi|337756088|gb|JG017297.1|JG…
3	GO:0065008	regulation of biological quality	Biological Process	0.66	7	gi|1026942982|dbj|LC150776.1|, Contig3575, gi|515019310|gb|KC795559.1|, gi|1033478601|dbj|LC149726.1|, gi|158908583|gb|EX881262.1|EX881262, gi|109280152|gb|EC392614.1|EC392614, gi|196049281|dbj|AB429307.1|
3	GO:0051239	regulation of multicellular organismal process	Biological Process	1.3	5	gi|1026942968|dbj|LC150769.1|, gi|407908082|gb|JX446582.1|, gi|828346483|gb|KP661172.1|, gi|1026942964|dbj|LC150767.1|, gi|196049281|dbj|AB429307.1|
3	GO:0048584	positive regulation of response to stimulus	Biological Process	1.7	6	gi|158824529|gb|EX824144.1|EX824144, gi|1026942982|dbj|LC150776.1|, gi|1026942968|dbj|LC150769.1|, gi|407908082|gb|JX446582.1|, gi|1026942964|dbj|LC150767.1|, gi|828346483|gb|KP661172.1|
3	GO:0009607	response to biotic stimulus	Biological Process	2.32	4	gi|1026942982|dbj|LC150776.1|, gi|515019310|gb|KC795559.1|, gi|1026942968|dbj|LC150769.1|, gi|1026942964|dbj|LC150767.1|
3	GO:0019222	regulation of metabolic process	Biological Process	3.11	5	gi|158824529|gb|EX824144.1|EX824144, gi|407908082|gb|JX446582.1|, gi|337756088|gb|JG017297.1|JG017297, gi|828346483|gb|KP661172.1|, gi|196049281|dbj|AB429307.1|
3	GO:0051641	cellular localization	Biological Process	1.77	4	gi|556006526|gb|JZ504538.1|JZ504538, Contig357, gi|337756088|gb|JG017297.1|JG017297, gi|109280152|gb|EC392614.1|EC392614
3	GO:0009605	response to external stimulus	Biological Process	3.04	4	gi|1026942982|dbj|LC150776.1|, gi|515019310|gb|KC795559.1|, gi|1026942968|dbj|LC150769.1|, gi|1026942964|dbj|LC150767.1|
3	GO:0032879	regulation of localization	Biological Process	0.63	5	gi|556006526|gb|JZ504538.1|JZ504538, gi|515019310|gb|KC795559.1|, gi|1026942968|dbj|LC150769.1|, gi|1026942964|dbj|LC150767.1|, gi|196049281|dbj|AB429307.1|
3	GO:0033036	macromolecule localization	Biological Process	1.1	6	gi|556006526|gb|JZ504538.1|JZ504538, Contig357, gi|1026942968|dbj|LC150769.1|, gi|337756088|gb|JG017297.1|JG017297, gi|109280152|gb|EC392614.1|EC392614, gi|1026942964|dbj|LC150767.1|
3	GO:0002684	positive regulation of immune system process	Biological Process	0.46	4	gi|1026942982|dbj|LC150776.1|, gi|1026942968|dbj|LC150769.1|, gi|1026942964|dbj|LC150767.1|, gi|196049281|dbj|AB429307.1|
3	GO:0044085	cellular component biogenesis	Biological Process	1.79	5	Contig3575, gi|56145744|gb|AU312555.1|AU312555, gi|337756088|gb|JG017297.1|JG017297, gi|407908082|gb|JX446582.1|, gi|828346483|gb|KP661172.1|
3	GO:0006807	nitrogen compound metabolic process	Biological Process	1.43	12	Contig2193, Contig3273, Contig404, gi|56145744|gb|AU312555.1|AU312555, gi|407908082|gb|JX446582.1|, gi|828346483|gb|KP661172.1|, gi|262346278|gb|DC997478.1|DC997478, gi|158908902|gb|EX881451.1|EX881451, gi|31322605|gb|AY249415.1|, Contig3426, gi|337756088|gb|JG017297.1|JG017297, gi|196049281|dbj|AB429307.1|
3	GO:1902578	single-organism localization	Biological Process	0.7	5	Contig357, Contig404, gi|1026942968|dbj|LC150769.1|, gi|109280152|gb|EC392614.1|EC392614, gi|1026942964|dbj|LC150767.1|
3	GO:0051234	establishment of localization	Biological Process	10.06	12	gi|10954036|gb|AF309557.1|, Contig357, gi|515019310|gb|KC795559.1|, Contig404, gi|1026942968|dbj|LC150769.1|, Contig917, gi|158823768|gb|EX823383.1|EX823383, gi|556006526|gb|JZ504538.1|JZ504538, gi|262346278|gb|DC997478.1|DC997478, gi|1033478601|dbj|LC149726.1|, gi|337756088|gb|JG017297.1|JG017297, gi|1026942964|dbj|LC150767.1|
3	GO:0048856	anatomical structure development	Biological Process	20.17	8	Contig3273, gi|158824426|gb|EX824041.1|EX824041, gi|10954036|gb|AF309557.1|, gi|532642324|gb|KF241721.1|, gi|407908082|gb|JX446582.1|, gi|828346483|gb|KP661172.1|, gi|196049281|dbj|AB429307.1|, Contig1998
3	GO:0048583	regulation of response to stimulus	Biological Process	1.63	7	gi|1026942982|dbj|LC150776.1|, gi|158824529|gb|EX824144.1|EX824144, Contig4323, gi|1026942968|dbj|LC150769.1|, gi|407908082|gb|JX446582.1|, gi|1026942964|dbj|LC150767.1|, gi|828346483|gb|KP661172.1|
3	GO:0044710	single-organism metabolic process	Biological Process	4.04	9	Contig2193, gi|325587350|gb|JI257455.1|, gi|10954036|gb|AF309557.1|, gi|374842293|gb|JF411610.1|, gi|600972014|gb|KJ141167.1|, Contig404, gi|407908082|gb|JX446582.1|, gi|300676316|gb|GQ376154.1|, gi|828346483|gb|KP661172.1|
3	GO:0023051	regulation of signaling	Biological Process	0.9	4	gi|158824529|gb|EX824144.1|EX824144, Contig4323, gi|407908082|gb|JX446582.1|, gi|828346483|gb|KP661172.1|
3	GO:0006950	response to stress	Biological Process	5.35	8	gi|1026942982|dbj|LC150776.1|, Contig3575, gi|515019310|gb|KC795559.1|, gi|1026942968|dbj|LC150769.1|, gi|337756088|gb|JG017297.1|JG017297, gi|300676316|gb|GQ376154.1|, gi|1026942964|dbj|LC150767.1|, gi|196049281|dbj|AB429307.1|
3	GO:0044237	cellular metabolic process	Biological Process	4.71	17	Contig2193, gi|158824529|gb|EX824144.1|EX824144, Contig3273, gi|10954036|gb|AF309557.1|, Contig404, gi|56145744|gb|AU312555.1|AU312555, gi|407908082|gb|JX446582.1|, gi|300676316|gb|GQ376154.1|, gi|828346483|gb|KP661172.1|, gi|325587350|gb|JI257455.1|, gi|262346278|gb|DC997478.1|DC997478, gi|158908902|gb|EX881451.1|EX881451, gi|31322605|gb|AY249415.1|, Contig3426, Contig1786, gi|337756088|gb|JG017…
3	GO:0051674	localization of cell	Biological Process	0.54	5	gi|158824426|gb|EX824041.1|EX824041, gi|407908082|gb|JX446582.1|, gi|828346483|gb|KP661172.1|, Contig1998, gi|196049281|dbj|AB429307.1|
3	GO:0048870	cell motility	Biological Process	0.91	5	gi|158824426|gb|EX824041.1|EX824041, gi|407908082|gb|JX446582.1|, gi|828346483|gb|KP661172.1|, Contig1998, gi|196049281|dbj|AB429307.1|
3	GO:0042221	response to chemical	Biological Process	1.88	7	Contig3273, gi|1026942968|dbj|LC150769.1|, gi|407908082|gb|JX446582.1|, gi|300676316|gb|GQ376154.1|, gi|1026942964|dbj|LC150767.1|, gi|828346483|gb|KP661172.1|, gi|196049281|dbj|AB429307.1|
3	GO:0002682	regulation of immune system process	Biological Process	0.74	4	gi|1026942982|dbj|LC150776.1|, gi|1026942968|dbj|LC150769.1|, gi|1026942964|dbj|LC150767.1|, gi|196049281|dbj|AB429307.1|
4	GO:0010646	regulation of cell communication	Biological Process	0.9	4	gi|158824529|gb|EX824144.1|EX824144, Contig4323, gi|407908082|gb|JX446582.1|, gi|828346483|gb|KP661172.1|
4	GO:0043170	macromolecule metabolic process	Biological Process	8.24	12	Contig3273, gi|56145744|gb|AU312555.1|AU312555, gi|407908082|gb|JX446582.1|, gi|828346483|gb|KP661172.1|, gi|262346278|gb|DC997478.1|DC997478, Contig3575, gi|158908902|gb|EX881451.1|EX881451, gi|31322605|gb|AY249415.1|, Contig3426, Contig1786, gi|337756088|gb|JG017297.1|JG017297, gi|196049281|dbj|AB429307.1|
4	GO:0006952	defense response	Biological Process	7.1	4	gi|1026942982|dbj|LC150776.1|, gi|515019310|gb|KC795559.1|, gi|1026942968|dbj|LC150769.1|, gi|1026942964|dbj|LC150767.1|
4	GO:0034641	cellular nitrogen compound metabolic process	Biological Process	1.64	11	Contig3273, gi|262346278|gb|DC997478.1|DC997478, gi|158908902|gb|EX881451.1|EX881451, Contig404, gi|56145744|gb|AU312555.1|AU312555, gi|31322605|gb|AY249415.1|, gi|407908082|gb|JX446582.1|, Contig3426, gi|337756088|gb|JG017297.1|JG017297, gi|828346483|gb|KP661172.1|, gi|196049281|dbj|AB429307.1|
4	GO:0035556	intracellular signal transduction	Biological Process	5.81	4	gi|158824529|gb|EX824144.1|EX824144, Contig4323, gi|407908082|gb|JX446582.1|, gi|828346483|gb|KP661172.1|
4	GO:0042592	homeostatic process	Biological Process	0.4	4	gi|515019310|gb|KC795559.1|, gi|1033478601|dbj|LC149726.1|, gi|158908583|gb|EX881262.1|EX881262, gi|196049281|dbj|AB429307.1|
4	GO:0008219	cell death	Biological Process	1.73	4	gi|407908082|gb|JX446582.1|, gi|828346483|gb|KP661172.1|, gi|50741202|gb|CF662311.2|CF662311, gi|196049281|dbj|AB429307.1|
4	GO:0006996	organelle organization	Biological Process	2.16	4	gi|158824529|gb|EX824144.1|EX824144, gi|556006526|gb|JZ504538.1|JZ504538, Contig357, gi|109280152|gb|EC392614.1|EC392614
4	GO:0048731	system development	Biological Process	18.01	8	Contig3273, gi|158824426|gb|EX824041.1|EX824041, gi|10954036|gb|AF309557.1|, gi|532642324|gb|KF241721.1|, gi|407908082|gb|JX446582.1|, gi|828346483|gb|KP661172.1|, gi|196049281|dbj|AB429307.1|, Contig1998
4	GO:0016477	cell migration	Biological Process	1.51	5	gi|158824426|gb|EX824041.1|EX824041, gi|407908082|gb|JX446582.1|, gi|828346483|gb|KP661172.1|, Contig1998, gi|196049281|dbj|AB429307.1|
4	GO:0044260	cellular macromolecule metabolic process	Biological Process	5.73	11	Contig3273, gi|262346278|gb|DC997478.1|DC997478, gi|158908902|gb|EX881451.1|EX881451, gi|56145744|gb|AU312555.1|AU312555, gi|31322605|gb|AY249415.1|, gi|407908082|gb|JX446582.1|, gi|337756088|gb|JG017297.1|JG017297, Contig1786, Contig3426, gi|828346483|gb|KP661172.1|, gi|196049281|dbj|AB429307.1|
4	GO:1901564	organonitrogen compound metabolic process	Biological Process	1.59	7	Contig2193, Contig3273, gi|262346278|gb|DC997478.1|DC997478, Contig404, gi|56145744|gb|AU312555.1|AU312555, gi|31322605|gb|AY249415.1|, Contig3426
4	GO:0006139	nucleobase-containing compound metabolic process	Biological Process	1.23	7	gi|158908902|gb|EX881451.1|EX881451, Contig404, gi|56145744|gb|AU312555.1|AU312555, gi|407908082|gb|JX446582.1|, gi|337756088|gb|JG017297.1|JG017297, gi|828346483|gb|KP661172.1|, gi|196049281|dbj|AB429307.1|
4	GO:0019538	protein metabolic process	Biological Process	3.46	9	Contig3273, gi|262346278|gb|DC997478.1|DC997478, Contig3575, gi|56145744|gb|AU312555.1|AU312555, gi|31322605|gb|AY249415.1|, Contig1786, gi|407908082|gb|JX446582.1|, Contig3426, gi|828346483|gb|KP661172.1|
4	GO:0043933	macromolecular complex subunit organization	Biological Process	1.57	4	Contig3575, gi|407908082|gb|JX446582.1|, gi|337756088|gb|JG017297.1|JG017297, gi|828346483|gb|KP661172.1|
4	GO:1901576	organic substance biosynthetic process	Biological Process	3	12	Contig2193, Contig3273, gi|10954036|gb|AF309557.1|, Contig404, gi|56145744|gb|AU312555.1|AU312555, gi|407908082|gb|JX446582.1|, gi|828346483|gb|KP661172.1|, gi|325587350|gb|JI257455.1|, gi|262346278|gb|DC997478.1|DC997478, gi|31322605|gb|AY249415.1|, Contig3426, gi|196049281|dbj|AB429307.1|
4	GO:0009966	regulation of signal transduction	Biological Process	1.5	4	gi|158824529|gb|EX824144.1|EX824144, Contig4323, gi|407908082|gb|JX446582.1|, gi|828346483|gb|KP661172.1|
4	GO:0046483	heterocycle metabolic process	Biological Process	0.76	7	gi|158908902|gb|EX881451.1|EX881451, Contig404, gi|56145744|gb|AU312555.1|AU312555, gi|407908082|gb|JX446582.1|, gi|337756088|gb|JG017297.1|JG017297, gi|828346483|gb|KP661172.1|, gi|196049281|dbj|AB429307.1|
4	GO:0022607	cellular component assembly	Biological Process	1.43	4	Contig3575, gi|337756088|gb|JG017297.1|JG017297, gi|407908082|gb|JX446582.1|, gi|828346483|gb|KP661172.1|
4	GO:0045184	establishment of protein localization	Biological Process	1.82	5	gi|556006526|gb|JZ504538.1|JZ504538, Contig357, gi|1026942968|dbj|LC150769.1|, gi|337756088|gb|JG017297.1|JG017297, gi|1026942964|dbj|LC150767.1|
4	GO:0044765	single-organism transport	Biological Process	0.67	4	Contig357, Contig404, gi|1026942968|dbj|LC150769.1|, gi|1026942964|dbj|LC150767.1|
4	GO:0007423	sensory organ development	Biological Process	0.65	4	Contig3273, gi|407908082|gb|JX446582.1|, gi|828346483|gb|KP661172.1|, gi|196049281|dbj|AB429307.1|
4	GO:0070887	cellular response to chemical stimulus	Biological Process	0.98	4	Contig3273, gi|407908082|gb|JX446582.1|, gi|828346483|gb|KP661172.1|, gi|196049281|dbj|AB429307.1|
4	GO:0006928	movement of cell or subcellular component	Biological Process	0.54	5	gi|158824426|gb|EX824041.1|EX824041, gi|407908082|gb|JX446582.1|, gi|828346483|gb|KP661172.1|, Contig1998, gi|196049281|dbj|AB429307.1|
4	GO:0048513	animal organ development	Biological Process	10.2	5	Contig3273, gi|10954036|gb|AF309557.1|, gi|407908082|gb|JX446582.1|, gi|828346483|gb|KP661172.1|, gi|196049281|dbj|AB429307.1|
4	GO:0060255	regulation of macromolecule metabolic process	Biological Process	4.37	4	gi|407908082|gb|JX446582.1|, gi|337756088|gb|JG017297.1|JG017297, gi|828346483|gb|KP661172.1|, gi|196049281|dbj|AB429307.1|
4	GO:0007166	cell surface receptor signaling pathway	Biological Process	6.81	5	Contig2300, gi|158908583|gb|EX881262.1|EX881262, gi|407908082|gb|JX446582.1|, gi|828346483|gb|KP661172.1|, gi|196049281|dbj|AB429307.1|
4	GO:0006793	phosphorus metabolic process	Biological Process	1.35	5	gi|325587350|gb|JI257455.1|, gi|158824529|gb|EX824144.1|EX824144, Contig404, gi|407908082|gb|JX446582.1|, gi|828346483|gb|KP661172.1|
4	GO:0009888	tissue development	Biological Process	4.12	5	gi|158824426|gb|EX824041.1|EX824041, gi|407908082|gb|JX446582.1|, gi|828346483|gb|KP661172.1|, gi|196049281|dbj|AB429307.1|, Contig1998
4	GO:0044281	small molecule metabolic process	Biological Process	0.23	4	Contig2193, gi|325587350|gb|JI257455.1|, gi|10954036|gb|AF309557.1|, Contig404
4	GO:0006725	cellular aromatic compound metabolic process	Biological Process	0.76	7	gi|158908902|gb|EX881451.1|EX881451, Contig404, gi|56145744|gb|AU312555.1|AU312555, gi|407908082|gb|JX446582.1|, gi|337756088|gb|JG017297.1|JG017297, gi|828346483|gb|KP661172.1|, gi|196049281|dbj|AB429307.1|
4	GO:0010033	response to organic substance	Biological Process	1.58	5	gi|1026942968|dbj|LC150769.1|, gi|407908082|gb|JX446582.1|, gi|1026942964|dbj|LC150767.1|, gi|828346483|gb|KP661172.1|, gi|196049281|dbj|AB429307.1|
4	GO:0070727	cellular macromolecule localization	Biological Process	1.5	4	gi|556006526|gb|JZ504538.1|JZ504538, Contig357, gi|337756088|gb|JG017297.1|JG017297, gi|109280152|gb|EC392614.1|EC392614
4	GO:0031323	regulation of cellular metabolic process	Biological Process	1.45	4	gi|158824529|gb|EX824144.1|EX824144, gi|407908082|gb|JX446582.1|, gi|828346483|gb|KP661172.1|, gi|196049281|dbj|AB429307.1|
4	GO:0007275	multicellular organism development	Biological Process	14.28	8	Contig3273, gi|158824426|gb|EX824041.1|EX824041, gi|10954036|gb|AF309557.1|, gi|532642324|gb|KF241721.1|, gi|407908082|gb|JX446582.1|, gi|828346483|gb|KP661172.1|, gi|196049281|dbj|AB429307.1|, Contig1998
4	GO:0044711	single-organism biosynthetic process	Biological Process	0.42	4	Contig2193, gi|325587350|gb|JI257455.1|, gi|10954036|gb|AF309557.1|, Contig404
4	GO:0010941	regulation of cell death	Biological Process	2.3	4	gi|407908082|gb|JX446582.1|, gi|50741202|gb|CF662311.2|CF662311, gi|828346483|gb|KP661172.1|, gi|196049281|dbj|AB429307.1|
4	GO:0044249	cellular biosynthetic process	Biological Process	4.38	11	Contig2193, Contig3273, gi|10954036|gb|AF309557.1|, gi|262346278|gb|DC997478.1|DC997478, Contig404, gi|56145744|gb|AU312555.1|AU312555, gi|31322605|gb|AY249415.1|, gi|407908082|gb|JX446582.1|, Contig3426, gi|828346483|gb|KP661172.1|, gi|196049281|dbj|AB429307.1|
4	GO:0008104	protein localization	Biological Process	1.76	6	gi|556006526|gb|JZ504538.1|JZ504538, Contig357, gi|1026942968|dbj|LC150769.1|, gi|337756088|gb|JG017297.1|JG017297, gi|109280152|gb|EC392614.1|EC392614, gi|1026942964|dbj|LC150767.1|
4	GO:1902589	single-organism organelle organization	Biological Process	2.11	4	gi|158824529|gb|EX824144.1|EX824144, gi|556006526|gb|JZ504538.1|JZ504538, Contig357, gi|109280152|gb|EC392614.1|EC392614
4	GO:1901360	organic cyclic compound metabolic process	Biological Process	0.76	7	gi|158908902|gb|EX881451.1|EX881451, Contig404, gi|56145744|gb|AU312555.1|AU312555, gi|407908082|gb|JX446582.1|, gi|337756088|gb|JG017297.1|JG017297, gi|828346483|gb|KP661172.1|, gi|196049281|dbj|AB429307.1|
4	GO:0043207	response to external biotic stimulus	Biological Process	3.86	4	gi|1026942982|dbj|LC150776.1|, gi|515019310|gb|KC795559.1|, gi|1026942968|dbj|LC150769.1|, gi|1026942964|dbj|LC150767.1|
4	GO:0006810	transport	Biological Process	16.45	12	gi|556006526|gb|JZ504538.1|JZ504538, gi|10954036|gb|AF309557.1|, Contig357, gi|262346278|gb|DC997478.1|DC997478, gi|515019310|gb|KC795559.1|, Contig404, gi|1033478601|dbj|LC149726.1|, gi|1026942968|dbj|LC150769.1|, gi|337756088|gb|JG017297.1|JG017297, Contig917, gi|1026942964|dbj|LC150767.1|, gi|158823768|gb|EX823383.1|EX823383
4	GO:0051049	regulation of transport	Biological Process	0.92	4	gi|556006526|gb|JZ504538.1|JZ504538, gi|515019310|gb|KC795559.1|, gi|1026942968|dbj|LC150769.1|, gi|1026942964|dbj|LC150767.1|
5	GO:1902531	regulation of intracellular signal transduction	Biological Process	1.78	4	gi|158824529|gb|EX824144.1|EX824144, Contig4323, gi|407908082|gb|JX446582.1|, gi|828346483|gb|KP661172.1|
5	GO:0015031	protein transport	Biological Process	2.74	5	gi|556006526|gb|JZ504538.1|JZ504538, Contig357, gi|1026942968|dbj|LC150769.1|, gi|337756088|gb|JG017297.1|JG017297, gi|1026942964|dbj|LC150767.1|
5	GO:0090304	nucleic acid metabolic process	Biological Process	1.58	6	gi|158908902|gb|EX881451.1|EX881451, gi|56145744|gb|AU312555.1|AU312555, gi|407908082|gb|JX446582.1|, gi|337756088|gb|JG017297.1|JG017297, gi|828346483|gb|KP661172.1|, gi|196049281|dbj|AB429307.1|
5	GO:0065003	macromolecular complex assembly	Biological Process	2.38	4	Contig3575, gi|337756088|gb|JG017297.1|JG017297, gi|407908082|gb|JX446582.1|, gi|828346483|gb|KP661172.1|
5	GO:0044271	cellular nitrogen compound biosynthetic process	Biological Process	2.13	9	Contig3273, gi|262346278|gb|DC997478.1|DC997478, Contig404, gi|56145744|gb|AU312555.1|AU312555, gi|31322605|gb|AY249415.1|, gi|407908082|gb|JX446582.1|, Contig3426, gi|828346483|gb|KP661172.1|, gi|196049281|dbj|AB429307.1|
5	GO:0006796	phosphate-containing compound metabolic process	Biological Process	2.25	5	gi|325587350|gb|JI257455.1|, gi|158824529|gb|EX824144.1|EX824144, Contig404, gi|407908082|gb|JX446582.1|, gi|828346483|gb|KP661172.1|
5	GO:1901566	organonitrogen compound biosynthetic process	Biological Process	2.66	7	Contig2193, Contig3273, gi|262346278|gb|DC997478.1|DC997478, Contig404, gi|56145744|gb|AU312555.1|AU312555, gi|31322605|gb|AY249415.1|, Contig3426
5	GO:0043603	cellular amide metabolic process	Biological Process	1.47	5	Contig3273, gi|262346278|gb|DC997478.1|DC997478, gi|56145744|gb|AU312555.1|AU312555, gi|31322605|gb|AY249415.1|, Contig3426
5	GO:0034613	cellular protein localization	Biological Process	2.5	4	gi|556006526|gb|JZ504538.1|JZ504538, Contig357, gi|337756088|gb|JG017297.1|JG017297, gi|109280152|gb|EC392614.1|EC392614
5	GO:0006518	peptide metabolic process	Biological Process	2.45	5	Contig3273, gi|262346278|gb|DC997478.1|DC997478, gi|56145744|gb|AU312555.1|AU312555, gi|31322605|gb|AY249415.1|, Contig3426
5	GO:0009059	macromolecule biosynthetic process	Biological Process	4.21	8	Contig3273, gi|262346278|gb|DC997478.1|DC997478, gi|56145744|gb|AU312555.1|AU312555, gi|31322605|gb|AY249415.1|, gi|407908082|gb|JX446582.1|, Contig3426, gi|828346483|gb|KP661172.1|, gi|196049281|dbj|AB429307.1|
5	GO:0009790	embryo development	Biological Process	5.05	4	Contig3273, gi|407908082|gb|JX446582.1|, gi|828346483|gb|KP661172.1|, gi|196049281|dbj|AB429307.1|
5	GO:0043067	regulation of programmed cell death	Biological Process	3.7	4	gi|407908082|gb|JX446582.1|, gi|50741202|gb|CF662311.2|CF662311, gi|828346483|gb|KP661172.1|, gi|196049281|dbj|AB429307.1|
5	GO:0044267	cellular protein metabolic process	Biological Process	4.86	8	Contig3273, gi|262346278|gb|DC997478.1|DC997478, gi|56145744|gb|AU312555.1|AU312555, gi|31322605|gb|AY249415.1|, gi|407908082|gb|JX446582.1|, Contig1786, Contig3426, gi|828346483|gb|KP661172.1|
5	GO:0018130	heterocycle biosynthetic process	Biological Process	0.66	4	Contig404, gi|407908082|gb|JX446582.1|, gi|828346483|gb|KP661172.1|, gi|196049281|dbj|AB429307.1|
5	GO:0010468	regulation of gene expression	Biological Process	6.86	4	gi|407908082|gb|JX446582.1|, gi|337756088|gb|JG017297.1|JG017297, gi|828346483|gb|KP661172.1|, gi|196049281|dbj|AB429307.1|
5	GO:1901362	organic cyclic compound biosynthetic process	Biological Process	0.66	4	Contig404, gi|407908082|gb|JX446582.1|, gi|828346483|gb|KP661172.1|, gi|196049281|dbj|AB429307.1|
5	GO:0012501	programmed cell death	Biological Process	2.74	4	gi|407908082|gb|JX446582.1|, gi|50741202|gb|CF662311.2|CF662311, gi|828346483|gb|KP661172.1|, gi|196049281|dbj|AB429307.1|
5	GO:0055085	transmembrane transport	Biological Process	2.7	4	Contig357, gi|515019310|gb|KC795559.1|, Contig404, gi|1033478601|dbj|LC149726.1|
5	GO:0016070	RNA metabolic process	Biological Process	2.64	6	gi|158908902|gb|EX881451.1|EX881451, gi|56145744|gb|AU312555.1|AU312555, gi|407908082|gb|JX446582.1|, gi|337756088|gb|JG017297.1|JG017297, gi|828346483|gb|KP661172.1|, gi|196049281|dbj|AB429307.1|
5	GO:0019438	aromatic compound biosynthetic process	Biological Process	0.66	4	Contig404, gi|407908082|gb|JX446582.1|, gi|828346483|gb|KP661172.1|, gi|196049281|dbj|AB429307.1|
5	GO:0034645	cellular macromolecule biosynthetic process	Biological Process	7.02	8	Contig3273, gi|262346278|gb|DC997478.1|DC997478, gi|56145744|gb|AU312555.1|AU312555, gi|31322605|gb|AY249415.1|, gi|407908082|gb|JX446582.1|, Contig3426, gi|828346483|gb|KP661172.1|, gi|196049281|dbj|AB429307.1|
5	GO:0051707	response to other organism	Biological Process	5.16	4	gi|1026942982|dbj|LC150776.1|, gi|515019310|gb|KC795559.1|, gi|1026942968|dbj|LC150769.1|, gi|1026942964|dbj|LC150767.1|
5	GO:0034654	nucleobase-containing compound biosynthetic process	Biological Process	1.05	4	Contig404, gi|407908082|gb|JX446582.1|, gi|828346483|gb|KP661172.1|, gi|196049281|dbj|AB429307.1|
5	GO:0006811	ion transport	Biological Process	3	5	gi|515019310|gb|KC795559.1|, Contig404, gi|1033478601|dbj|LC149726.1|, Contig917, gi|158823768|gb|EX823383.1|EX823383
5	GO:0071702	organic substance transport	Biological Process	1.68	5	gi|556006526|gb|JZ504538.1|JZ504538, Contig357, gi|1026942968|dbj|LC150769.1|, gi|337756088|gb|JG017297.1|JG017297, gi|1026942964|dbj|LC150767.1|
5	GO:0098542	defense response to other organism	Biological Process	5.08	4	gi|1026942982|dbj|LC150776.1|, gi|515019310|gb|KC795559.1|, gi|1026942968|dbj|LC150769.1|, gi|1026942964|dbj|LC150767.1|
5	GO:0010467	gene expression	Biological Process	12.05	10	Contig3273, gi|262346278|gb|DC997478.1|DC997478, gi|158908902|gb|EX881451.1|EX881451, gi|56145744|gb|AU312555.1|AU312555, gi|31322605|gb|AY249415.1|, gi|407908082|gb|JX446582.1|, gi|337756088|gb|JG017297.1|JG017297, Contig3426, gi|828346483|gb|KP661172.1|, gi|196049281|dbj|AB429307.1|
6	GO:0043604	amide biosynthetic process	Biological Process	2.45	5	Contig3273, gi|262346278|gb|DC997478.1|DC997478, gi|56145744|gb|AU312555.1|AU312555, gi|31322605|gb|AY249415.1|, Contig3426
6	GO:0042981	regulation of apoptotic process	Biological Process	6.16	4	gi|407908082|gb|JX446582.1|, gi|828346483|gb|KP661172.1|, gi|50741202|gb|CF662311.2|CF662311, gi|196049281|dbj|AB429307.1|
6	GO:0009617	response to bacterium	Biological Process	2.28	4	gi|1026942982|dbj|LC150776.1|, gi|515019310|gb|KC795559.1|, gi|1026942968|dbj|LC150769.1|, gi|1026942964|dbj|LC150767.1|
6	GO:0006412	translation	Biological Process	6.8	5	Contig3273, gi|262346278|gb|DC997478.1|DC997478, gi|31322605|gb|AY249415.1|, gi|56145744|gb|AU312555.1|AU312555, Contig3426
6	GO:0043043	peptide biosynthetic process	Biological Process	4.08	5	Contig3273, gi|262346278|gb|DC997478.1|DC997478, gi|56145744|gb|AU312555.1|AU312555, gi|31322605|gb|AY249415.1|, Contig3426
6	GO:0006915	apoptotic process	Biological Process	4.56	4	gi|407908082|gb|JX446582.1|, gi|50741202|gb|CF662311.2|CF662311, gi|828346483|gb|KP661172.1|, gi|196049281|dbj|AB429307.1|
1	GO:0005575	cellular_component	Cellular Component	50.54	32	Contig3273, gi|158824529|gb|EX824144.1|EX824144, Contig357, gi|600972014|gb|KJ141167.1|, gi|515019310|gb|KC795559.1|, gi|1026942968|dbj|LC150769.1|, Contig917, gi|158823768|gb|EX823383.1|EX823383, gi|325587350|gb|JI257455.1|, gi|1026942982|dbj|LC150776.1|, gi|556006526|gb|JZ504538.1|JZ504538, Contig2300, Contig3575, gi|1033478601|dbj|LC149726.1|, gi|31322605|gb|AY249415.1|, gi|337756088|gb|JG0172…
2	GO:0032991	macromolecular complex	Cellular Component	6.76	12	gi|158824529|gb|EX824144.1|EX824144, Contig357, gi|600972014|gb|KJ141167.1|, gi|56145744|gb|AU312555.1|AU312555, gi|158823768|gb|EX823383.1|EX823383, Contig3575, gi|158908902|gb|EX881451.1|EX881451, gi|31322605|gb|AY249415.1|, gi|337756088|gb|JG017297.1|JG017297, Contig3426, Contig2636, gi|196049281|dbj|AB429307.1|
2	GO:0016020	membrane	Cellular Component	29.37	17	gi|10954036|gb|AF309557.1|, Contig357, gi|374842293|gb|JF411610.1|, gi|600972014|gb|KJ141167.1|, gi|1026942968|dbj|LC150769.1|, Contig917, gi|109280152|gb|EC392614.1|EC392614, gi|158823768|gb|EX823383.1|EX823383, gi|325587350|gb|JI257455.1|, gi|1026942982|dbj|LC150776.1|, gi|262346278|gb|DC997478.1|DC997478, Contig2300, gi|1033478601|dbj|LC149726.1|, gi|532642324|gb|KF241721.1|, Contig3876, gi|53…
2	GO:0005623	cell	Cellular Component	23.77	24	Contig3273, gi|158824529|gb|EX824144.1|EX824144, Contig357, gi|600972014|gb|KJ141167.1|, gi|1026942968|dbj|LC150769.1|, Contig917, gi|158823768|gb|EX823383.1|EX823383, gi|1026942982|dbj|LC150776.1|, gi|325587350|gb|JI257455.1|, gi|556006526|gb|JZ504538.1|JZ504538, Contig2300, gi|1033478601|dbj|LC149726.1|, gi|31322605|gb|AY249415.1|, gi|337756088|gb|JG017297.1|JG017297, Contig3876, gi|1026942964|…
2	GO:0044421	extracellular region part	Cellular Component	4.18	5	gi|600972014|gb|KJ141167.1|, gi|515019310|gb|KC795559.1|, Contig3575, gi|407908082|gb|JX446582.1|, gi|828346483|gb|KP661172.1|
2	GO:0044425	membrane part	Cellular Component	10.14	16	gi|10954036|gb|AF309557.1|, Contig357, gi|600972014|gb|KJ141167.1|, gi|1026942968|dbj|LC150769.1|, Contig917, gi|109280152|gb|EC392614.1|EC392614, gi|158823768|gb|EX823383.1|EX823383, gi|1026942982|dbj|LC150776.1|, gi|325587350|gb|JI257455.1|, gi|262346278|gb|DC997478.1|DC997478, Contig2300, gi|532642324|gb|KF241721.1|, gi|1033478601|dbj|LC149726.1|, gi|53854584|gb|AY732491.1|, Contig3876, gi|102…
2	GO:0005576	extracellular region	Cellular Component	8.51	6	gi|374842293|gb|JF411610.1|, gi|600972014|gb|KJ141167.1|, gi|515019310|gb|KC795559.1|, Contig3575, gi|407908082|gb|JX446582.1|, gi|828346483|gb|KP661172.1|
2	GO:0043226	organelle	Cellular Component	15.21	17	gi|10954036|gb|AF309557.1|, Contig357, gi|56145744|gb|AU312555.1|AU312555, gi|1026942968|dbj|LC150769.1|, gi|300676316|gb|GQ376154.1|, Contig917, gi|109280152|gb|EC392614.1|EC392614, gi|1026942982|dbj|LC150776.1|, gi|325587350|gb|JI257455.1|, gi|158908902|gb|EX881451.1|EX881451, gi|31322605|gb|AY249415.1|, gi|337756088|gb|JG017297.1|JG017297, Contig3426, Contig3876, gi|1026942964|dbj|LC150767.1|,…
2	GO:0044464	cell part	Cellular Component	39.62	24	Contig3273, gi|158824529|gb|EX824144.1|EX824144, Contig357, gi|600972014|gb|KJ141167.1|, gi|1026942968|dbj|LC150769.1|, Contig917, gi|158823768|gb|EX823383.1|EX823383, gi|1026942982|dbj|LC150776.1|, gi|325587350|gb|JI257455.1|, gi|556006526|gb|JZ504538.1|JZ504538, Contig2300, gi|1033478601|dbj|LC149726.1|, gi|31322605|gb|AY249415.1|, gi|337756088|gb|JG017297.1|JG017297, Contig3876, gi|1026942964|…
2	GO:0044422	organelle part	Cellular Component	2.58	11	gi|325587350|gb|JI257455.1|, gi|10954036|gb|AF309557.1|, Contig357, gi|158908902|gb|EX881451.1|EX881451, gi|31322605|gb|AY249415.1|, gi|56145744|gb|AU312555.1|AU312555, Contig3426, gi|337756088|gb|JG017297.1|JG017297, Contig917, Contig3876, gi|109280152|gb|EC392614.1|EC392614
3	GO:0043228	non-membrane-bounded organelle	Cellular Component	1.83	4	gi|31322605|gb|AY249415.1|, gi|56145744|gb|AU312555.1|AU312555, Contig3426, Contig2636
3	GO:0005622	intracellular	Cellular Component	41.02	20	gi|158824529|gb|EX824144.1|EX824144, Contig3273, gi|10954036|gb|AF309557.1|, Contig357, gi|56145744|gb|AU312555.1|AU312555, gi|1026942968|dbj|LC150769.1|, gi|300676316|gb|GQ376154.1|, Contig917, gi|109280152|gb|EC392614.1|EC392614, gi|1026942982|dbj|LC150776.1|, gi|325587350|gb|JI257455.1|, gi|556006526|gb|JZ504538.1|JZ504538, gi|158908902|gb|EX881451.1|EX881451, gi|31322605|gb|AY249415.1|, gi|33…
3	GO:0005886	plasma membrane	Cellular Component	9.6	6	gi|600972014|gb|KJ141167.1|, Contig2300, gi|1033478601|dbj|LC149726.1|, gi|1026942968|dbj|LC150769.1|, gi|1026942964|dbj|LC150767.1|, gi|158823768|gb|EX823383.1|EX823383
3	GO:0043227	membrane-bounded organelle	Cellular Component	6.09	12	gi|10954036|gb|AF309557.1|, Contig357, gi|300676316|gb|GQ376154.1|, Contig917, gi|109280152|gb|EC392614.1|EC392614, gi|1026942982|dbj|LC150776.1|, gi|325587350|gb|JI257455.1|, gi|158908902|gb|EX881451.1|EX881451, gi|337756088|gb|JG017297.1|JG017297, Contig3876, Contig2636, gi|196049281|dbj|AB429307.1|
3	GO:0043234	protein complex	Cellular Component	8.38	6	gi|158824529|gb|EX824144.1|EX824144, Contig357, Contig3575, gi|158908902|gb|EX881451.1|EX881451, gi|337756088|gb|JG017297.1|JG017297, gi|196049281|dbj|AB429307.1|
3	GO:0071944	cell periphery	Cellular Component	5.76	6	gi|600972014|gb|KJ141167.1|, Contig2300, gi|1033478601|dbj|LC149726.1|, gi|1026942968|dbj|LC150769.1|, gi|1026942964|dbj|LC150767.1|, gi|158823768|gb|EX823383.1|EX823383
3	GO:0012505	endomembrane system	Cellular Component	11.73	7	gi|1026942982|dbj|LC150776.1|, gi|325587350|gb|JI257455.1|, gi|556006526|gb|JZ504538.1|JZ504538, gi|10954036|gb|AF309557.1|, Contig917, Contig3876, gi|109280152|gb|EC392614.1|EC392614
3	GO:0044459	plasma membrane part	Cellular Component	3.12	4	Contig2300, gi|1033478601|dbj|LC149726.1|, gi|1026942968|dbj|LC150769.1|, gi|1026942964|dbj|LC150767.1|
3	GO:0044446	intracellular organelle part	Cellular Component	3.77	11	gi|325587350|gb|JI257455.1|, gi|10954036|gb|AF309557.1|, Contig357, gi|158908902|gb|EX881451.1|EX881451, gi|31322605|gb|AY249415.1|, gi|56145744|gb|AU312555.1|AU312555, Contig3426, gi|337756088|gb|JG017297.1|JG017297, Contig917, Contig3876, gi|109280152|gb|EC392614.1|EC392614
3	GO:1990904	ribonucleoprotein complex	Cellular Component	2.19	5	gi|31322605|gb|AY249415.1|, gi|56145744|gb|AU312555.1|AU312555, Contig3426, gi|337756088|gb|JG017297.1|JG017297, Contig2636
3	GO:0005615	extracellular space	Cellular Component	6.18	5	gi|600972014|gb|KJ141167.1|, Contig3575, gi|515019310|gb|KC795559.1|, gi|407908082|gb|JX446582.1|, gi|828346483|gb|KP661172.1|
3	GO:0044424	intracellular part	Cellular Component	26.7	18	gi|158824529|gb|EX824144.1|EX824144, gi|10954036|gb|AF309557.1|, Contig357, gi|56145744|gb|AU312555.1|AU312555, gi|1026942968|dbj|LC150769.1|, gi|300676316|gb|GQ376154.1|, Contig917, gi|109280152|gb|EC392614.1|EC392614, gi|1026942982|dbj|LC150776.1|, gi|325587350|gb|JI257455.1|, gi|158908902|gb|EX881451.1|EX881451, gi|31322605|gb|AY249415.1|, gi|337756088|gb|JG017297.1|JG017297, Contig3426, Conti…
3	GO:0043229	intracellular organelle	Cellular Component	25.1	17	gi|10954036|gb|AF309557.1|, Contig357, gi|56145744|gb|AU312555.1|AU312555, gi|1026942968|dbj|LC150769.1|, gi|300676316|gb|GQ376154.1|, Contig917, gi|109280152|gb|EC392614.1|EC392614, gi|1026942982|dbj|LC150776.1|, gi|325587350|gb|JI257455.1|, gi|158908902|gb|EX881451.1|EX881451, gi|31322605|gb|AY249415.1|, Contig3426, gi|337756088|gb|JG017297.1|JG017297, Contig3876, gi|1026942964|dbj|LC150767.1|,…
3	GO:0031224	intrinsic component of membrane	Cellular Component	13.21	16	gi|10954036|gb|AF309557.1|, Contig357, gi|600972014|gb|KJ141167.1|, gi|1026942968|dbj|LC150769.1|, Contig917, gi|109280152|gb|EC392614.1|EC392614, gi|158823768|gb|EX823383.1|EX823383, gi|1026942982|dbj|LC150776.1|, gi|325587350|gb|JI257455.1|, gi|262346278|gb|DC997478.1|DC997478, Contig2300, gi|532642324|gb|KF241721.1|, gi|1033478601|dbj|LC149726.1|, gi|53854584|gb|AY732491.1|, Contig3876, gi|102…
4	GO:0005783	endoplasmic reticulum	Cellular Component	5.3	4	gi|325587350|gb|JI257455.1|, gi|1026942982|dbj|LC150776.1|, gi|10954036|gb|AF309557.1|, Contig3876
4	GO:0005737	cytoplasm	Cellular Component	13.75	12	gi|10954036|gb|AF309557.1|, Contig357, gi|56145744|gb|AU312555.1|AU312555, gi|300676316|gb|GQ376154.1|, Contig917, gi|1026942982|dbj|LC150776.1|, gi|325587350|gb|JI257455.1|, gi|31322605|gb|AY249415.1|, Contig3426, gi|337756088|gb|JG017297.1|JG017297, Contig3876, Contig2636
4	GO:0030529	intracellular ribonucleoprotein complex	Cellular Component	3.65	5	gi|31322605|gb|AY249415.1|, gi|56145744|gb|AU312555.1|AU312555, Contig3426, gi|337756088|gb|JG017297.1|JG017297, Contig2636
4	GO:0016021	integral component of membrane	Cellular Component	17.02	15	gi|10954036|gb|AF309557.1|, Contig357, gi|1026942968|dbj|LC150769.1|, Contig917, gi|109280152|gb|EC392614.1|EC392614, gi|158823768|gb|EX823383.1|EX823383, gi|325587350|gb|JI257455.1|, gi|1026942982|dbj|LC150776.1|, gi|262346278|gb|DC997478.1|DC997478, Contig2300, gi|1033478601|dbj|LC149726.1|, gi|532642324|gb|KF241721.1|, gi|53854584|gb|AY732491.1|, Contig3876, gi|1026942964|dbj|LC150767.1|
4	GO:0043232	intracellular non-membrane-bounded organelle	Cellular Component	3.05	4	gi|31322605|gb|AY249415.1|, gi|56145744|gb|AU312555.1|AU312555, Contig3426, Contig2636
4	GO:0044444	cytoplasmic part	Cellular Component	22.92	12	gi|1026942982|dbj|LC150776.1|, gi|325587350|gb|JI257455.1|, gi|10954036|gb|AF309557.1|, Contig357, gi|31322605|gb|AY249415.1|, gi|56145744|gb|AU312555.1|AU312555, Contig3426, gi|337756088|gb|JG017297.1|JG017297, gi|300676316|gb|GQ376154.1|, Contig917, Contig3876, Contig2636
4	GO:0043231	intracellular membrane-bounded organelle	Cellular Component	9.25	12	gi|10954036|gb|AF309557.1|, Contig357, gi|300676316|gb|GQ376154.1|, Contig917, gi|109280152|gb|EC392614.1|EC392614, gi|1026942982|dbj|LC150776.1|, gi|325587350|gb|JI257455.1|, gi|158908902|gb|EX881451.1|EX881451, gi|337756088|gb|JG017297.1|JG017297, Contig3876, Contig2636, gi|196049281|dbj|AB429307.1|
4	GO:0031226	intrinsic component of plasma membrane	Cellular Component	5.2	4	Contig2300, gi|1033478601|dbj|LC149726.1|, gi|1026942968|dbj|LC150769.1|, gi|1026942964|dbj|LC150767.1|
5	GO:0005840	ribosome	Cellular Component	5.08	4	gi|31322605|gb|AY249415.1|, gi|56145744|gb|AU312555.1|AU312555, Contig3426, Contig2636
5	GO:0005634	nucleus	Cellular Component	4.85	4	gi|158908902|gb|EX881451.1|EX881451, gi|337756088|gb|JG017297.1|JG017297, gi|109280152|gb|EC392614.1|EC392614, gi|196049281|dbj|AB429307.1|
1	GO:0003674	molecular_function	Molecular Function	17.05	33	Contig3273, gi|158824529|gb|EX824144.1|EX824144, Contig357, gi|600972014|gb|KJ141167.1|, gi|515019310|gb|KC795559.1|, gi|1026942968|dbj|LC150769.1|, gi|158823768|gb|EX823383.1|EX823383, gi|325587350|gb|JI257455.1|, gi|556006526|gb|JZ504538.1|JZ504538, gi|158824426|gb|EX824041.1|EX824041, Contig3575, Contig4323, gi|1033478601|dbj|LC149726.1|, gi|31322605|gb|AY249415.1|, gi|337756088|gb|JG017297.1|…
2	GO:0098772	molecular function regulator	Molecular Function	1.28	4	gi|158824529|gb|EX824144.1|EX824144, gi|556006526|gb|JZ504538.1|JZ504538, gi|515019310|gb|KC795559.1|, Contig4323
2	GO:0005215	transporter activity	Molecular Function	0.66	4	Contig357, Contig404, gi|1033478601|dbj|LC149726.1|, gi|158823768|gb|EX823383.1|EX823383
2	GO:0003824	catalytic activity	Molecular Function	0.94	10	Contig2193, gi|325587350|gb|JI257455.1|, Contig3273, gi|10954036|gb|AF309557.1|, gi|374842293|gb|JF411610.1|, gi|600972014|gb|KJ141167.1|, Contig404, Contig1786, gi|337756088|gb|JG017297.1|JG017297, gi|300676316|gb|GQ376154.1|
2	GO:0004871	signal transducer activity	Molecular Function	4.35	4	gi|158824426|gb|EX824041.1|EX824041, gi|53854584|gb|AY732491.1|, gi|158823768|gb|EX823383.1|EX823383, Contig1998
2	GO:0005488	binding	Molecular Function	16.54	19	gi|758818323|dbj|LC026512.1|, Contig2193, Contig3273, gi|600972014|gb|KJ141167.1|, gi|515019310|gb|KC795559.1|, gi|461495765|gb|JZ198091.1|JZ198091, gi|1026942968|dbj|LC150769.1|, gi|56145744|gb|AU312555.1|AU312555, gi|407908082|gb|JX446582.1|, gi|300676316|gb|GQ376154.1|, gi|828346483|gb|KP661172.1|, gi|556006526|gb|JZ504538.1|JZ504538, gi|158824426|gb|EX824041.1|EX824041, Contig3575, gi|1589085…
2	GO:0060089	molecular transducer activity	Molecular Function	2.69	4	gi|1026942968|dbj|LC150769.1|, gi|53854584|gb|AY732491.1|, gi|1026942964|dbj|LC150767.1|, gi|158823768|gb|EX823383.1|EX823383
3	GO:0022892	substrate-specific transporter activity	Molecular Function	1.01	4	Contig357, Contig404, gi|1033478601|dbj|LC149726.1|, gi|158823768|gb|EX823383.1|EX823383
3	GO:1901363	heterocyclic compound binding	Molecular Function	5.73	9	Contig2193, Contig3273, gi|461495765|gb|JZ198091.1|JZ198091, gi|1026942968|dbj|LC150769.1|, gi|56145744|gb|AU312555.1|AU312555, gi|337756088|gb|JG017297.1|JG017297, gi|300676316|gb|GQ376154.1|, gi|1026942964|dbj|LC150767.1|, gi|196049281|dbj|AB429307.1|
3	GO:0097367	carbohydrate derivative binding	Molecular Function	2.31	5	Contig2193, Contig3273, gi|600972014|gb|KJ141167.1|, gi|515019310|gb|KC795559.1|, gi|337756088|gb|JG017297.1|JG017297
3	GO:0022857	transmembrane transporter activity	Molecular Function	1.1	4	Contig357, Contig404, gi|1033478601|dbj|LC149726.1|, gi|158823768|gb|EX823383.1|EX823383
3	GO:0016787	hydrolase activity	Molecular Function	1.09	7	gi|325587350|gb|JI257455.1|, Contig3273, gi|374842293|gb|JF411610.1|, gi|600972014|gb|KJ141167.1|, Contig404, Contig1786, gi|337756088|gb|JG017297.1|JG017297
3	GO:0005515	protein binding	Molecular Function	16.97	9	gi|758818323|dbj|LC026512.1|, gi|556006526|gb|JZ504538.1|JZ504538, gi|158824426|gb|EX824041.1|EX824041, Contig3575, gi|515019310|gb|KC795559.1|, gi|407908082|gb|JX446582.1|, gi|828346483|gb|KP661172.1|, gi|196049281|dbj|AB429307.1|, Contig1998
3	GO:0043167	ion binding	Molecular Function	2.71	8	Contig2193, Contig3273, gi|600972014|gb|KJ141167.1|, gi|461495765|gb|JZ198091.1|JZ198091, gi|158908583|gb|EX881262.1|EX881262, gi|337756088|gb|JG017297.1|JG017297, gi|300676316|gb|GQ376154.1|, gi|196049281|dbj|AB429307.1|
3	GO:0097159	organic cyclic compound binding	Molecular Function	5.73	9	Contig2193, Contig3273, gi|461495765|gb|JZ198091.1|JZ198091, gi|1026942968|dbj|LC150769.1|, gi|56145744|gb|AU312555.1|AU312555, gi|337756088|gb|JG017297.1|JG017297, gi|300676316|gb|GQ376154.1|, gi|1026942964|dbj|LC150767.1|, gi|196049281|dbj|AB429307.1|
3	GO:0004872	receptor activity	Molecular Function	4.48	4	gi|1026942968|dbj|LC150769.1|, gi|53854584|gb|AY732491.1|, gi|1026942964|dbj|LC150767.1|, gi|158823768|gb|EX823383.1|EX823383
4	GO:0043169	cation binding	Molecular Function	2.83	4	gi|461495765|gb|JZ198091.1|JZ198091, gi|158908583|gb|EX881262.1|EX881262, gi|300676316|gb|GQ376154.1|, gi|196049281|dbj|AB429307.1|
4	GO:0043168	anion binding	Molecular Function	1.68	4	Contig2193, Contig3273, gi|600972014|gb|KJ141167.1|, gi|337756088|gb|JG017297.1|JG017297
4	GO:0005102	receptor binding	Molecular Function	9.15	5	gi|758818323|dbj|LC026512.1|, gi|515019310|gb|KC795559.1|, Contig3575, gi|407908082|gb|JX446582.1|, gi|828346483|gb|KP661172.1|
4	GO:0022891	substrate-specific transmembrane transporter activity	Molecular Function	1.54	4	Contig357, Contig404, gi|1033478601|dbj|LC149726.1|, gi|158823768|gb|EX823383.1|EX823383
4	GO:0003676	nucleic acid binding	Molecular Function	7.88	6	gi|461495765|gb|JZ198091.1|JZ198091, gi|1026942968|dbj|LC150769.1|, gi|56145744|gb|AU312555.1|AU312555, gi|337756088|gb|JG017297.1|JG017297, gi|1026942964|dbj|LC150767.1|, gi|196049281|dbj|AB429307.1|
5	GO:0046872	metal ion binding	Molecular Function	4.72	4	gi|461495765|gb|JZ198091.1|JZ198091, gi|158908583|gb|EX881262.1|EX881262, gi|300676316|gb|GQ376154.1|, gi|196049281|dbj|AB429307.1|
