# Supplementary material for: Host microRNA analysis in cyprinid Herpesvirus-3 (CyHV-3) infected common carp
Source: BMC Genomics. 2019 Jan 16;20:46. doi: 10.1186/s12864-018-5266-9 (PMC6337785; doi:10.1186/s12864-018-5266-9)
Supplement: Supplementary file 4 — Table S8-S10. Results of the KEGG pathway mapping analysis for down-regulated, up-regulated, miRNA targets from P2 vs. P1 comparison and up-regulated and down-regulated miRNA targets from P3 vs. P1 comparison. (XLS 90 kb) [file 12864_2018_5266_MOESM4_ESM.xls]

## Sheet: Supplementary Table S8
Supplementary Table S8. Results of the KEGG pathway mapping analysis for down-regulated miRNA targets from P2 vs. P1 comparison. The KEGG pathway mapping was performed by the KAAS service.
KEGG ID & pathway name	Sequence number
ko01100 Metabolic pathways	27
ko04151 PI3K-Akt signaling pathway	13
ko05164 Influenza A	13
ko05168 Herpes simplex infection	13
ko04010 MAPK signaling pathway	12
ko05200 Pathways in cancer	12
ko05161 Hepatitis B	11
ko05169 Epstein-Barr virus infection	11
ko01110 Biosynthesis of secondary metabolites	10
ko04145 Phagosome	10
ko05152 Tuberculosis	10
ko05166 HTLV-I infection	10
ko01130 Biosynthesis of antibiotics	9
ko03040 Spliceosome	9
ko04141 Protein processing in endoplasmic reticulum	9
ko04380 Osteoclast differentiation	9
ko05205 Proteoglycans in cancer	9
ko05162 Measles	9
ko03013 RNA transport	8
ko04015 Rap1 signaling pathway	8
ko04630 Jak-STAT signaling pathway	8
ko04620 Toll-like receptor signaling pathway	8
ko04612 Antigen processing and presentation	8
ko05203 Viral carcinogenesis	8
ko05140 Leishmaniasis	8
ko04014 Ras signaling pathway	7
ko04068 FoxO signaling pathway	7
ko04144 Endocytosis	7
ko04510 Focal adhesion	7
ko05322 Systemic lupus erythematosus	7
ko05145 Toxoplasmosis	7
ko01120 Microbial metabolism in diverse environments	6
ko01200 Carbon metabolism	6
ko00230 Purine metabolism	6
ko03010 Ribosome	6
ko04810 Regulation of actin cytoskeleton	6
ko04210 Apoptosis	6
ko04610 Complement and coagulation cascades	6
ko04664 Fc epsilon RI signaling pathway	6
ko04666 Fc gamma R-mediated phagocytosis	6
ko05321 Inflammatory bowel disease; IBD	6
ko05150 Staphylococcus aureus infection	6
ko05160 Hepatitis C	6
ko01230 Biosynthesis of amino acids	5
ko00330 Arginine and proline metabolism	5
ko04152 AMPK signaling pathway	5
ko04060 Cytokine-cytokine receptor interaction	5
ko04611 Platelet activation	5
ko04650 Natural killer cell mediated cytotoxicity	5
ko04917 Prolactin signaling pathway	5
ko05202 Transcriptional misregulation in cancer	5
ko05323 Rheumatoid arthritis	5
ko05010 Alzheimer's disease	5
ko05012 Parkinson's disease	5
ko05016 Huntington's disease	5
ko05414 Dilated cardiomyopathy	5
ko05416 Viral myocarditis	5
ko04933 AGE-RAGE signaling pathway in diabetic complications	5
ko05142 Chagas disease; American trypanosomiasis	5
ko00010 Glycolysis / Gluconeogenesis	4
ko04120 Ubiquitin mediated proteolysis	4
ko04390 Hippo signaling pathway	4
ko04066 HIF-1 signaling pathway	4
ko04020 Calcium signaling pathway	4
ko04022 cGMP-PKG signaling pathway	4
ko04080 Neuroactive ligand-receptor interaction	4
ko04114 Oocyte meiosis	4
ko04530 Tight junction	4
ko04550 Signaling pathways regulating pluripotency of stem cells	4
ko04670 Leukocyte transendothelial migration	4
ko04213 Longevity regulating pathway - multiple species	4
ko05212 Pancreatic cancer	4
ko05211 Renal cell carcinoma	4
ko05224 Breast cancer	4
ko05330 Allograft rejection	4
ko05340 Primary immunodeficiency	4
ko05410 Hypertrophic cardiomyopathy; HCM	4
ko04932 Non-alcoholic fatty liver disease; NAFLD	4
ko05132 Salmonella infection	4
ko05131 Shigellosis	4
ko05134 Legionellosis	4
ko05100 Bacterial invasion of epithelial cells	4
ko05146 Amoebiasis	4
ko00564 Glycerophospholipid metabolism	3
ko00760 Nicotinate and nicotinamide metabolism	3
ko03015 mRNA surveillance pathway	3
ko03050 Proteasome	3
ko04013 MAPK signaling pathway - fly	3
ko04012 ErbB signaling pathway	3
ko04350 TGF-beta signaling pathway	3
ko04064 NF-kappa B signaling pathway	3
ko04071 Sphingolipid signaling pathway	3
ko04024 cAMP signaling pathway	3
ko04150 mTOR signaling pathway	3
ko04142 Lysosome	3
ko04110 Cell cycle	3
ko04115 p53 signaling pathway	3
ko04520 Adherens junction	3
ko04624 Toll and Imd signaling pathway	3
ko04660 T cell receptor signaling pathway	3
ko04662 B cell receptor signaling pathway	3
ko04672 Intestinal immune network for IgA production	3
ko04062 Chemokine signaling pathway	3
ko04910 Insulin signaling pathway	3
ko04922 Glucagon signaling pathway	3
ko04915 Estrogen signaling pathway	3
ko04914 Progesterone-mediated oocyte maturation	3
ko04921 Oxytocin signaling pathway	3
ko04919 Thyroid hormone signaling pathway	3
ko04722 Neurotrophin signaling pathway	3
ko04744 Phototransduction	3
ko04360 Axon guidance	3
ko05230 Central carbon metabolism in cancer	3
ko05231 Choline metabolism in cancer	3
ko05210 Colorectal cancer	3
ko05218 Melanoma	3
ko05215 Prostate cancer	3
ko05310 Asthma	3
ko05320 Autoimmune thyroid disease	3
ko05332 Graft-versus-host disease	3
ko04930 Type II diabetes mellitus	3
ko04940 Type I diabetes mellitus	3
ko05133 Pertussis	3
ko05143 African trypanosomiasis	3
ko01521 EGFR tyrosine kinase inhibitor resistance	3
ko01524 Platinum drug resistance	3
ko01522 Endocrine resistance	3
ko00030 Pentose phosphate pathway	2
ko00500 Starch and sucrose metabolism	2
ko00520 Amino sugar and nucleotide sugar metabolism	2
ko00562 Inositol phosphate metabolism	2
ko00190 Oxidative phosphorylation	2
ko00710 Carbon fixation in photosynthetic organisms	2
ko00680 Methane metabolism	2
ko00250 Alanine, aspartate and glutamate metabolism	2
ko00220 Arginine biosynthesis	2
ko00350 Tyrosine metabolism	2
ko00480 Glutathione metabolism	2
ko00950 Isoquinoline alkaloid biosynthesis	2
ko03018 RNA degradation	2
ko04668 TNF signaling pathway	2
ko04070 Phosphatidylinositol signaling system	2
ko04072 Phospholipase D signaling pathway	2
ko04514 Cell adhesion molecules; CAMs	2
ko04640 Hematopoietic cell lineage	2
ko04621 NOD-like receptor signaling pathway	2
ko04622 RIG-I-like receptor signaling pathway	2
ko04623 Cytosolic DNA-sensing pathway	2
ko04923 Regulation of lipolysis in adipocytes	2
ko04912 GnRH signaling pathway	2
ko04913 Ovarian steroidogenesis	2
ko04918 Thyroid hormone synthesis	2
ko04261 Adrenergic signaling in cardiomyocytes	2
ko04960 Aldosterone-regulated sodium reabsorption	2
ko04728 Dopaminergic synapse	2
ko04730 Long-term depression	2
ko04740 Olfactory transduction	2
ko04211 Longevity regulating pathway	2
ko04212 Longevity regulating pathway - worm	2
ko05214 Glioma	2
ko05220 Chronic myeloid leukemia	2
ko05014 Amyotrophic lateral sclerosis; ALS	2
ko05032 Morphine addiction	2
ko05034 Alcoholism	2
ko04931 Insulin resistance	2
ko05110 Vibrio cholerae infection	2
ko05120 Epithelial cell signaling in Helicobacter pylori infection	2
ko05130 Pathogenic Escherichia coli infection	2
ko05144 Malaria	2
ko01523 Antifolate resistance	2
ko01210 2-Oxocarboxylic acid metabolism	1
ko01212 Fatty acid metabolism	1
ko00051 Fructose and mannose metabolism	1
ko00052 Galactose metabolism	1
ko00620 Pyruvate metabolism	1
ko00062 Fatty acid elongation	1
ko00561 Glycerolipid metabolism	1
ko01040 Biosynthesis of unsaturated fatty acids	1
ko00240 Pyrimidine metabolism	1
ko00270 Cysteine and methionine metabolism	1
ko00360 Phenylalanine metabolism	1
ko00400 Phenylalanine, tyrosine and tryptophan biosynthesis	1
ko00430 Taurine and hypotaurine metabolism	1
ko00450 Selenocompound metabolism	1
ko00563 Glycosylphosphatidylinositol; GPI)-anchor biosynthesis	1
ko00740 Riboflavin metabolism	1
ko00750 Vitamin B6 metabolism	1
ko00900 Terpenoid backbone biosynthesis	1
ko00960 Tropane, piperidine and pyridine alkaloid biosynthesis	1
ko00965 Betalain biosynthesis	1
ko00521 Streptomycin biosynthesis	1
ko00524 Neomycin, kanamycin and gentamicin biosynthesis	1
ko00980 Metabolism of xenobiotics by cytochrome P450	1
ko00982 Drug metabolism - cytochrome P450	1
ko03020 RNA polymerase	1
ko03008 Ribosome biogenesis in eukaryotes	1
ko03060 Protein export	1
ko03430 Mismatch repair	1
ko03460 Fanconi anemia pathway	1
ko02010 ABC transporters	1
ko04310 Wnt signaling pathway	1
ko04391 Hippo signaling pathway - fly	1
ko04370 VEGF signaling pathway	1
ko04146 Peroxisome	1
ko04140 Regulation of autophagy	1
ko04139 Regulation of mitophagy - yeast	1
ko04113 Meiosis - yeast	1
ko04540 Gap junction	1
ko04911 Insulin secretion	1
ko04920 Adipocytokine signaling pathway	1
ko03320 PPAR signaling pathway	1
ko04916 Melanogenesis	1
ko04614 Renin-angiotensin system	1
ko04260 Cardiac muscle contraction	1
ko04270 Vascular smooth muscle contraction	1
ko04971 Gastric acid secretion	1
ko04972 Pancreatic secretion	1
ko04976 Bile secretion	1
ko04974 Protein digestion and absorption	1
ko04978 Mineral absorption	1
ko04962 Vasopressin-regulated water reabsorption	1
ko04961 Endocrine and other factor-regulated calcium reabsorption	1
ko04727 GABAergic synapse	1
ko04725 Cholinergic synapse	1
ko04721 Synaptic vesicle cycle	1
ko04745 Phototransduction - fly	1
ko04750 Inflammatory mediator regulation of TRP channels	1
ko04320 Dorso-ventral axis formation	1
ko04626 Plant-pathogen interaction	1
ko05206 MicroRNAs in cancer	1
ko05204 Chemical carcinogenesis	1
ko05221 Acute myeloid leukemia	1
ko05020 Prion diseases	1
ko05030 Cocaine addiction	1
ko05412 Arrhythmogenic right ventricular cardiomyopathy; ARVC	1
ko04950 Maturity onset diabetes of the young	1

## Sheet: Supplementary Table S9
Supplementary Table S9. Results of the KEGG pathway mapping analysis for up-regulated miRNA targets from P2 vs. P1 comparison. The KEGG pathway mapping was performed by the KAAS service.
KEGG ID & pathway name	Sequence number
ko01100 Metabolic pathways	152
ko01110 Biosynthesis of secondary metabolites	56
ko05200 Pathways in cancer	46
ko04151 PI3K-Akt signaling pathway	41
ko05016 Huntington's disease	40
ko01130 Biosynthesis of antibiotics	38
ko05169 Epstein-Barr virus infection	35
ko01120 Microbial metabolism in diverse environments	30
ko05203 Viral carcinogenesis	30
ko05010 Alzheimer's disease	30
ko05012 Parkinson's disease	30
ko04144 Endocytosis	29
ko05152 Tuberculosis	29
ko03010 Ribosome	28
ko05168 Herpes simplex infection	28
ko04010 MAPK signaling pathway	27
ko05205 Proteoglycans in cancer	27
ko05161 Hepatitis B	27
ko00190 Oxidative phosphorylation	26
ko05166 HTLV-I infection	26
ko01200 Carbon metabolism	25
ko05162 Measles	24
ko04142 Lysosome	23
ko04932 Non-alcoholic fatty liver disease; NAFLD	23
ko05164 Influenza A	23
ko04210 Apoptosis	22
ko05206 MicroRNAs in cancer	22
ko03013 RNA transport	21
ko04015 Rap1 signaling pathway	20
ko04630 Jak-STAT signaling pathway	20
ko04068 FoxO signaling pathway	20
ko04152 AMPK signaling pathway	20
ko04145 Phagosome	20
ko04510 Focal adhesion	20
ko05145 Toxoplasmosis	20
ko04610 Complement and coagulation cascades	19
ko04919 Thyroid hormone signaling pathway	19
ko05215 Prostate cancer	19
ko04141 Protein processing in endoplasmic reticulum	18
ko04150 mTOR signaling pathway	18
ko04080 Neuroactive ligand-receptor interaction	18
ko04810 Regulation of actin cytoskeleton	18
ko05202 Transcriptional misregulation in cancer	18
ko04066 HIF-1 signaling pathway	17
ko04024 cAMP signaling pathway	17
ko04022 cGMP-PKG signaling pathway	17
ko04110 Cell cycle	17
ko04062 Chemokine signaling pathway	17
ko04261 Adrenergic signaling in cardiomyocytes	17
ko00230 Purine metabolism	16
ko04060 Cytokine-cytokine receptor interaction	16
ko04620 Toll-like receptor signaling pathway	16
ko04921 Oxytocin signaling pathway	16
ko05134 Legionellosis	16
ko05160 Hepatitis C	16
ko01212 Fatty acid metabolism	15
ko00010 Glycolysis / Gluconeogenesis	15
ko04071 Sphingolipid signaling pathway	15
ko04611 Platelet activation	15
ko04260 Cardiac muscle contraction	15
ko04211 Longevity regulating pathway	15
ko05222 Small cell lung cancer	15
ko05323 Rheumatoid arthritis	15
ko05140 Leishmaniasis	15
ko05142 Chagas disease; American trypanosomiasis	15
ko04390 Hippo signaling pathway	14
ko04064 NF-kappa B signaling pathway	14
ko04910 Insulin signaling pathway	14
ko05224 Breast cancer	14
ko01230 Biosynthesis of amino acids	13
ko03040 Spliceosome	13
ko04014 Ras signaling pathway	13
ko04668 TNF signaling pathway	13
ko04072 Phospholipase D signaling pathway	13
ko04115 p53 signaling pathway	13
ko04550 Signaling pathways regulating pluripotency of stem cells	13
ko04670 Leukocyte transendothelial migration	13
ko04380 Osteoclast differentiation	13
ko05146 Amoebiasis	13
ko01522 Endocrine resistance	13
ko00280 Valine, leucine and isoleucine degradation	12
ko04114 Oocyte meiosis	12
ko04660 T cell receptor signaling pathway	12
ko05230 Central carbon metabolism in cancer	12
ko05414 Dilated cardiomyopathy	12
ko05150 Staphylococcus aureus infection	12
ko00620 Pyruvate metabolism	11
ko03050 Proteasome	11
ko04721 Synaptic vesicle cycle	11
ko04722 Neurotrophin signaling pathway	11
ko04212 Longevity regulating pathway - worm	11
ko04213 Longevity regulating pathway - multiple species	11
ko05410 Hypertrophic cardiomyopathy; HCM	11
ko04931 Insulin resistance	11
ko04933 AGE-RAGE signaling pathway in diabetic complications	11
ko05133 Pertussis	11
ko01524 Platinum drug resistance	11
ko00240 Pyrimidine metabolism	10
ko00330 Arginine and proline metabolism	10
ko00380 Tryptophan metabolism	10
ko03015 mRNA surveillance pathway	10
ko04146 Peroxisome	10
ko04215 Apoptosis - multiple species	10
ko04530 Tight junction	10
ko04915 Estrogen signaling pathway	10
ko04914 Progesterone-mediated oocyte maturation	10
ko04725 Cholinergic synapse	10
ko04728 Dopaminergic synapse	10
ko05220 Chronic myeloid leukemia	10
ko05218 Melanoma	10
ko05322 Systemic lupus erythematosus	10
ko05034 Alcoholism	10
ko05412 Arrhythmogenic right ventricular cardiomyopathy; ARVC	10
ko05416 Viral myocarditis	10
ko01521 EGFR tyrosine kinase inhibitor resistance	10
ko00020 Citrate cycle, TCA cycle	9
ko00071 Fatty acid degradation	9
ko00564 Glycerophospholipid metabolism	9
ko00250 Alanine, aspartate and glutamate metabolism	9
ko00270 Cysteine and methionine metabolism	9
ko04120 Ubiquitin mediated proteolysis	9
ko04020 Calcium signaling pathway	9
ko04111 Cell cycle - yeast	9
ko04623 Cytosolic DNA-sensing pathway	9
ko04662 B cell receptor signaling pathway	9
ko04922 Glucagon signaling pathway	9
ko04917 Prolactin signaling pathway	9
ko04727 GABAergic synapse	9
ko05210 Colorectal cancer	9
ko05110 Vibrio cholerae infection	9
ko05120 Epithelial cell signaling in Helicobacter pylori infection	9
ko05144 Malaria	9
ko00520 Amino sugar and nucleotide sugar metabolism	8
ko00062 Fatty acid elongation	8
ko01040 Biosynthesis of unsaturated fatty acids	8
ko00310 Lysine degradation	8
ko03018 RNA degradation	8
ko04310 Wnt signaling pathway	8
ko04514 Cell adhesion molecules; CAMs	8
ko04113 Meiosis - yeast	8
ko04214 Apoptosis - fly	8
ko04520 Adherens junction	8
ko04622 RIG-I-like receptor signaling pathway	8
ko04650 Natural killer cell mediated cytotoxicity	8
ko04612 Antigen processing and presentation	8
ko04666 Fc gamma R-mediated phagocytosis	8
ko04920 Adipocytokine signaling pathway	8
ko04913 Ovarian steroidogenesis	8
ko04916 Melanogenesis	8
ko04978 Mineral absorption	8
ko04726 Serotonergic synapse	8
ko04360 Axon guidance	8
ko05231 Choline metabolism in cancer	8
ko05214 Glioma	8
ko05014 Amyotrophic lateral sclerosis; AL.	8
ko05032 Morphine addiction	8
ko05100 Bacterial invasion of epithelial cells	8
ko00140 Steroid hormone biosynthesis	7
ko00561 Glycerolipid metabolism	7
ko04350 TGF-beta signaling pathway	7
ko04391 Hippo signaling pathway - fly	7
ko04070 Phosphatidylinositol signaling system	7
ko04640 Hematopoietic cell lineage	7
ko03320 PPAR signaling pathway	7
ko04972 Pancreatic secretion	7
ko04974 Protein digestion and absorption	7
ko04961 Endocrine and other factor-regulated calcium reabsorption	7
ko04730 Long-term depression	7
ko05204 Chemical carcinogenesis	7
ko05211 Renal cell carcinoma	7
ko00500 Starch and sucrose metabolism	6
ko00640 Propanoate metabolism	6
ko00562 Inositol phosphate metabolism	6
ko00710 Carbon fixation in photosynthetic organisms	6
ko00260 Glycine, serine and threonine metabolism	6
ko00410 beta-Alanine metabolism	6
ko00480 Glutathione metabolism	6
ko00760 Nicotinate and nicotinamide metabolism	6
ko03410 Base excision repair	6
ko04013 MAPK signaling pathway - fly	6
ko04012 ErbB signaling pathway	6
ko04370 VEGF signaling pathway	6
ko04540 Gap junction	6
ko04621 NOD-like receptor signaling pathway	6
ko04911 Insulin secretion	6
ko04923 Regulation of lipolysis in adipocytes	6
ko04724 Glutamatergic synapse	6
ko04723 Retrograde endocannabinoid signaling	6
ko05212 Pancreatic cancer	6
ko05221 Acute myeloid leukemia	6
ko05213 Endometrial cancer	6
ko05223 Non-small cell lung cancer	6
ko05321 Inflammatory bowel disease; IBD	6
ko04930 Type II diabetes mellitus	6
ko05130 Pathogenic Escherichia coli infection	6
ko00030 Pentose phosphate pathway	5
ko00051 Fructose and mannose metabolism	5
ko00630 Glyoxylate and dicarboxylate metabolism	5
ko00600 Sphingolipid metabolism	5
ko00220 Arginine biosynthesis	5
ko00350 Tyrosine metabolism	5
ko02010 ABC transporters	5
ko04330 Notch signaling pathway	5
ko04624 Toll and Imd signaling pathway	5
ko04664 Fc epsilon RI signaling pathway	5
ko04918 Thyroid hormone synthesis	5
ko04976 Bile secretion	5
ko04973 Carbohydrate digestion and absorption	5
ko04962 Vasopressin-regulated water reabsorption	5
ko04960 Aldosterone-regulated sodium reabsorption	5
ko04720 Long-term potentiation	5
ko04744 Phototransduction	5
ko04750 Inflammatory mediator regulation of TRP channels	5
ko05020 Prion diseases	5
ko05030 Cocaine addiction	5
ko05031 Amphetamine addiction	5
ko05132 Salmonella infection	5
ko01210 2-Oxocarboxylic acid metabolism	4
ko00040 Pentose and glucuronate interconversions	4
ko00052 Galactose metabolism	4
ko00650 Butanoate metabolism	4
ko00720 Carbon fixation pathways in prokaryotes	4
ko00680 Methane metabolism	4
ko00340 Histidine metabolism	4
ko00980 Metabolism of xenobiotics by cytochrome P450	4
ko03020 RNA polymerase	4
ko00970 Aminoacyl-tRNA biosynthesis	4
ko04130 SNARE interactions in vesicular transport	4
ko03030 DNA replication	4
ko03420 Nucleotide excision repair	4
ko04011 MAPK signaling pathway - yeast	4
ko04340 Hedgehog signaling pathway	4
ko04512 ECM-receptor interaction	4
ko04924 Renin secretion	4
ko04925 Aldosterone synthesis and secretion	4
ko04270 Vascular smooth muscle contraction	4
ko04970 Salivary secretion	4
ko04966 Collecting duct acid secretion	4
ko04740 Olfactory transduction	4
ko05216 Thyroid cancer	4
ko05143 African trypanosomiasis	4
ko00053 Ascorbate and aldarate metabolism	3
ko00120 Primary bile acid biosynthesis	3
ko00565 Ether lipid metabolism	3
ko00360 Phenylalanine metabolism	3
ko00450 Selenocompound metabolism	3
ko00510 N-Glycan biosynthesis	3
ko00513 Various types of N-glycan biosynthesis	3
ko00830 Retinol metabolism	3
ko00860 Porphyrin and chlorophyll metabolism	3
ko00950 Isoquinoline alkaloid biosynthesis	3
ko00627 Aminobenzoate degradation	3
ko00982 Drug metabolism - cytochrome P450	3
ko03022 Basal transcription factors	3
ko04672 Intestinal immune network for IgA production	3
ko04912 GnRH signaling pathway	3
ko04971 Gastric acid secretion	3
ko04975 Fat digestion and absorption	3
ko04964 Proximal tubule bicarbonate reclamation	3
ko04713 Circadian entrainment	3
ko05320 Autoimmune thyroid disease	3
ko04940 Type I diabetes mellitus	3
ko05131 Shigellosis	3
ko01523 Antifolate resistance	3
ko00910 Nitrogen metabolism	2
ko00061 Fatty acid biosynthesis	2
ko00100 Steroid biosynthesis	2
ko00590 Arachidonic acid metabolism	2
ko00592 alpha-Linolenic acid metabolism	2
ko00430 Taurine and hypotaurine metabolism	2
ko00471 D-Glutamine and D-glutamate metabolism	2
ko00603 Glycosphingolipid biosynthesis - globo and isoglobo series	2
ko00770 Pantothenate and CoA biosynthesis	2
ko00790 Folate biosynthesis	2
ko00900 Terpenoid backbone biosynthesis	2
ko00930 Caprolactam degradation	2
ko03008 Ribosome biogenesis in eukaryotes	2
ko03430 Mismatch repair	2
ko02020 Two-component system	2
ko04140 Regulation of autophagy	2
ko04139 Regulation of mitophagy - yeast	2
ko04320 Dorso-ventral axis formation	2
ko04710 Circadian rhythm	2
ko04626 Plant-pathogen interaction	2
ko05217 Basal cell carcinoma	2
ko05219 Bladder cancer	2
ko05310 Asthma	2
ko05330 Allograft rejection	2
ko05332 Graft-versus-host disease	2
ko05340 Primary immunodeficiency	2
ko05033 Nicotine addiction	2
ko00660 C5-Branched dibasic acid metabolism	1
ko00920 Sulfur metabolism	1
ko00591 Linoleic acid metabolism	1
ko00290 Valine, leucine and isoleucine biosynthesis	1
ko00300 Lysine biosynthesis	1
ko00400 Phenylalanine, tyrosine and tryptophan biosynthesis	1
ko00440 Phosphonate and phosphinate metabolism	1
ko00512 Mucin type O-glycan biosynthesis	1
ko00514 Other types of O-glycan biosynthesis	1
ko00534 Glycosaminoglycan biosynthesis - heparan sulfate / heparin	1
ko00531 Glycosaminoglycan degradation	1
ko00563 Glycosylphosphatidylinositol; GPI-anchor biosynthesis	1
ko00604 Glycosphingolipid biosynthesis - ganglio series	1
ko00511 Other glycan degradation	1
ko00730 Thiamine metabolism	1
ko00740 Riboflavin metabolism	1
ko00750 Vitamin B6 metabolism	1
ko00670 One carbon pool by folate	1
ko00903 Limonene and pinene degradation	1
ko00960 Tropane, piperidine and pyridine alkaloid biosynthesis	1
ko00965 Betalain biosynthesis	1
ko00521 Streptomycin biosynthesis	1
ko00524 Neomycin, kanamycin and gentamicin biosynthesis	1
ko00625 Chloroalkane and chloroalkene degradation	1
ko03060 Protein export	1
ko03440 Homologous recombination	1
ko03460 Fanconi anemia pathway	1
ko04016 MAPK signaling pathway - plant	1
ko04341 Hedgehog signaling pathway - fly	1
ko04392 Hippo signaling pathway -multiple species	1
ko04614 Renin-angiotensin system	1
ko04745 Phototransduction - fly	1
ko04742 Taste transduction	1
ko04950 Maturity onset diabetes of the young	1

## Sheet: Supplementary Table S10
Supplementary Table S10. Results of the KEGG pathway mapping analysis for up-regulated and down-regulated miRNA targets from P3 vs. P1 comparison. The KEGG pathway mapping was performed by the KAAS service.
KEGG ID & pathway name	Sequence number
ko04151 PI3K-Akt signaling pathway	5
ko01100 Metabolic pathways	4
ko05200 Pathways in cancer	4
ko04068 FoxO signaling pathway	3
ko04727 GABAergic synapse	3
ko01110 Biosynthesis of secondary metabolites	2
ko00630 Glyoxylate and dicarboxylate metabolism	2
ko00561 Glycerolipid metabolism	2
ko03010 Ribosome	2
ko04014 Ras signaling pathway	2
ko04011 MAPK signaling pathway - yeast	2
ko04630 Jak-STAT signaling pathway	2
ko04080 Neuroactive ligand-receptor interaction	2
ko04060 Cytokine-cytokine receptor interaction	2
ko04620 Toll-like receptor signaling pathway	2
ko03320 PPAR signaling pathway	2
ko04724 Glutamatergic synapse	2
ko04723 Retrograde endocannabinoid signaling	2
ko05010 Alzheimer's disease	2
ko05032 Morphine addiction	2
ko04931 Insulin resistance	2
ko01120 Microbial metabolism in diverse environments	1
ko01130 Biosynthesis of antibiotics	1
ko01200 Carbon metabolism	1
ko01212 Fatty acid metabolism	1
ko01230 Biosynthesis of amino acids	1
ko00010 Glycolysis / Gluconeogenesis	1
ko00052 Galactose metabolism	1
ko00500 Starch and sucrose metabolism	1
ko00190 Oxidative phosphorylation	1
ko00910 Nitrogen metabolism	1
ko00592 alpha-Linolenic acid metabolism	1
ko01040 Biosynthesis of unsaturated fatty acids	1
ko00250 Alanine, aspartate and glutamate metabolism	1
ko00220 Arginine biosynthesis	1
ko00380 Tryptophan metabolism	1
ko03040 Spliceosome	1
ko03015 mRNA surveillance pathway	1
ko02020 Two-component system	1
ko04015 Rap1 signaling pathway	1
ko04010 MAPK signaling pathway	1
ko04013 MAPK signaling pathway - fly	1
ko04016 MAPK signaling pathway - plant	1
ko04341 Hedgehog signaling pathway - fly	1
ko04350 TGF-beta signaling pathway	1
ko04390 Hippo signaling pathway	1
ko04391 Hippo signaling pathway - fly	1
ko04392 Hippo signaling pathway -multiple species	1
ko04668 TNF signaling pathway	1
ko04066 HIF-1 signaling pathway	1
ko04152 AMPK signaling pathway	1
ko04146 Peroxisome	1
ko04810 Regulation of actin cytoskeleton	1
ko04550 Signaling pathways regulating pluripotency of stem cells	1
ko04640 Hematopoietic cell lineage	1
ko04610 Complement and coagulation cascades	1
ko04611 Platelet activation	1
ko04621 NOD-like receptor signaling pathway	1
ko04623 Cytosolic DNA-sensing pathway	1
ko04672 Intestinal immune network for IgA production	1
ko04062 Chemokine signaling pathway	1
ko04910 Insulin signaling pathway	1
ko04922 Glucagon signaling pathway	1
ko04920 Adipocytokine signaling pathway	1
ko04976 Bile secretion	1
ko04973 Carbohydrate digestion and absorption	1
ko04725 Cholinergic synapse	1
ko04728 Dopaminergic synapse	1
ko04726 Serotonergic synapse	1
ko04744 Phototransduction	1
ko04740 Olfactory transduction	1
ko04742 Taste transduction	1
ko04211 Longevity regulating pathway	1
ko04212 Longevity regulating pathway - worm	1
ko04213 Longevity regulating pathway - multiple species	1
ko04713 Circadian entrainment	1
ko05202 Transcriptional misregulation in cancer	1
ko05217 Basal cell carcinoma	1
ko05218 Melanoma	1
ko05224 Breast cancer	1
ko05323 Rheumatoid arthritis	1
ko05321 Inflammatory bowel disease; IBD	1
ko05332 Graft-versus-host disease	1
ko05012 Parkinson's disease	1
ko05014 Amyotrophic lateral sclerosis; ALS	1
ko05016 Huntington's disease	1
ko05020 Prion diseases	1
ko05033 Nicotine addiction	1
ko05034 Alcoholism	1
ko05410 Hypertrophic cardiomyopathy; HCM	1
ko04932 Non-alcoholic fatty liver disease; NAFLD	1
ko04933 AGE-RAGE signaling pathway in diabetic complications	1
ko05132 Salmonella infection	1
ko05133 Pertussis	1
ko05134 Legionellosis	1
ko05152 Tuberculosis	1
ko05166 HTLV-I infection	1
ko05162 Measles	1
ko05164 Influenza A	1
ko05161 Hepatitis B	1
ko05168 Herpes simplex infection	1
ko05146 Amoebiasis	1
ko05144 Malaria	1
ko05142 Chagas disease; American trypanosomiasis	1
ko05143 African trypanosomiasis	1
ko01521 EGFR tyrosine kinase inhibitor resistance	1
ko01523 Antifolate resistance	1
