# Supplementary material for: Host microRNA analysis in cyprinid Herpesvirus-3 (CyHV-3) infected common carp
Source: BMC Genomics. 2019 Jan 16;20:46. doi: 10.1186/s12864-018-5266-9 (PMC6337785; doi:10.1186/s12864-018-5266-9)
Supplement: Supplementary file 5 — Table S11-S14. List of over-represented GO terms for targets of down-regulated, up-regulated carp miRNAs. List of enriched KEGG pathways for targets of down-regulated, up-regulated carp miRNAs (P2 vs. P1 phase comparison). (XLS 410 kb) [file 12864_2018_5266_MOESM5_ESM.xls]

## Sheet: Supplementary Table S11
Supplementary Table S11. List of over-represented GO terms for targets of down-regulated carp miRNAs. The GO terms enrichment analysis was performed by the Blast2GO software. The carp targets predicted for down-regulated miRNAs were used as a target set. All carp protein coding sequences were used as background. List presents enriched GO terms in „Cellular Component”, „Molecular Function” and „Bi…
ID	GO_Term	Category	FDR	P.Value	#Test	#Ref	#notAnnotTest	#notAnnotRef	TestSeqs
GO:0022627	cytosolic small ribosomal subunit	Cellular.Component	2.152843E-9	2.769889E-12	25	86	377	9129	gi|556009599|gb|JZ505176.1|JZ505176, gi|158912812|gb|EX885395.1|EX885395, gi|158907754|gb|EX880132.1|EX880132, gi|158911700|gb|EX884516.1|EX884516, gi|158912442|gb|EX885766.1|EX885766, gi|158912313|gb|EX885000.1|EX885000, gi|158910034|gb|EX882264.1|EX882264, gi|158909575|gb|EX882130.1|EX882130, gi|158911219|gb|EX883612.1|EX883612, gi|158909165|gb|EX881961.1|EX881961, gi|158913299|gb|EX884916.1|EX…
GO:0015935	small ribosomal subunit	Cellular.Component	9.13405E-9	1.808007E-11	26	104	376	9111	gi|556009599|gb|JZ505176.1|JZ505176, gi|158912812|gb|EX885395.1|EX885395, gi|158907754|gb|EX880132.1|EX880132, gi|158911700|gb|EX884516.1|EX884516, gi|158912442|gb|EX885766.1|EX885766, gi|158912313|gb|EX885000.1|EX885000, gi|158910034|gb|EX882264.1|EX882264, gi|158909575|gb|EX882130.1|EX882130, gi|158911219|gb|EX883612.1|EX883612, gi|158909165|gb|EX881961.1|EX881961, gi|158913299|gb|EX884916.1|EX…
GO:0019012	virion	Cellular.Component	2.940086E-4	1.309421E-6	11	33	391	9182	gi|556000376|gb|JZ495955.1|JZ495955, gi|777727|gb|L41639.1|CYIZP3C, gi|755706|emb|Z48798.1|, Contig2560, gi|763077|emb|Z48972.1|, gi|1322383|emb|Z72493.1|, Contig2106, gi|1322379|emb|Z72491.1|, gi|777725|gb|L41638.1|CYIZP3B, gi|763079|emb|Z48973.1|, Contig1866
GO:0044391	ribosomal subunit	Cellular.Component	2.689147E-3	1.357348E-5	29	264	373	8951	gi|556009599|gb|JZ505176.1|JZ505176, gi|337756237|gb|JG017446.1|JG017446, gi|158912812|gb|EX885395.1|EX885395, gi|158907754|gb|EX880132.1|EX880132, gi|158911700|gb|EX884516.1|EX884516, gi|158912442|gb|EX885766.1|EX885766, gi|158912313|gb|EX885000.1|EX885000, gi|158910034|gb|EX882264.1|EX882264, gi|158909575|gb|EX882130.1|EX882130, gi|158911219|gb|EX883612.1|EX883612, gi|158909165|gb|EX881961.1|EX…
GO:0022626	cytosolic ribosome	Cellular.Component	7.481506E-3	4.14773E-5	26	238	376	8977	gi|556009599|gb|JZ505176.1|JZ505176, gi|158912812|gb|EX885395.1|EX885395, gi|158907754|gb|EX880132.1|EX880132, gi|158911700|gb|EX884516.1|EX884516, gi|158912442|gb|EX885766.1|EX885766, gi|158912313|gb|EX885000.1|EX885000, gi|158910034|gb|EX882264.1|EX882264, gi|158909575|gb|EX882130.1|EX882130, gi|158911219|gb|EX883612.1|EX883612, gi|158909165|gb|EX881961.1|EX881961, gi|158913299|gb|EX884916.1|EX…
GO:0044445	cytosolic part	Cellular.Component	7.699819E-3	4.419928E-5	33	344	369	8871	gi|224966985|dbj|AB469895.1|, Contig596, gi|556009599|gb|JZ505176.1|JZ505176, gi|158912812|gb|EX885395.1|EX885395, gi|158907754|gb|EX880132.1|EX880132, gi|158911700|gb|EX884516.1|EX884516, gi|158912442|gb|EX885766.1|EX885766, gi|158912313|gb|EX885000.1|EX885000, gi|158910034|gb|EX882264.1|EX882264, Contig614, gi|158909575|gb|EX882130.1|EX882130, gi|158911219|gb|EX883612.1|EX883612, gi|158909165|g…
GO:0005840	ribosome	Cellular.Component	1.780954E-2	1.233836E-4	30	317	372	8898	gi|556009599|gb|JZ505176.1|JZ505176, gi|337756237|gb|JG017446.1|JG017446, gi|158912812|gb|EX885395.1|EX885395, gi|158907754|gb|EX880132.1|EX880132, gi|158911700|gb|EX884516.1|EX884516, gi|158912442|gb|EX885766.1|EX885766, gi|158912313|gb|EX885000.1|EX885000, gi|158910034|gb|EX882264.1|EX882264, gi|158909575|gb|EX882130.1|EX882130, gi|158911219|gb|EX883612.1|EX883612, gi|158909165|gb|EX881961.1|EX…
GO:0004503	monophenol monooxygenase activity	Molecular.Function	8.454909E-10	1.404639E-13	15	15	387	9200	gi|1039337778|gb|KU189169.1|, gi|1039337764|gb|KU189162.1|, gi|1039337736|gb|KU189148.1|, gi|1039337772|gb|KU189166.1|, gi|1039337770|gb|KU189165.1|, gi|1039337758|gb|KU189159.1|, gi|367461180|gb|JN992289.1|, gi|1039337768|gb|KU189164.1|, gi|382947713|gb|JQ670941.1|, gi|1039337766|gb|KU189163.1|, gi|1039337734|gb|KU189147.1|, gi|1039337730|gb|KU189145.1|, gi|1039337728|gb|KU189144.1|, gi|10393377…
GO:0016682	oxidoreductase activity, acting on diphenols and related substances as donors, oxygen as acceptor	Molecular.Function	8.454909E-10	4.743339E-13	15	17	387	9198	gi|1039337778|gb|KU189169.1|, gi|1039337764|gb|KU189162.1|, gi|1039337736|gb|KU189148.1|, gi|1039337772|gb|KU189166.1|, gi|1039337770|gb|KU189165.1|, gi|1039337758|gb|KU189159.1|, gi|367461180|gb|JN992289.1|, gi|1039337768|gb|KU189164.1|, gi|382947713|gb|JQ670941.1|, gi|1039337766|gb|KU189163.1|, gi|1039337734|gb|KU189147.1|, gi|1039337730|gb|KU189145.1|, gi|1039337728|gb|KU189144.1|, gi|10393377…
GO:0016716	oxidoreductase activity, acting on paired donors, with incorporation or reduction of molecular oxygen, another compound as one donor, and incorporation of one atom of oxygen	Molecular.Function	8.454909E-10	4.743339E-13	15	17	387	9198	gi|1039337778|gb|KU189169.1|, gi|1039337764|gb|KU189162.1|, gi|1039337736|gb|KU189148.1|, gi|1039337772|gb|KU189166.1|, gi|1039337770|gb|KU189165.1|, gi|1039337758|gb|KU189159.1|, gi|367461180|gb|JN992289.1|, gi|1039337768|gb|KU189164.1|, gi|382947713|gb|JQ670941.1|, gi|1039337766|gb|KU189163.1|, gi|1039337734|gb|KU189147.1|, gi|1039337730|gb|KU189145.1|, gi|1039337728|gb|KU189144.1|, gi|10393377…
GO:0004097	catechol oxidase activity	Molecular.Function	8.454909E-10	4.743339E-13	15	17	387	9198	gi|1039337778|gb|KU189169.1|, gi|1039337764|gb|KU189162.1|, gi|1039337736|gb|KU189148.1|, gi|1039337772|gb|KU189166.1|, gi|1039337770|gb|KU189165.1|, gi|1039337758|gb|KU189159.1|, gi|367461180|gb|JN992289.1|, gi|1039337768|gb|KU189164.1|, gi|382947713|gb|JQ670941.1|, gi|1039337766|gb|KU189163.1|, gi|1039337734|gb|KU189147.1|, gi|1039337730|gb|KU189145.1|, gi|1039337728|gb|KU189144.1|, gi|10393377…
GO:0016679	oxidoreductase activity, acting on diphenols and related substances as donors	Molecular.Function	5.47652E-9	1.029829E-11	15	23	387	9192	gi|1039337778|gb|KU189169.1|, gi|1039337764|gb|KU189162.1|, gi|1039337736|gb|KU189148.1|, gi|1039337772|gb|KU189166.1|, gi|1039337770|gb|KU189165.1|, gi|1039337758|gb|KU189159.1|, gi|367461180|gb|JN992289.1|, gi|1039337768|gb|KU189164.1|, gi|382947713|gb|JQ670941.1|, gi|1039337766|gb|KU189163.1|, gi|1039337734|gb|KU189147.1|, gi|1039337730|gb|KU189145.1|, gi|1039337728|gb|KU189144.1|, gi|10393377…
GO:0004497	monooxygenase activity	Molecular.Function	1.846703E-4	7.327788E-7	19	104	383	9111	gi|261825929|gb|GU046698.1|, gi|1039337778|gb|KU189169.1|, gi|1039337764|gb|KU189162.1|, gi|1039337736|gb|KU189148.1|, gi|1039337772|gb|KU189166.1|, gi|1039337770|gb|KU189165.1|, gi|1039337758|gb|KU189159.1|, gi|158912390|gb|EX885077.1|EX885077, gi|367461180|gb|JN992289.1|, gi|1039337768|gb|KU189164.1|, gi|382947713|gb|JQ670941.1|, gi|1039337766|gb|KU189163.1|, gi|1039337734|gb|KU189147.1|, gi|40…
GO:0003723	RNA binding	Molecular.Function	2.65333E-3	1.31301E-5	48	560	354	8655	gi|556009599|gb|JZ505176.1|JZ505176, gi|22022027|gb|AU279295.1|AU279295, gi|158907754|gb|EX880132.1|EX880132, gi|158911700|gb|EX884516.1|EX884516, gi|158912442|gb|EX885766.1|EX885766, gi|158912313|gb|EX885000.1|EX885000, gi|158910034|gb|EX882264.1|EX882264, gi|158909575|gb|EX882130.1|EX882130, gi|158911219|gb|EX883612.1|EX883612, gi|556011172|gb|JZ505896.1|JZ505896, gi|345019078|gb|JF505506.1|, g…
GO:0016705	oxidoreductase activity, acting on paired donors, with incorporation or reduction of molecular oxygen	Molecular.Function	3.483228E-3	1.792635E-5	19	133	383	9082	gi|261825929|gb|GU046698.1|, gi|1039337778|gb|KU189169.1|, gi|1039337764|gb|KU189162.1|, gi|109280117|gb|EC392596.1|EC392596, gi|1039337736|gb|KU189148.1|, gi|1039337772|gb|KU189166.1|, gi|1039337770|gb|KU189165.1|, gi|1039337758|gb|KU189159.1|, gi|158912390|gb|EX885077.1|EX885077, gi|367461180|gb|JN992289.1|, gi|1039337768|gb|KU189164.1|, gi|382947713|gb|JQ670941.1|, gi|1039337766|gb|KU189163.1|…
GO:0004053	arginase activity	Molecular.Function	7.481506E-3	4.220565E-5	4	2	398	9213	gi|72534169|emb|AJ618955.2|, gi|72534435|emb|AJ871266.1|, gi|72534433|emb|AJ871265.1|, gi|262346812|gb|DC996383.1|DC996383
GO:0030368	interleukin-17 receptor activity	Molecular.Function	7.481506E-3	4.220565E-5	4	2	398	9213	gi|1028223718|dbj|LC151608.1|, gi|1028223730|dbj|LC151614.1|, gi|1028223720|dbj|LC151609.1|, gi|1028223728|dbj|LC151613.1|
GO:0003676	nucleic acid binding	Molecular.Function	9.97202E-3	5.921627E-5	86	1293	316	7922	gi|556009599|gb|JZ505176.1|JZ505176, gi|156713693|emb|AJ879149.3|, gi|158907754|gb|EX880132.1|EX880132, Contig3793, gi|158911700|gb|EX884516.1|EX884516, gi|158907869|gb|EX880507.1|EX880507, gi|556000718|gb|JZ502436.1|JZ502436, gi|158912442|gb|EX885766.1|EX885766, gi|158909575|gb|EX882130.1|EX882130, gi|556011172|gb|JZ505896.1|JZ505896, Contig4529, Contig1538, gi|158910062|gb|EX882279.1|EX882279, …
GO:0005159	insulin-like growth factor receptor binding	Molecular.Function	1.280138E-2	7.728465E-5	5	7	397	9208	gi|1703677|gb|S82374.1|, gi|1434893|dbj|D83271.1|, gi|146166855|gb|EF536889.1|, gi|1434895|dbj|D83272.1|, gi|828346440|gb|KP661168.1|
GO:0032190	acrosin binding	Molecular.Function	1.302698E-2	8.767171E-5	6	13	396	9202	gi|777727|gb|L41639.1|CYIZP3C, gi|755706|emb|Z48798.1|, gi|763077|emb|Z48972.1|, gi|777725|gb|L41638.1|CYIZP3B, gi|337756297|gb|JG017506.1|JG017506, gi|763079|emb|Z48973.1|
GO:0005488	binding	Molecular.Function	1.846619E-2	1.297605E-4	256	5009	146	4206	gi|556006361|gb|JZ504373.1|JZ504373, gi|158907869|gb|EX880507.1|EX880507, gi|262347744|gb|DC996934.1|DC996934, gi|158823292|gb|EX822907.1|EX822907, gi|556011172|gb|JZ505896.1|JZ505896, gi|556004109|gb|JZ498932.1|JZ498932, gi|556008538|gb|JZ501972.1|JZ501972, gi|262347342|gb|DC995893.1|DC995893, gi|556009987|gb|JZ505564.1|JZ505564, gi|158910543|gb|EX883475.1|EX883475, Contig4446, gi|337756257|gb|J…
GO:0003735	structural constituent of ribosome	Molecular.Function	1.944777E-2	1.385827E-4	31	335	371	8880	gi|556009599|gb|JZ505176.1|JZ505176, gi|337756237|gb|JG017446.1|JG017446, gi|158912812|gb|EX885395.1|EX885395, gi|158907754|gb|EX880132.1|EX880132, gi|158911700|gb|EX884516.1|EX884516, gi|158912442|gb|EX885766.1|EX885766, gi|158912313|gb|EX885000.1|EX885000, gi|158910034|gb|EX882264.1|EX882264, gi|158909575|gb|EX882130.1|EX882130, gi|158911219|gb|EX883612.1|EX883612, gi|158909165|gb|EX881961.1|EX…
GO:0016813	hydrolase activity, acting on carbon-nitrogen (but not peptide) bonds, in linear amidines	Molecular.Function	2.549129E-2	1.84171E-4	4	4	398	9211	gi|72534169|emb|AJ618955.2|, gi|72534435|emb|AJ871266.1|, gi|72534433|emb|AJ871265.1|, gi|262346812|gb|DC996383.1|DC996383
GO:0051721	protein phosphatase 2A binding	Molecular.Function	3.736404E-2	2.810439E-4	3	1	399	9214	gi|118544718|gb|DW722531.1|DW722531, gi|556006361|gb|JZ504373.1|JZ504373, gi|158912776|gb|EX885359.1|EX885359
GO:0006585	dopamine biosynthetic process from tyrosine	Biological.Process	8.454909E-10	4.743339E-13	15	17	387	9198	gi|1039337778|gb|KU189169.1|, gi|1039337764|gb|KU189162.1|, gi|1039337736|gb|KU189148.1|, gi|1039337772|gb|KU189166.1|, gi|1039337770|gb|KU189165.1|, gi|1039337758|gb|KU189159.1|, gi|367461180|gb|JN992289.1|, gi|1039337768|gb|KU189164.1|, gi|382947713|gb|JQ670941.1|, gi|1039337766|gb|KU189163.1|, gi|1039337734|gb|KU189147.1|, gi|1039337730|gb|KU189145.1|, gi|1039337728|gb|KU189144.1|, gi|10393377…
GO:0050935	iridophore differentiation	Biological.Process	8.454909E-10	6.328306E-13	17	27	385	9188	gi|1039337778|gb|KU189169.1|, gi|1039337764|gb|KU189162.1|, gi|1039337736|gb|KU189148.1|, gi|760489131|gb|KP056545.1|, gi|1039337772|gb|KU189166.1|, gi|1039337770|gb|KU189165.1|, gi|1039337758|gb|KU189159.1|, gi|367461180|gb|JN992289.1|, gi|478786386|gb|KC480581.1|, gi|1039337768|gb|KU189164.1|, gi|382947713|gb|JQ670941.1|, gi|1039337766|gb|KU189163.1|, gi|1039337734|gb|KU189147.1|, gi|1039337730…
GO:0042416	dopamine biosynthetic process	Biological.Process	8.454909E-10	8.367883E-13	15	18	387	9197	gi|1039337778|gb|KU189169.1|, gi|1039337764|gb|KU189162.1|, gi|1039337736|gb|KU189148.1|, gi|1039337772|gb|KU189166.1|, gi|1039337770|gb|KU189165.1|, gi|1039337758|gb|KU189159.1|, gi|367461180|gb|JN992289.1|, gi|1039337768|gb|KU189164.1|, gi|382947713|gb|JQ670941.1|, gi|1039337766|gb|KU189163.1|, gi|1039337734|gb|KU189147.1|, gi|1039337730|gb|KU189145.1|, gi|1039337728|gb|KU189144.1|, gi|10393377…
GO:0009713	catechol-containing compound biosynthetic process	Biological.Process	8.454909E-10	8.367883E-13	15	18	387	9197	gi|1039337778|gb|KU189169.1|, gi|1039337764|gb|KU189162.1|, gi|1039337736|gb|KU189148.1|, gi|1039337772|gb|KU189166.1|, gi|1039337770|gb|KU189165.1|, gi|1039337758|gb|KU189159.1|, gi|367461180|gb|JN992289.1|, gi|1039337768|gb|KU189164.1|, gi|382947713|gb|JQ670941.1|, gi|1039337766|gb|KU189163.1|, gi|1039337734|gb|KU189147.1|, gi|1039337730|gb|KU189145.1|, gi|1039337728|gb|KU189144.1|, gi|10393377…
GO:0042423	catecholamine biosynthetic process	Biological.Process	8.454909E-10	8.367883E-13	15	18	387	9197	gi|1039337778|gb|KU189169.1|, gi|1039337764|gb|KU189162.1|, gi|1039337736|gb|KU189148.1|, gi|1039337772|gb|KU189166.1|, gi|1039337770|gb|KU189165.1|, gi|1039337758|gb|KU189159.1|, gi|367461180|gb|JN992289.1|, gi|1039337768|gb|KU189164.1|, gi|382947713|gb|JQ670941.1|, gi|1039337766|gb|KU189163.1|, gi|1039337734|gb|KU189147.1|, gi|1039337730|gb|KU189145.1|, gi|1039337728|gb|KU189144.1|, gi|10393377…
GO:0042417	dopamine metabolic process	Biological.Process	8.454909E-10	8.367883E-13	15	18	387	9197	gi|1039337778|gb|KU189169.1|, gi|1039337764|gb|KU189162.1|, gi|1039337736|gb|KU189148.1|, gi|1039337772|gb|KU189166.1|, gi|1039337770|gb|KU189165.1|, gi|1039337758|gb|KU189159.1|, gi|367461180|gb|JN992289.1|, gi|1039337768|gb|KU189164.1|, gi|382947713|gb|JQ670941.1|, gi|1039337766|gb|KU189163.1|, gi|1039337734|gb|KU189147.1|, gi|1039337730|gb|KU189145.1|, gi|1039337728|gb|KU189144.1|, gi|10393377…
GO:0046189	phenol-containing compound biosynthetic process	Biological.Process	1.323527E-9	1.440894E-12	15	19	387	9196	gi|1039337778|gb|KU189169.1|, gi|1039337764|gb|KU189162.1|, gi|1039337736|gb|KU189148.1|, gi|1039337772|gb|KU189166.1|, gi|1039337770|gb|KU189165.1|, gi|1039337758|gb|KU189159.1|, gi|367461180|gb|JN992289.1|, gi|1039337768|gb|KU189164.1|, gi|382947713|gb|JQ670941.1|, gi|1039337766|gb|KU189163.1|, gi|1039337734|gb|KU189147.1|, gi|1039337730|gb|KU189145.1|, gi|1039337728|gb|KU189144.1|, gi|10393377…
GO:0006570	tyrosine metabolic process	Biological.Process	2.04303E-9	2.426401E-12	15	20	387	9195	gi|1039337778|gb|KU189169.1|, gi|1039337764|gb|KU189162.1|, gi|1039337736|gb|KU189148.1|, gi|1039337772|gb|KU189166.1|, gi|1039337770|gb|KU189165.1|, gi|1039337758|gb|KU189159.1|, gi|367461180|gb|JN992289.1|, gi|1039337768|gb|KU189164.1|, gi|382947713|gb|JQ670941.1|, gi|1039337766|gb|KU189163.1|, gi|1039337734|gb|KU189147.1|, gi|1039337730|gb|KU189145.1|, gi|1039337728|gb|KU189144.1|, gi|10393377…
GO:0032438	melanosome organization	Biological.Process	2.378941E-9	4.002574E-12	15	21	387	9194	gi|1039337778|gb|KU189169.1|, gi|1039337764|gb|KU189162.1|, gi|1039337736|gb|KU189148.1|, gi|1039337772|gb|KU189166.1|, gi|1039337770|gb|KU189165.1|, gi|1039337758|gb|KU189159.1|, gi|367461180|gb|JN992289.1|, gi|1039337768|gb|KU189164.1|, gi|382947713|gb|JQ670941.1|, gi|1039337766|gb|KU189163.1|, gi|1039337734|gb|KU189147.1|, gi|1039337730|gb|KU189145.1|, gi|1039337728|gb|KU189144.1|, gi|10393377…
GO:0048753	pigment granule organization	Biological.Process	2.378941E-9	4.002574E-12	15	21	387	9194	gi|1039337778|gb|KU189169.1|, gi|1039337764|gb|KU189162.1|, gi|1039337736|gb|KU189148.1|, gi|1039337772|gb|KU189166.1|, gi|1039337770|gb|KU189165.1|, gi|1039337758|gb|KU189159.1|, gi|367461180|gb|JN992289.1|, gi|1039337768|gb|KU189164.1|, gi|382947713|gb|JQ670941.1|, gi|1039337766|gb|KU189163.1|, gi|1039337734|gb|KU189147.1|, gi|1039337730|gb|KU189145.1|, gi|1039337728|gb|KU189144.1|, gi|10393377…
GO:0009712	catechol-containing compound metabolic process	Biological.Process	2.378941E-9	4.002574E-12	15	21	387	9194	gi|1039337778|gb|KU189169.1|, gi|1039337764|gb|KU189162.1|, gi|1039337736|gb|KU189148.1|, gi|1039337772|gb|KU189166.1|, gi|1039337770|gb|KU189165.1|, gi|1039337758|gb|KU189159.1|, gi|367461180|gb|JN992289.1|, gi|1039337768|gb|KU189164.1|, gi|382947713|gb|JQ670941.1|, gi|1039337766|gb|KU189163.1|, gi|1039337734|gb|KU189147.1|, gi|1039337730|gb|KU189145.1|, gi|1039337728|gb|KU189144.1|, gi|10393377…
GO:0006584	catecholamine metabolic process	Biological.Process	2.378941E-9	4.002574E-12	15	21	387	9194	gi|1039337778|gb|KU189169.1|, gi|1039337764|gb|KU189162.1|, gi|1039337736|gb|KU189148.1|, gi|1039337772|gb|KU189166.1|, gi|1039337770|gb|KU189165.1|, gi|1039337758|gb|KU189159.1|, gi|367461180|gb|JN992289.1|, gi|1039337768|gb|KU189164.1|, gi|382947713|gb|JQ670941.1|, gi|1039337766|gb|KU189163.1|, gi|1039337734|gb|KU189147.1|, gi|1039337730|gb|KU189145.1|, gi|1039337728|gb|KU189144.1|, gi|10393377…
GO:0018958	phenol-containing compound metabolic process	Biological.Process	5.47652E-9	1.029829E-11	15	23	387	9192	gi|1039337778|gb|KU189169.1|, gi|1039337764|gb|KU189162.1|, gi|1039337736|gb|KU189148.1|, gi|1039337772|gb|KU189166.1|, gi|1039337770|gb|KU189165.1|, gi|1039337758|gb|KU189159.1|, gi|367461180|gb|JN992289.1|, gi|1039337768|gb|KU189164.1|, gi|382947713|gb|JQ670941.1|, gi|1039337766|gb|KU189163.1|, gi|1039337734|gb|KU189147.1|, gi|1039337730|gb|KU189145.1|, gi|1039337728|gb|KU189144.1|, gi|10393377…
GO:0009072	aromatic amino acid family metabolic process	Biological.Process	1.204966E-7	2.504382E-10	15	31	387	9184	gi|1039337778|gb|KU189169.1|, gi|1039337764|gb|KU189162.1|, gi|1039337736|gb|KU189148.1|, gi|1039337772|gb|KU189166.1|, gi|1039337770|gb|KU189165.1|, gi|1039337758|gb|KU189159.1|, gi|367461180|gb|JN992289.1|, gi|1039337768|gb|KU189164.1|, gi|382947713|gb|JQ670941.1|, gi|1039337766|gb|KU189163.1|, gi|1039337734|gb|KU189147.1|, gi|1039337730|gb|KU189145.1|, gi|1039337728|gb|KU189144.1|, gi|10393377…
GO:0050931	pigment cell differentiation	Biological.Process	1.950716E-6	4.247401E-9	17	55	385	9160	gi|1039337778|gb|KU189169.1|, gi|1039337764|gb|KU189162.1|, gi|1039337736|gb|KU189148.1|, gi|760489131|gb|KP056545.1|, gi|1039337772|gb|KU189166.1|, gi|1039337770|gb|KU189165.1|, gi|1039337758|gb|KU189159.1|, gi|367461180|gb|JN992289.1|, gi|478786386|gb|KC480581.1|, gi|1039337768|gb|KU189164.1|, gi|382947713|gb|JQ670941.1|, gi|1039337766|gb|KU189163.1|, gi|1039337734|gb|KU189147.1|, gi|1039337730…
GO:0033059	cellular pigmentation	Biological.Process	2.797739E-6	6.368566E-9	18	65	384	9150	gi|1039337778|gb|KU189169.1|, gi|50736071|gb|CA969811.2|CA969811, gi|1039337764|gb|KU189162.1|, Contig3221, gi|1039337736|gb|KU189148.1|, gi|1039337772|gb|KU189166.1|, gi|262346646|gb|DC997846.1|DC997846, gi|1039337770|gb|KU189165.1|, gi|1039337758|gb|KU189159.1|, gi|367461180|gb|JN992289.1|, gi|1039337768|gb|KU189164.1|, gi|382947713|gb|JQ670941.1|, gi|1039337766|gb|KU189163.1|, gi|1039337734|gb…
GO:0048066	developmental pigmentation	Biological.Process	1.038136E-5	2.465882E-8	18	72	384	9143	gi|1039337778|gb|KU189169.1|, gi|1039337764|gb|KU189162.1|, gi|1039337736|gb|KU189148.1|, gi|109282968|gb|EC394059.1|EC394059, gi|760489131|gb|KP056545.1|, gi|1039337772|gb|KU189166.1|, gi|1039337770|gb|KU189165.1|, gi|1039337758|gb|KU189159.1|, gi|367461180|gb|JN992289.1|, gi|478786386|gb|KC480581.1|, gi|1039337768|gb|KU189164.1|, gi|382947713|gb|JQ670941.1|, gi|1039337766|gb|KU189163.1|, gi|103…
GO:1901605	alpha-amino acid metabolic process	Biological.Process	2.329192E-5	5.763044E-8	20	96	382	9119	gi|1039337778|gb|KU189169.1|, gi|1039337764|gb|KU189162.1|, gi|72534435|emb|AJ871266.1|, gi|1039337736|gb|KU189148.1|, gi|72534433|emb|AJ871265.1|, gi|1039337772|gb|KU189166.1|, gi|1039337770|gb|KU189165.1|, gi|1039337758|gb|KU189159.1|, gi|367461180|gb|JN992289.1|, gi|262346812|gb|DC996383.1|DC996383, gi|1039337768|gb|KU189164.1|, gi|382947713|gb|JQ670941.1|, gi|1039337766|gb|KU189163.1|, gi|103…
GO:0007276	gamete generation	Biological.Process	2.413412E-5	6.687998E-8	20	97	382	9118	gi|381147622|gb|JQ230327.1|, gi|3298339|dbj|AB010468.1|, gi|156713693|emb|AJ879149.3|, gi|777727|gb|L41639.1|CYIZP3C, gi|219966126|emb|AM697886.1|, gi|1703677|gb|S82374.1|, gi|755706|emb|Z48798.1|, gi|1434893|dbj|D83271.1|, Contig4189, gi|33355375|gb|AY144591.1|, gi|556006123|gb|JZ504135.1|JZ504135, gi|777725|gb|L41638.1|CYIZP3B, gi|337756297|gb|JG017506.1|JG017506, gi|345019078|gb|JF505506.1|, g…
GO:0032504	multicellular organism reproduction	Biological.Process	2.413412E-5	6.687998E-8	20	97	382	9118	gi|381147622|gb|JQ230327.1|, gi|3298339|dbj|AB010468.1|, gi|156713693|emb|AJ879149.3|, gi|777727|gb|L41639.1|CYIZP3C, gi|219966126|emb|AM697886.1|, gi|1703677|gb|S82374.1|, gi|755706|emb|Z48798.1|, gi|1434893|dbj|D83271.1|, Contig4189, gi|33355375|gb|AY144591.1|, gi|556006123|gb|JZ504135.1|JZ504135, gi|777725|gb|L41638.1|CYIZP3B, gi|337756297|gb|JG017506.1|JG017506, gi|345019078|gb|JF505506.1|, g…
GO:0048609	multicellular organismal reproductive process	Biological.Process	2.413412E-5	6.687998E-8	20	97	382	9118	gi|381147622|gb|JQ230327.1|, gi|3298339|dbj|AB010468.1|, gi|156713693|emb|AJ879149.3|, gi|777727|gb|L41639.1|CYIZP3C, gi|219966126|emb|AM697886.1|, gi|1703677|gb|S82374.1|, gi|755706|emb|Z48798.1|, gi|1434893|dbj|D83271.1|, Contig4189, gi|33355375|gb|AY144591.1|, gi|556006123|gb|JZ504135.1|JZ504135, gi|777725|gb|L41638.1|CYIZP3B, gi|337756297|gb|JG017506.1|JG017506, gi|345019078|gb|JF505506.1|, g…
GO:0022412	cellular process involved in reproduction in multicellular organism	Biological.Process	2.533537E-5	7.271631E-8	17	69	385	9146	gi|381147622|gb|JQ230327.1|, gi|3298339|dbj|AB010468.1|, gi|777727|gb|L41639.1|CYIZP3C, gi|1703677|gb|S82374.1|, gi|755706|emb|Z48798.1|, gi|1434893|dbj|D83271.1|, gi|33355375|gb|AY144591.1|, gi|556006123|gb|JZ504135.1|JZ504135, gi|777725|gb|L41638.1|CYIZP3B, gi|337756297|gb|JG017506.1|JG017506, gi|345019078|gb|JF505506.1|, gi|763077|emb|Z48972.1|, gi|146166855|gb|EF536889.1|, gi|1434895|dbj|D832…
GO:0007292	female gamete generation	Biological.Process	2.544429E-5	7.554718E-8	15	52	387	9163	gi|381147622|gb|JQ230327.1|, gi|156713693|emb|AJ879149.3|, gi|777727|gb|L41639.1|CYIZP3C, gi|219966126|emb|AM697886.1|, gi|1703677|gb|S82374.1|, gi|755706|emb|Z48798.1|, gi|1434893|dbj|D83271.1|, gi|777725|gb|L41638.1|CYIZP3B, gi|337756297|gb|JG017506.1|JG017506, gi|763077|emb|Z48972.1|, gi|146166855|gb|EF536889.1|, gi|1434895|dbj|D83272.1|, gi|828346440|gb|KP661168.1|, gi|158909367|gb|EX882358.1…
GO:0044702	single organism reproductive process	Biological.Process	3.444121E-5	1.056688E-7	23	132	379	9083	gi|381147622|gb|JQ230327.1|, gi|3298339|dbj|AB010468.1|, gi|156713693|emb|AJ879149.3|, gi|777727|gb|L41639.1|CYIZP3C, gi|219966126|emb|AM697886.1|, gi|1703677|gb|S82374.1|, gi|755706|emb|Z48798.1|, gi|1434893|dbj|D83271.1|, Contig4189, gi|556000718|gb|JZ502436.1|JZ502436, gi|33355375|gb|AY144591.1|, gi|556006123|gb|JZ504135.1|JZ504135, gi|777725|gb|L41638.1|CYIZP3B, gi|337756297|gb|JG017506.1|JG0…
GO:1901566	organonitrogen compound biosynthetic process	Biological.Process	3.935958E-5	1.246543E-7	70	822	332	8393	gi|224966985|dbj|AB469895.1|, gi|556009599|gb|JZ505176.1|JZ505176, gi|158907754|gb|EX880132.1|EX880132, gi|1039337736|gb|KU189148.1|, gi|158911700|gb|EX884516.1|EX884516, gi|158912442|gb|EX885766.1|EX885766, gi|84778154|dbj|AB220585.1|, gi|158909575|gb|EX882130.1|EX882130, gi|367461180|gb|JN992289.1|, gi|262346812|gb|DC996383.1|DC996383, gi|556011172|gb|JZ505896.1|JZ505896, gi|158909165|gb|EX8819…
GO:0048477	oogenesis	Biological.Process	5.499825E-5	1.796261E-7	13	40	389	9175	gi|381147622|gb|JQ230327.1|, gi|777727|gb|L41639.1|CYIZP3C, gi|1703677|gb|S82374.1|, gi|755706|emb|Z48798.1|, gi|1434893|dbj|D83271.1|, gi|777725|gb|L41638.1|CYIZP3B, gi|337756297|gb|JG017506.1|JG017506, gi|763077|emb|Z48972.1|, gi|146166855|gb|EF536889.1|, gi|1434895|dbj|D83272.1|, gi|828346440|gb|KP661168.1|, gi|158909367|gb|EX882358.1|EX882358, gi|763079|emb|Z48973.1|
GO:0022414	reproductive process	Biological.Process	5.68399E-5	1.912665E-7	23	137	379	9078	gi|381147622|gb|JQ230327.1|, gi|3298339|dbj|AB010468.1|, gi|156713693|emb|AJ879149.3|, gi|777727|gb|L41639.1|CYIZP3C, gi|219966126|emb|AM697886.1|, gi|1703677|gb|S82374.1|, gi|755706|emb|Z48798.1|, gi|1434893|dbj|D83271.1|, Contig4189, gi|556000718|gb|JZ502436.1|JZ502436, gi|33355375|gb|AY144591.1|, gi|556006123|gb|JZ504135.1|JZ504135, gi|777725|gb|L41638.1|CYIZP3B, gi|337756297|gb|JG017506.1|JG0…
GO:0000003	reproduction	Biological.Process	6.197551E-5	2.146816E-7	23	138	379	9077	gi|381147622|gb|JQ230327.1|, gi|3298339|dbj|AB010468.1|, gi|156713693|emb|AJ879149.3|, gi|777727|gb|L41639.1|CYIZP3C, gi|219966126|emb|AM697886.1|, gi|1703677|gb|S82374.1|, gi|755706|emb|Z48798.1|, gi|1434893|dbj|D83271.1|, Contig4189, gi|556000718|gb|JZ502436.1|JZ502436, gi|33355375|gb|AY144591.1|, gi|556006123|gb|JZ504135.1|JZ504135, gi|777725|gb|L41638.1|CYIZP3B, gi|337756297|gb|JG017506.1|JG0…
GO:0044249	cellular biosynthetic process	Biological.Process	7.106545E-5	2.532023E-7	131	1972	271	7243	gi|224966985|dbj|AB469895.1|, gi|556009599|gb|JZ505176.1|JZ505176, gi|156713693|emb|AJ879149.3|, gi|158912212|gb|EX885554.1|EX885554, gi|556006361|gb|JZ504373.1|JZ504373, gi|1039337736|gb|KU189148.1|, gi|158907869|gb|EX880507.1|EX880507, gi|556000718|gb|JZ502436.1|JZ502436, gi|262347744|gb|DC996934.1|DC996934, gi|84778154|dbj|AB220585.1|, gi|556011172|gb|JZ505896.1|JZ505896, gi|158909165|gb|EX881…
GO:1901617	organic hydroxy compound biosynthetic process	Biological.Process	8.270886E-5	3.028729E-7	16	68	386	9147	gi|1039337778|gb|KU189169.1|, gi|1039337764|gb|KU189162.1|, gi|1039337736|gb|KU189148.1|, gi|1039337772|gb|KU189166.1|, gi|1039337770|gb|KU189165.1|, gi|1039337758|gb|KU189159.1|, gi|367461180|gb|JN992289.1|, gi|1039337768|gb|KU189164.1|, gi|382947713|gb|JQ670941.1|, gi|671706561|gb|KJ741854.1|, gi|1039337766|gb|KU189163.1|, gi|1039337734|gb|KU189147.1|, gi|1039337730|gb|KU189145.1|, gi|103933772…
GO:0019953	sexual reproduction	Biological.Process	9.101503E-5	3.513051E-7	20	109	382	9106	gi|381147622|gb|JQ230327.1|, gi|3298339|dbj|AB010468.1|, gi|156713693|emb|AJ879149.3|, gi|777727|gb|L41639.1|CYIZP3C, gi|219966126|emb|AM697886.1|, gi|1703677|gb|S82374.1|, gi|755706|emb|Z48798.1|, gi|1434893|dbj|D83271.1|, Contig4189, gi|33355375|gb|AY144591.1|, gi|556006123|gb|JZ504135.1|JZ504135, gi|777725|gb|L41638.1|CYIZP3B, gi|337756297|gb|JG017506.1|JG017506, gi|345019078|gb|JF505506.1|, g…
GO:0044703	multi-organism reproductive process	Biological.Process	9.101503E-5	3.513051E-7	20	109	382	9106	gi|381147622|gb|JQ230327.1|, gi|3298339|dbj|AB010468.1|, gi|156713693|emb|AJ879149.3|, gi|777727|gb|L41639.1|CYIZP3C, gi|219966126|emb|AM697886.1|, gi|1703677|gb|S82374.1|, gi|755706|emb|Z48798.1|, gi|1434893|dbj|D83271.1|, Contig4189, gi|33355375|gb|AY144591.1|, gi|556006123|gb|JZ504135.1|JZ504135, gi|777725|gb|L41638.1|CYIZP3B, gi|337756297|gb|JG017506.1|JG017506, gi|345019078|gb|JF505506.1|, g…
GO:0007281	germ cell development	Biological.Process	1.846703E-4	7.493551E-7	14	55	388	9160	gi|381147622|gb|JQ230327.1|, gi|777727|gb|L41639.1|CYIZP3C, gi|1703677|gb|S82374.1|, gi|755706|emb|Z48798.1|, gi|1434893|dbj|D83271.1|, gi|777725|gb|L41638.1|CYIZP3B, gi|337756297|gb|JG017506.1|JG017506, gi|345019078|gb|JF505506.1|, gi|763077|emb|Z48972.1|, gi|146166855|gb|EF536889.1|, gi|1434895|dbj|D83272.1|, gi|828346440|gb|KP661168.1|, gi|158909367|gb|EX882358.1|EX882358, gi|763079|emb|Z48973…
GO:1901576	organic substance biosynthetic process	Biological.Process	2.103272E-4	8.742817E-7	130	1997	272	7218	gi|224966985|dbj|AB469895.1|, gi|556009599|gb|JZ505176.1|JZ505176, gi|156713693|emb|AJ879149.3|, gi|158912212|gb|EX885554.1|EX885554, gi|556006361|gb|JZ504373.1|JZ504373, gi|1039337736|gb|KU189148.1|, gi|158907869|gb|EX880507.1|EX880507, gi|556000718|gb|JZ502436.1|JZ502436, gi|262347744|gb|DC996934.1|DC996934, gi|84778154|dbj|AB220585.1|, gi|556011172|gb|JZ505896.1|JZ505896, gi|158909165|gb|EX881…
GO:0006807	nitrogen compound metabolic process	Biological.Process	2.434322E-4	1.035984E-6	149	2389	253	6826	gi|224966985|dbj|AB469895.1|, gi|556009599|gb|JZ505176.1|JZ505176, gi|156713693|emb|AJ879149.3|, gi|8272567|gb|AF233520.1|, gi|1039337736|gb|KU189148.1|, gi|158907869|gb|EX880507.1|EX880507, gi|556000718|gb|JZ502436.1|JZ502436, gi|84778154|dbj|AB220585.1|, gi|556011172|gb|JZ505896.1|JZ505896, gi|158909165|gb|EX881961.1|EX881961, gi|158913080|gb|EX885676.1|EX885676, gi|262347869|gb|DC997059.1|DC99…
GO:0009058	biosynthetic process	Biological.Process	2.475994E-4	1.078224E-6	133	2065	269	7150	gi|224966985|dbj|AB469895.1|, gi|556009599|gb|JZ505176.1|JZ505176, gi|156713693|emb|AJ879149.3|, gi|158912212|gb|EX885554.1|EX885554, gi|556006361|gb|JZ504373.1|JZ504373, gi|1039337736|gb|KU189148.1|, gi|158907869|gb|EX880507.1|EX880507, gi|556000718|gb|JZ502436.1|JZ502436, gi|262347744|gb|DC996934.1|DC996934, gi|84778154|dbj|AB220585.1|, gi|556011172|gb|JZ505896.1|JZ505896, gi|158909165|gb|EX881…
GO:0003006	developmental process involved in reproduction	Biological.Process	3.161828E-4	1.439471E-6	15	68	387	9147	gi|381147622|gb|JQ230327.1|, gi|777727|gb|L41639.1|CYIZP3C, gi|1703677|gb|S82374.1|, gi|755706|emb|Z48798.1|, gi|1434893|dbj|D83271.1|, gi|777725|gb|L41638.1|CYIZP3B, gi|337756297|gb|JG017506.1|JG017506, gi|345019078|gb|JF505506.1|, gi|763077|emb|Z48972.1|, gi|146166855|gb|EF536889.1|, Contig2952, gi|1434895|dbj|D83272.1|, gi|828346440|gb|KP661168.1|, gi|158909367|gb|EX882358.1|EX882358, gi|76307…
GO:1901564	organonitrogen compound metabolic process	Biological.Process	4.202246E-4	1.954727E-6	84	1141	318	8074	gi|224966985|dbj|AB469895.1|, gi|556009599|gb|JZ505176.1|JZ505176, gi|158907754|gb|EX880132.1|EX880132, gi|1039337736|gb|KU189148.1|, gi|158911700|gb|EX884516.1|EX884516, gi|109282968|gb|EC394059.1|EC394059, gi|158912442|gb|EX885766.1|EX885766, gi|84778154|dbj|AB220585.1|, gi|158909575|gb|EX882130.1|EX882130, gi|367461180|gb|JN992289.1|, gi|262346812|gb|DC996383.1|DC996383, gi|556011172|gb|JZ5058…
GO:0043473	pigmentation	Biological.Process	4.611934E-4	2.190942E-6	22	148	380	9067	gi|1039337778|gb|KU189169.1|, gi|50736071|gb|CA969811.2|CA969811, gi|1039337764|gb|KU189162.1|, Contig3221, gi|1039337736|gb|KU189148.1|, gi|109282968|gb|EC394059.1|EC394059, gi|760489131|gb|KP056545.1|, gi|1039337772|gb|KU189166.1|, gi|262346646|gb|DC997846.1|DC997846, gi|1039337770|gb|KU189165.1|, gi|1039337758|gb|KU189159.1|, gi|367461180|gb|JN992289.1|, gi|478786386|gb|KC480581.1|, gi|2623472…
GO:0044711	single-organism biosynthetic process	Biological.Process	2.451069E-3	1.188662E-5	41	444	361	8771	gi|224966985|dbj|AB469895.1|, gi|1039337778|gb|KU189169.1|, gi|158912212|gb|EX885554.1|EX885554, gi|556006361|gb|JZ504373.1|JZ504373, gi|1039337736|gb|KU189148.1|, gi|325587386|gb|JI257491.1|, gi|262347744|gb|DC996934.1|DC996934, gi|84778154|dbj|AB220585.1|, gi|367461180|gb|JN992289.1|, gi|262346812|gb|DC996383.1|DC996383, gi|382947713|gb|JQ670941.1|, Contig4809, gi|671706561|gb|KJ741854.1|, gi|7…
GO:1901615	organic hydroxy compound metabolic process	Biological.Process	3.853279E-3	2.021217E-5	18	122	384	9093	gi|1039337778|gb|KU189169.1|, gi|1039337764|gb|KU189162.1|, gi|1039337736|gb|KU189148.1|, gi|1039337772|gb|KU189166.1|, gi|74473828|emb|AJ544193.2|, gi|1039337770|gb|KU189165.1|, gi|1039337758|gb|KU189159.1|, gi|367461180|gb|JN992289.1|, gi|1039337768|gb|KU189164.1|, gi|382947713|gb|JQ670941.1|, gi|671706561|gb|KJ741854.1|, gi|1039337766|gb|KU189163.1|, gi|1039337734|gb|KU189147.1|, gi|1039337730…
GO:0016050	vesicle organization	Biological.Process	7.481506E-3	4.07708E-5	17	117	385	9098	gi|1039337778|gb|KU189169.1|, gi|50736071|gb|CA969811.2|CA969811, gi|1039337764|gb|KU189162.1|, Contig3221, gi|1039337736|gb|KU189148.1|, gi|1039337772|gb|KU189166.1|, gi|1039337770|gb|KU189165.1|, gi|1039337758|gb|KU189159.1|, gi|367461180|gb|JN992289.1|, gi|1039337768|gb|KU189164.1|, gi|382947713|gb|JQ670941.1|, gi|1039337766|gb|KU189163.1|, gi|1039337734|gb|KU189147.1|, gi|1039337730|gb|KU1891…
GO:0044237	cellular metabolic process	Biological.Process	9.737774E-3	5.686151E-5	202	3721	200	5494	gi|158907896|gb|EX880521.1|EX880521, gi|556006361|gb|JZ504373.1|JZ504373, gi|158907869|gb|EX880507.1|EX880507, gi|262347744|gb|DC996934.1|DC996934, gi|556011172|gb|JZ505896.1|JZ505896, gi|158909165|gb|EX881961.1|EX881961, gi|556004109|gb|JZ498932.1|JZ498932, gi|556009987|gb|JZ505564.1|JZ505564, Contig4446, gi|381147622|gb|JQ230327.1|, Contig1282, Contig2010, gi|196049283|dbj|AB429308.1|, gi|76048…
GO:2000344	positive regulation of acrosome reaction	Biological.Process	1.302698E-2	8.767171E-5	6	13	396	9202	gi|777727|gb|L41639.1|CYIZP3C, gi|755706|emb|Z48798.1|, gi|763077|emb|Z48972.1|, gi|777725|gb|L41638.1|CYIZP3B, gi|337756297|gb|JG017506.1|JG017506, gi|763079|emb|Z48973.1|
GO:0060046	regulation of acrosome reaction	Biological.Process	1.302698E-2	8.767171E-5	6	13	396	9202	gi|777727|gb|L41639.1|CYIZP3C, gi|755706|emb|Z48798.1|, gi|763077|emb|Z48972.1|, gi|777725|gb|L41638.1|CYIZP3B, gi|337756297|gb|JG017506.1|JG017506, gi|763079|emb|Z48973.1|
GO:0009988	cell-cell recognition	Biological.Process	1.302698E-2	8.767171E-5	6	13	396	9202	gi|777727|gb|L41639.1|CYIZP3C, gi|755706|emb|Z48798.1|, gi|763077|emb|Z48972.1|, gi|777725|gb|L41638.1|CYIZP3B, gi|337756297|gb|JG017506.1|JG017506, gi|763079|emb|Z48973.1|
GO:0007339	binding of sperm to zona pellucida	Biological.Process	1.302698E-2	8.767171E-5	6	13	396	9202	gi|777727|gb|L41639.1|CYIZP3C, gi|755706|emb|Z48798.1|, gi|763077|emb|Z48972.1|, gi|777725|gb|L41638.1|CYIZP3B, gi|337756297|gb|JG017506.1|JG017506, gi|763079|emb|Z48973.1|
GO:0035803	egg coat formation	Biological.Process	1.302698E-2	8.767171E-5	6	13	396	9202	gi|777727|gb|L41639.1|CYIZP3C, gi|755706|emb|Z48798.1|, gi|763077|emb|Z48972.1|, gi|777725|gb|L41638.1|CYIZP3B, gi|337756297|gb|JG017506.1|JG017506, gi|763079|emb|Z48973.1|
GO:0035036	sperm-egg recognition	Biological.Process	1.302698E-2	8.767171E-5	6	13	396	9202	gi|777727|gb|L41639.1|CYIZP3C, gi|755706|emb|Z48798.1|, gi|763077|emb|Z48972.1|, gi|777725|gb|L41638.1|CYIZP3B, gi|337756297|gb|JG017506.1|JG017506, gi|763079|emb|Z48973.1|
GO:0007340	acrosome reaction	Biological.Process	1.76985E-2	1.208626E-4	6	14	396	9201	gi|777727|gb|L41639.1|CYIZP3C, gi|755706|emb|Z48798.1|, gi|763077|emb|Z48972.1|, gi|777725|gb|L41638.1|CYIZP3B, gi|337756297|gb|JG017506.1|JG017506, gi|763079|emb|Z48973.1|
GO:0001556	oocyte maturation	Biological.Process	3.605015E-2	2.640253E-4	5	10	397	9205	gi|1703677|gb|S82374.1|, gi|1434893|dbj|D83271.1|, gi|146166855|gb|EF536889.1|, gi|1434895|dbj|D83272.1|, gi|828346440|gb|KP661168.1|
GO:0044271	cellular nitrogen compound biosynthetic process	Biological.Process	3.693673E-2	2.74174E-4	99	1613	303	7602	gi|224966985|dbj|AB469895.1|, gi|556009599|gb|JZ505176.1|JZ505176, gi|156713693|emb|AJ879149.3|, gi|158907869|gb|EX880507.1|EX880507, gi|556000718|gb|JZ502436.1|JZ502436, gi|556011172|gb|JZ505896.1|JZ505896, gi|158909165|gb|EX881961.1|EX881961, gi|158913080|gb|EX885676.1|EX885676, Contig248, Contig2010, gi|196049283|dbj|AB429308.1|, gi|109280117|gb|EC392596.1|EC392596, gi|760489131|gb|KP056545.1|…

## Sheet: Supplementary Table S12
Supplementary Table S12. List of over-represented GO terms for targets of up-regulated carp miRNAs. The GO terms enrichment analysis was performed by the Blast2GO software. The carp targets predicted for up-regulated miRNAs were used as a target set. All carp protein coding sequences were used as background. List presents enriched GO terms in „Cellular Component”, „Molecular Function” and „Biolog…
ID	GO_Term	Category	FDR	P.Value	#Test	#Ref	#notAnnotTest	#notAnnotRef	TestSeqs
GO:0005581	collagen trimer	Cellular.Component	2.935075E-2	2.63718E-4	12	11	1759	7835	gi|47971185|dbj|AB127584.1|, gi|109283157|gb|EC394155.1|EC394155, Contig170, gi|38603527|dbj|AB110825.1|, gi|38603531|dbj|AB110827.1|, Contig3302, Contig2973, gi|158823229|gb|EX822844.1|EX822844, gi|38603529|dbj|AB110826.1|, gi|7542469|gb|AF227737.1|, gi|159147206|gb|EU118764.1|, gi|109278581|gb|EC391796.1|EC391796
GO:0004503	monophenol monooxygenase activity	Molecular.Function	7.451704E-19	7.375004E-23	30	0	1741	7846	gi|1039337742|gb|KU189151.1|, gi|1039337778|gb|KU189169.1|, gi|1039337738|gb|KU189149.1|, gi|1039337750|gb|KU189155.1|, gi|1039337736|gb|KU189148.1|, gi|1039337774|gb|KU189167.1|, gi|1039337776|gb|KU189168.1|, gi|367461180|gb|JN992289.1|, gi|382947713|gb|JQ670941.1|, gi|1039337752|gb|KU189156.1|, gi|1039337746|gb|KU189153.1|, gi|1039337780|gb|KU189170.1|, gi|1039337748|gb|KU189154.1|, gi|10393377…
GO:0016682	oxidoreductase activity, acting on diphenols and related substances as donors, oxygen as acceptor	Molecular.Function	8.922199E-19	3.532145E-22	31	1	1740	7845	gi|1039337742|gb|KU189151.1|, gi|1039337778|gb|KU189169.1|, gi|1039337738|gb|KU189149.1|, gi|1039337750|gb|KU189155.1|, gi|1039337736|gb|KU189148.1|, gi|1039337774|gb|KU189167.1|, gi|1039337776|gb|KU189168.1|, gi|367461180|gb|JN992289.1|, gi|382947713|gb|JQ670941.1|, gi|1039337752|gb|KU189156.1|, gi|1039337746|gb|KU189153.1|, gi|1039337780|gb|KU189170.1|, gi|1039337748|gb|KU189154.1|, gi|10393377…
GO:0004097	catechol oxidase activity	Molecular.Function	8.922199E-19	3.532145E-22	31	1	1740	7845	gi|1039337742|gb|KU189151.1|, gi|1039337778|gb|KU189169.1|, gi|1039337738|gb|KU189149.1|, gi|1039337750|gb|KU189155.1|, gi|1039337736|gb|KU189148.1|, gi|1039337774|gb|KU189167.1|, gi|1039337776|gb|KU189168.1|, gi|367461180|gb|JN992289.1|, gi|382947713|gb|JQ670941.1|, gi|1039337752|gb|KU189156.1|, gi|1039337746|gb|KU189153.1|, gi|1039337780|gb|KU189170.1|, gi|1039337748|gb|KU189154.1|, gi|10393377…
GO:0016716	oxidoreductase activity, acting on paired donors, with incorporation or reduction of molecular oxygen, another compound as one donor, and incorporation of one atom of oxygen	Molecular.Function	2.790181E-17	2.485316E-20	30	2	1741	7844	gi|1039337742|gb|KU189151.1|, gi|1039337778|gb|KU189169.1|, gi|1039337738|gb|KU189149.1|, gi|1039337750|gb|KU189155.1|, gi|1039337736|gb|KU189148.1|, gi|1039337774|gb|KU189167.1|, gi|1039337776|gb|KU189168.1|, gi|367461180|gb|JN992289.1|, gi|382947713|gb|JQ670941.1|, gi|1039337752|gb|KU189156.1|, gi|1039337746|gb|KU189153.1|, gi|1039337780|gb|KU189170.1|, gi|1039337748|gb|KU189154.1|, gi|10393377…
GO:0016679	oxidoreductase activity, acting on diphenols and related substances as donors	Molecular.Function	1.249592E-15	2.102441E-18	32	6	1739	7840	gi|1039337742|gb|KU189151.1|, gi|1039337778|gb|KU189169.1|, gi|1039337738|gb|KU189149.1|, gi|1039337750|gb|KU189155.1|, gi|1039337736|gb|KU189148.1|, gi|1039337774|gb|KU189167.1|, gi|1039337776|gb|KU189168.1|, gi|367461180|gb|JN992289.1|, gi|382947713|gb|JQ670941.1|, gi|1039337752|gb|KU189156.1|, gi|1039337746|gb|KU189153.1|, gi|1039337780|gb|KU189170.1|, gi|1039337748|gb|KU189154.1|, gi|10393377…
GO:0004984	olfactory receptor activity	Molecular.Function	2.329063E-8	5.762726E-11	29	18	1742	7828	gi|55700132|dbj|AB194223.2|, gi|55700098|dbj|AB194206.2|, gi|57898993|dbj|AB199745.1|, gi|55700114|dbj|AB194214.2|, gi|57898995|dbj|AB199746.1|, gi|55700116|dbj|AB194215.2|, gi|55700134|dbj|AB194224.2|, gi|55700120|dbj|AB194217.2|, gi|55700088|dbj|AB194201.2|, gi|57898999|dbj|AB199748.1|, gi|55700086|dbj|AB194200.2|, gi|55700072|dbj|AB194193.2|, gi|55700118|dbj|AB194216.2|, gi|57898997|dbj|AB1997…
GO:0016705	oxidoreductase activity, acting on paired donors, with incorporation or reduction of molecular oxygen	Molecular.Function	8.27059E-7	2.373784E-9	59	93	1712	7753	gi|1039337742|gb|KU189151.1|, gi|1039337738|gb|KU189149.1|, gi|1039337736|gb|KU189148.1|, gi|367461180|gb|JN992289.1|, gi|1039337746|gb|KU189153.1|, gi|1039337748|gb|KU189154.1|, gi|50741117|gb|CF662226.2|CF662226, gi|5870847|gb|U31864.2|CCU31864, gi|1039337744|gb|KU189152.1|, gi|1039337740|gb|KU189150.1|, Contig1932, gi|337756101|gb|JG017310.1|JG017310, gi|1039337764|gb|KU189162.1|, Contig3782, …
GO:0038023	signaling receptor activity	Molecular.Function	2.372224E-6	7.747763E-9	110	249	1661	7597	Contig4164, gi|156713693|emb|AJ879149.3|, gi|55700132|dbj|AB194223.2|, gi|12862624|dbj|AB055657.1|, gi|765276|gb|S74449.1|, gi|55700134|dbj|AB194224.2|, gi|570295576|gb|KF387571.1|, gi|556013885|gb|JZ508001.1|JZ508001, gi|55700088|dbj|AB194201.2|, gi|55700086|dbj|AB194200.2|, gi|828346512|gb|KP661174.1|, gi|1026942952|dbj|LC150761.1|, gi|2340856|emb|Y14629.1|, gi|240799699|emb|FM177146.1|, gi|381…
GO:0004497	monooxygenase activity	Molecular.Function	5.475696E-6	2.005154E-8	49	74	1722	7772	gi|1039337742|gb|KU189151.1|, gi|1039337738|gb|KU189149.1|, gi|1039337736|gb|KU189148.1|, gi|367461180|gb|JN992289.1|, gi|1039337746|gb|KU189153.1|, gi|1039337748|gb|KU189154.1|, gi|158907691|gb|EX879549.1|EX879549, gi|1039337744|gb|KU189152.1|, gi|1039337740|gb|KU189150.1|, gi|337756101|gb|JG017310.1|JG017310, gi|1039337764|gb|KU189162.1|, Contig3782, gi|1039337756|gb|KU189158.1|, gi|1039337770|…
GO:0004872	receptor activity	Molecular.Function	1.797392E-5	7.471343E-8	120	296	1651	7550	Contig4164, gi|156713693|emb|AJ879149.3|, gi|55700132|dbj|AB194223.2|, gi|1026942986|dbj|LC150778.1|, gi|12862624|dbj|AB055657.1|, gi|765276|gb|S74449.1|, gi|55700134|dbj|AB194224.2|, gi|570295576|gb|KF387571.1|, gi|556013885|gb|JZ508001.1|JZ508001, gi|55700088|dbj|AB194201.2|, gi|974576683|dbj|LC107820.1|, gi|55700086|dbj|AB194200.2|, gi|828346512|gb|KP661174.1|, gi|1026942952|dbj|LC150761.1|, g…
GO:0060089	molecular transducer activity	Molecular.Function	1.797392E-5	7.471343E-8	120	296	1651	7550	Contig4164, gi|156713693|emb|AJ879149.3|, gi|55700132|dbj|AB194223.2|, gi|1026942986|dbj|LC150778.1|, gi|12862624|dbj|AB055657.1|, gi|765276|gb|S74449.1|, gi|55700134|dbj|AB194224.2|, gi|570295576|gb|KF387571.1|, gi|556013885|gb|JZ508001.1|JZ508001, gi|55700088|dbj|AB194201.2|, gi|974576683|dbj|LC107820.1|, gi|55700086|dbj|AB194200.2|, gi|828346512|gb|KP661174.1|, gi|1026942952|dbj|LC150761.1|, g…
GO:0004888	transmembrane signaling receptor activity	Molecular.Function	1.839005E-4	9.100382E-7	88	207	1683	7639	gi|55700078|dbj|AB194196.2|, Contig4164, gi|55700132|dbj|AB194223.2|, gi|55700098|dbj|AB194206.2|, gi|57898993|dbj|AB199745.1|, gi|33355375|gb|AY144591.1|, gi|1026942972|dbj|LC150771.1|, gi|12862624|dbj|AB055657.1|, gi|285804065|gb|GU300105.1|, gi|556010068|gb|JZ505645.1|JZ505645, gi|262346184|gb|DC997384.1|DC997384, gi|765276|gb|S74449.1|, gi|285804067|gb|GU300106.1|, gi|1028223728|dbj|LC151613.…
GO:0070180	large ribosomal subunit rRNA binding	Molecular.Function	3.024066E-4	1.556328E-6	14	7	1757	7839	gi|556003793|gb|JZ498616.1|JZ498616, gi|158913237|gb|EX884854.1|EX884854, Contig672, gi|158908916|gb|EX881465.1|EX881465, Contig889, Contig706, Contig3748, gi|158909316|gb|EX882073.1|EX882073, gi|158907814|gb|EX880478.1|EX880478, gi|158912737|gb|EX885320.1|EX885320, Contig3303, gi|325587478|gb|JI257583.1|, gi|562749811|gb|KF572122.1|, Contig1810
GO:0099600	transmembrane receptor activity	Molecular.Function	3.244658E-4	1.701968E-6	88	211	1683	7635	gi|55700078|dbj|AB194196.2|, Contig4164, gi|55700132|dbj|AB194223.2|, gi|55700098|dbj|AB194206.2|, gi|57898993|dbj|AB199745.1|, gi|33355375|gb|AY144591.1|, gi|1026942972|dbj|LC150771.1|, gi|12862624|dbj|AB055657.1|, gi|285804065|gb|GU300105.1|, gi|556010068|gb|JZ505645.1|JZ505645, gi|262346184|gb|DC997384.1|DC997384, gi|765276|gb|S74449.1|, gi|285804067|gb|GU300106.1|, gi|1028223728|dbj|LC151613.…
GO:0004930	G-protein coupled receptor activity	Molecular.Function	6.333291E-4	3.384776E-6	52	102	1719	7744	Contig4164, gi|55700132|dbj|AB194223.2|, gi|55700098|dbj|AB194206.2|, gi|57898993|dbj|AB199745.1|, gi|765276|gb|S74449.1|, gi|55700114|dbj|AB194214.2|, gi|57898995|dbj|AB199746.1|, gi|55700116|dbj|AB194215.2|, gi|55700134|dbj|AB194224.2|, gi|556010726|gb|JZ509730.1|JZ509730, gi|2340854|emb|Y14627.1|, gi|55700088|dbj|AB194201.2|, gi|55700086|dbj|AB194200.2|, gi|55700118|dbj|AB194216.2|, gi|1588256…
GO:0042289	MHC class II protein binding	Molecular.Function	1.313259E-3	7.278556E-6	10	3	1761	7843	Contig421, gi|50742379|gb|CF660496.2|CF660496, gi|158912370|gb|EX885057.1|EX885057, gi|158913235|gb|EX884852.1|EX884852, Contig973, gi|158912404|gb|EX885728.1|EX885728, Contig407, Contig3146, gi|27372883|dbj|AB098609.1|, gi|158908400|gb|EX880637.1|EX880637
GO:0042287	MHC protein binding	Molecular.Function	1.313259E-3	7.278556E-6	10	3	1761	7843	Contig421, gi|50742379|gb|CF660496.2|CF660496, gi|158912370|gb|EX885057.1|EX885057, gi|158913235|gb|EX884852.1|EX884852, Contig973, gi|158912404|gb|EX885728.1|EX885728, Contig407, Contig3146, gi|27372883|dbj|AB098609.1|, gi|158908400|gb|EX880637.1|EX880637
GO:0019843	rRNA binding	Molecular.Function	1.78278E-3	1.023369E-5	28	40	1743	7806	Contig3392, Contig2382, Contig672, Contig731, gi|158913487|gb|EX886054.1|EX886054, gi|158909316|gb|EX882073.1|EX882073, gi|158907814|gb|EX880478.1|EX880478, gi|158907931|gb|EX880062.1|EX880062, gi|158907917|gb|EX880529.1|EX880529, Contig1810, Contig2723, Contig2525, gi|158908594|gb|EX880753.1|EX880753, Contig344, gi|556003793|gb|JZ498616.1|JZ498616, gi|158913237|gb|EX884854.1|EX884854, gi|1589089…
GO:0004871	signal transducer activity	Molecular.Function	2.456956E-3	1.434683E-5	128	366	1643	7480	Contig4164, gi|156713693|emb|AJ879149.3|, gi|55700132|dbj|AB194223.2|, gi|12862624|dbj|AB055657.1|, gi|765276|gb|S74449.1|, gi|55700134|dbj|AB194224.2|, gi|570295576|gb|KF387571.1|, gi|556013885|gb|JZ508001.1|JZ508001, gi|55700088|dbj|AB194201.2|, gi|556009776|gb|JZ505353.1|JZ505353, gi|55700086|dbj|AB194200.2|, gi|828346512|gb|KP661174.1|, gi|397677|gb|L23935.1|CYICMKK, gi|1026942952|dbj|LC15076…
GO:0004365	glyceraldehyde-3-phosphate dehydrogenase (NAD+) (phosphorylating) activity	Molecular.Function	3.111801E-3	2.125043E-5	10	4	1761	7842	gi|325587349|gb|JI257454.1|, Contig4791, Contig4441, gi|158912592|gb|EX885916.1|EX885916, Contig2089, gi|158911325|gb|EX884030.1|EX884030, gi|56709492|emb|AJ870982.1|, gi|158907028|gb|EX880168.1|EX880168, gi|50733894|gb|CA967851.2|CA967851, gi|158909263|gb|EX882709.1|EX882709
GO:0035605	peptidyl-cysteine S-nitrosylase activity	Molecular.Function	3.111801E-3	2.125043E-5	10	4	1761	7842	gi|325587349|gb|JI257454.1|, Contig4791, Contig4441, gi|158912592|gb|EX885916.1|EX885916, Contig2089, gi|158911325|gb|EX884030.1|EX884030, gi|56709492|emb|AJ870982.1|, gi|158907028|gb|EX880168.1|EX880168, gi|50733894|gb|CA967851.2|CA967851, gi|158909263|gb|EX882709.1|EX882709
GO:0043891	glyceraldehyde-3-phosphate dehydrogenase (NAD(P)+) (phosphorylating) activity	Molecular.Function	3.111801E-3	2.125043E-5	10	4	1761	7842	gi|325587349|gb|JI257454.1|, Contig4791, Contig4441, gi|158912592|gb|EX885916.1|EX885916, Contig2089, gi|158911325|gb|EX884030.1|EX884030, gi|56709492|emb|AJ870982.1|, gi|158907028|gb|EX880168.1|EX880168, gi|50733894|gb|CA967851.2|CA967851, gi|158909263|gb|EX882709.1|EX882709
GO:0051287	NAD binding	Molecular.Function	3.973065E-3	2.791841E-5	24	33	1747	7813	Contig4041, gi|158907547|gb|EX879894.1|EX879894, Contig4791, gi|50737249|gb|CA964196.2|CA964196, Contig4053, Contig4441, gi|158912592|gb|EX885916.1|EX885916, gi|556014585|gb|JZ508701.1|JZ508701, Contig753, Contig4475, Contig2089, gi|584297144|gb|KF881970.1|, gi|556003572|gb|JZ498395.1|JZ498395, Contig609, gi|556006558|gb|JZ504570.1|JZ504570, gi|325587349|gb|JI257454.1|, Contig1539, gi|556006978|g…
GO:0004300	enoyl-CoA hydratase activity	Molecular.Function	5.777657E-3	4.117096E-5	8	2	1763	7844	gi|50734833|gb|CA968642.2|CA968642, gi|50733334|gb|CA967500.2|CA967500, Contig4775, gi|158822921|gb|EX822536.1|EX822536, gi|556014939|gb|JZ509055.1|JZ509055, Contig4405, gi|56145748|gb|AU312559.1|AU312559, gi|158912457|gb|EX885781.1|EX885781
GO:0016620	oxidoreductase activity, acting on the aldehyde or oxo group of donors, NAD or NADP as acceptor	Molecular.Function	5.879356E-3	4.247754E-5	18	20	1753	7826	Contig4791, Contig4441, gi|158912592|gb|EX885916.1|EX885916, gi|50741197|gb|CF662306.2|CF662306, gi|50741889|gb|CF662814.2|CF662814, Contig2089, gi|158909462|gb|EX881707.1|EX881707, gi|325587349|gb|JI257454.1|, gi|158911325|gb|EX884030.1|EX884030, gi|50733288|gb|CA967454.2|CA967454, gi|56709492|emb|AJ870982.1|, Contig4743, Contig4119, gi|158907028|gb|EX880168.1|EX880168, gi|50733894|gb|CA967851.2…
GO:0016903	oxidoreductase activity, acting on the aldehyde or oxo group of donors	Molecular.Function	6.038046E-3	4.422164E-5	21	27	1750	7819	Contig4791, Contig4441, gi|158912592|gb|EX885916.1|EX885916, gi|50741197|gb|CF662306.2|CF662306, gi|50741889|gb|CF662814.2|CF662814, Contig2089, gi|158909462|gb|EX881707.1|EX881707, gi|325587349|gb|JI257454.1|, Contig3948, gi|158911325|gb|EX884030.1|EX884030, gi|50733288|gb|CA967454.2|CA967454, gi|56709492|emb|AJ870982.1|, gi|556006581|gb|JZ504593.1|JZ504593, Contig4743, Contig4119, gi|158907028|…
GO:0042562	hormone binding	Molecular.Function	1.245424E-2	9.86084E-5	18	22	1753	7824	gi|156713693|emb|AJ879149.3|, Contig2172, gi|1028337988|gb|KU205259.1|, gi|1021644616|gb|KX094549.1|, gi|219966126|emb|AM697886.1|, gi|1011870501|gb|KU168254.1|, Contig4132, gi|82941406|dbj|AB243056.1|, gi|166085096|dbj|AB334723.1|, gi|219936800|emb|AM183668.2|, Contig109, gi|1028337992|gb|KU205261.1|, gi|50741207|gb|CF662316.2|CF662316, gi|158823473|gb|EX823088.1|EX823088, gi|50735081|gb|CA96885…
GO:0016491	oxidoreductase activity	Molecular.Function	2.073571E-2	1.764916E-4	153	486	1618	7360	Contig4041, gi|1039337742|gb|KU189151.1|, gi|1039337738|gb|KU189149.1|, Contig4441, gi|1039337736|gb|KU189148.1|, gi|208967563|dbj|AB439579.1|, gi|556003572|gb|JZ498395.1|JZ498395, gi|556002751|gb|JZ503287.1|JZ503287, gi|556013885|gb|JZ508001.1|JZ508001, gi|1039337746|gb|KU189153.1|, gi|1039337748|gb|KU189154.1|, gi|556006978|gb|JZ499253.1|JZ499253, gi|158907691|gb|EX879549.1|EX879549, gi|5074199…
GO:0005497	androgen binding	Molecular.Function	2.757353E-2	2.401495E-4	10	7	1761	7839	gi|156713693|emb|AJ879149.3|, gi|158823473|gb|EX823088.1|EX823088, gi|1021644616|gb|KX094549.1|, gi|219966126|emb|AM697886.1|, gi|1011870501|gb|KU168254.1|, Contig4132, gi|82941406|dbj|AB243056.1|, gi|219936800|emb|AM183668.2|, gi|82941402|dbj|AB243055.1|, Contig109
GO:0004896	cytokine receptor activity	Molecular.Function	2.800976E-2	2.46721E-4	17	22	1754	7824	gi|52352994|gb|AY741100.1|, gi|18034629|gb|AF457152.1|, gi|325587487|gb|JI257592.1|, gi|285804071|gb|GU300108.1|, gi|285804065|gb|GU300105.1|, gi|51012478|gb|AY691176.1|, gi|285804067|gb|GU300106.1|, gi|1028223728|dbj|LC151613.1|, gi|262347345|gb|DC995896.1|DC995896, gi|19067953|gb|AY044448.1|, gi|56112086|gb|AY661555.1|, gi|285804063|gb|GU300104.1|, gi|1028223718|dbj|LC151608.1|, gi|3298357|dbj|…
GO:0006585	dopamine biosynthetic process from tyrosine	Biological.Process	8.922199E-19	3.532145E-22	31	1	1740	7845	gi|1039337742|gb|KU189151.1|, gi|1039337778|gb|KU189169.1|, gi|1039337738|gb|KU189149.1|, gi|1039337750|gb|KU189155.1|, gi|1039337736|gb|KU189148.1|, gi|1039337774|gb|KU189167.1|, gi|1039337776|gb|KU189168.1|, gi|367461180|gb|JN992289.1|, gi|382947713|gb|JQ670941.1|, gi|1039337752|gb|KU189156.1|, gi|1039337746|gb|KU189153.1|, gi|1039337780|gb|KU189170.1|, gi|1039337748|gb|KU189154.1|, gi|10393377…
GO:0042416	dopamine biosynthetic process	Biological.Process	6.066611E-18	4.803334E-21	31	2	1740	7844	gi|1039337742|gb|KU189151.1|, gi|1039337778|gb|KU189169.1|, gi|1039337738|gb|KU189149.1|, gi|1039337750|gb|KU189155.1|, gi|1039337736|gb|KU189148.1|, gi|1039337774|gb|KU189167.1|, gi|1039337776|gb|KU189168.1|, gi|367461180|gb|JN992289.1|, gi|382947713|gb|JQ670941.1|, gi|1039337752|gb|KU189156.1|, gi|1039337746|gb|KU189153.1|, gi|1039337780|gb|KU189170.1|, gi|1039337748|gb|KU189154.1|, gi|10393377…
GO:0009713	catechol-containing compound biosynthetic process	Biological.Process	6.066611E-18	4.803334E-21	31	2	1740	7844	gi|1039337742|gb|KU189151.1|, gi|1039337778|gb|KU189169.1|, gi|1039337738|gb|KU189149.1|, gi|1039337750|gb|KU189155.1|, gi|1039337736|gb|KU189148.1|, gi|1039337774|gb|KU189167.1|, gi|1039337776|gb|KU189168.1|, gi|367461180|gb|JN992289.1|, gi|382947713|gb|JQ670941.1|, gi|1039337752|gb|KU189156.1|, gi|1039337746|gb|KU189153.1|, gi|1039337780|gb|KU189170.1|, gi|1039337748|gb|KU189154.1|, gi|10393377…
GO:0042423	catecholamine biosynthetic process	Biological.Process	6.066611E-18	4.803334E-21	31	2	1740	7844	gi|1039337742|gb|KU189151.1|, gi|1039337778|gb|KU189169.1|, gi|1039337738|gb|KU189149.1|, gi|1039337750|gb|KU189155.1|, gi|1039337736|gb|KU189148.1|, gi|1039337774|gb|KU189167.1|, gi|1039337776|gb|KU189168.1|, gi|367461180|gb|JN992289.1|, gi|382947713|gb|JQ670941.1|, gi|1039337752|gb|KU189156.1|, gi|1039337746|gb|KU189153.1|, gi|1039337780|gb|KU189170.1|, gi|1039337748|gb|KU189154.1|, gi|10393377…
GO:0042417	dopamine metabolic process	Biological.Process	6.066611E-18	4.803334E-21	31	2	1740	7844	gi|1039337742|gb|KU189151.1|, gi|1039337778|gb|KU189169.1|, gi|1039337738|gb|KU189149.1|, gi|1039337750|gb|KU189155.1|, gi|1039337736|gb|KU189148.1|, gi|1039337774|gb|KU189167.1|, gi|1039337776|gb|KU189168.1|, gi|367461180|gb|JN992289.1|, gi|382947713|gb|JQ670941.1|, gi|1039337752|gb|KU189156.1|, gi|1039337746|gb|KU189153.1|, gi|1039337780|gb|KU189170.1|, gi|1039337748|gb|KU189154.1|, gi|10393377…
GO:0046189	phenol-containing compound biosynthetic process	Biological.Process	4.533403E-17	4.486741E-20	31	3	1740	7843	gi|1039337742|gb|KU189151.1|, gi|1039337778|gb|KU189169.1|, gi|1039337738|gb|KU189149.1|, gi|1039337750|gb|KU189155.1|, gi|1039337736|gb|KU189148.1|, gi|1039337774|gb|KU189167.1|, gi|1039337776|gb|KU189168.1|, gi|367461180|gb|JN992289.1|, gi|382947713|gb|JQ670941.1|, gi|1039337752|gb|KU189156.1|, gi|1039337746|gb|KU189153.1|, gi|1039337780|gb|KU189170.1|, gi|1039337748|gb|KU189154.1|, gi|10393377…
GO:0032438	melanosome organization	Biological.Process	4.766669E-17	6.604649E-20	32	4	1739	7842	gi|1039337742|gb|KU189151.1|, gi|1039337778|gb|KU189169.1|, gi|1039337738|gb|KU189149.1|, gi|1039337750|gb|KU189155.1|, gi|1039337736|gb|KU189148.1|, gi|1039337774|gb|KU189167.1|, gi|556012369|gb|JZ507093.1|JZ507093, gi|1039337776|gb|KU189168.1|, gi|367461180|gb|JN992289.1|, gi|382947713|gb|JQ670941.1|, gi|1039337752|gb|KU189156.1|, gi|1039337746|gb|KU189153.1|, gi|1039337780|gb|KU189170.1|, gi|1…
GO:0048753	pigment granule organization	Biological.Process	4.766669E-17	6.604649E-20	32	4	1739	7842	gi|1039337742|gb|KU189151.1|, gi|1039337778|gb|KU189169.1|, gi|1039337738|gb|KU189149.1|, gi|1039337750|gb|KU189155.1|, gi|1039337736|gb|KU189148.1|, gi|1039337774|gb|KU189167.1|, gi|556012369|gb|JZ507093.1|JZ507093, gi|1039337776|gb|KU189168.1|, gi|367461180|gb|JN992289.1|, gi|382947713|gb|JQ670941.1|, gi|1039337752|gb|KU189156.1|, gi|1039337746|gb|KU189153.1|, gi|1039337780|gb|KU189170.1|, gi|1…
GO:0009712	catechol-containing compound metabolic process	Biological.Process	4.766669E-17	6.604649E-20	32	4	1739	7842	gi|1039337742|gb|KU189151.1|, gi|1039337778|gb|KU189169.1|, gi|1039337738|gb|KU189149.1|, gi|1039337750|gb|KU189155.1|, gi|1039337736|gb|KU189148.1|, gi|217272705|dbj|AB371285.1|, gi|1039337774|gb|KU189167.1|, gi|1039337776|gb|KU189168.1|, gi|367461180|gb|JN992289.1|, gi|382947713|gb|JQ670941.1|, gi|1039337752|gb|KU189156.1|, gi|1039337746|gb|KU189153.1|, gi|1039337780|gb|KU189170.1|, gi|10393377…
GO:0006584	catecholamine metabolic process	Biological.Process	4.766669E-17	6.604649E-20	32	4	1739	7842	gi|1039337742|gb|KU189151.1|, gi|1039337778|gb|KU189169.1|, gi|1039337738|gb|KU189149.1|, gi|1039337750|gb|KU189155.1|, gi|1039337736|gb|KU189148.1|, gi|217272705|dbj|AB371285.1|, gi|1039337774|gb|KU189167.1|, gi|1039337776|gb|KU189168.1|, gi|367461180|gb|JN992289.1|, gi|382947713|gb|JQ670941.1|, gi|1039337752|gb|KU189156.1|, gi|1039337746|gb|KU189153.1|, gi|1039337780|gb|KU189170.1|, gi|10393377…
GO:0006570	tyrosine metabolic process	Biological.Process	2.179627E-16	3.235789E-19	31	4	1740	7842	gi|1039337742|gb|KU189151.1|, gi|1039337778|gb|KU189169.1|, gi|1039337738|gb|KU189149.1|, gi|1039337750|gb|KU189155.1|, gi|1039337736|gb|KU189148.1|, gi|1039337774|gb|KU189167.1|, gi|1039337776|gb|KU189168.1|, gi|367461180|gb|JN992289.1|, gi|382947713|gb|JQ670941.1|, gi|1039337752|gb|KU189156.1|, gi|1039337746|gb|KU189153.1|, gi|1039337780|gb|KU189170.1|, gi|1039337748|gb|KU189154.1|, gi|10393377…
GO:0018958	phenol-containing compound metabolic process	Biological.Process	1.249592E-15	2.102441E-18	32	6	1739	7840	gi|1039337742|gb|KU189151.1|, gi|1039337778|gb|KU189169.1|, gi|1039337738|gb|KU189149.1|, gi|1039337750|gb|KU189155.1|, gi|1039337736|gb|KU189148.1|, gi|217272705|dbj|AB371285.1|, gi|1039337774|gb|KU189167.1|, gi|1039337776|gb|KU189168.1|, gi|367461180|gb|JN992289.1|, gi|382947713|gb|JQ670941.1|, gi|1039337752|gb|KU189156.1|, gi|1039337746|gb|KU189153.1|, gi|1039337780|gb|KU189170.1|, gi|10393377…
GO:0050935	iridophore differentiation	Biological.Process	2.259857E-13	4.025874E-16	33	11	1738	7835	gi|109278636|gb|EC391825.1|EC391825, gi|1039337742|gb|KU189151.1|, gi|1039337778|gb|KU189169.1|, gi|1039337738|gb|KU189149.1|, gi|1039337750|gb|KU189155.1|, gi|1039337736|gb|KU189148.1|, gi|1039337774|gb|KU189167.1|, gi|1039337776|gb|KU189168.1|, gi|367461180|gb|JN992289.1|, gi|382947713|gb|JQ670941.1|, gi|1039337752|gb|KU189156.1|, gi|1039337746|gb|KU189153.1|, gi|1039337780|gb|KU189170.1|, gi|1…
GO:0009072	aromatic amino acid family metabolic process	Biological.Process	1.929724E-12	3.628737E-15	33	13	1738	7833	gi|1039337742|gb|KU189151.1|, gi|1039337778|gb|KU189169.1|, gi|1039337738|gb|KU189149.1|, gi|1039337750|gb|KU189155.1|, gi|1039337736|gb|KU189148.1|, gi|1039337774|gb|KU189167.1|, gi|1039337776|gb|KU189168.1|, gi|367461180|gb|JN992289.1|, gi|382947713|gb|JQ670941.1|, gi|1039337752|gb|KU189156.1|, gi|1039337746|gb|KU189153.1|, gi|1039337780|gb|KU189170.1|, gi|1039337748|gb|KU189154.1|, gi|10393377…
GO:0010038	response to metal ion	Biological.Process	1.381416E-10	2.734394E-13	67	86	1704	7760	Contig1330, gi|52078202|gb|AY695927.1|, gi|325668192|gb|HQ259767.1|, gi|325668196|gb|HQ259769.1|, gi|325668194|gb|HQ259768.1|, gi|683405541|dbj|AB987996.1|, gi|556008384|gb|JZ501924.1|JZ501924, gi|14530954|gb|AY035309.1|, gi|683405529|dbj|AB987990.1|, gi|325668190|gb|HQ259766.1|, gi|683405543|dbj|AB987997.1|, gi|556012206|gb|JZ506930.1|JZ506930, gi|66473507|gb|AY999964.1|, Contig2665, gi|32566817…
GO:0046686	response to cadmium ion	Biological.Process	4.216466E-10	8.763439E-13	40	31	1731	7815	gi|325668160|gb|HQ259751.1|, gi|325668188|gb|HQ259765.1|, gi|262347183|gb|DC996693.1|DC996693, gi|325668192|gb|HQ259767.1|, gi|325668196|gb|HQ259769.1|, gi|325668194|gb|HQ259768.1|, gi|556008384|gb|JZ501924.1|JZ501924, gi|14530954|gb|AY035309.1|, gi|325668190|gb|HQ259766.1|, gi|325668186|gb|HQ259764.1|, gi|325668184|gb|HQ259763.1|, gi|556012206|gb|JZ506930.1|JZ506930, gi|325668182|gb|HQ259762.1|,…
GO:0009408	response to heat	Biological.Process	2.438817E-9	5.310172E-12	40	34	1731	7812	gi|325668160|gb|HQ259751.1|, Contig3492, Contig117, gi|50739635|gb|CA966151.2|CA966151, gi|325668188|gb|HQ259765.1|, gi|325668192|gb|HQ259767.1|, gi|325668196|gb|HQ259769.1|, gi|325668194|gb|HQ259768.1|, gi|14530954|gb|AY035309.1|, gi|325668190|gb|HQ259766.1|, gi|325668186|gb|HQ259764.1|, Contig1717, gi|325668184|gb|HQ259763.1|, gi|325668182|gb|HQ259762.1|, gi|325668156|gb|HQ259749.1|, gi|7524562…
GO:0033059	cellular pigmentation	Biological.Process	2.495038E-9	5.679521E-12	43	40	1728	7806	gi|1039337742|gb|KU189151.1|, gi|1039337778|gb|KU189169.1|, Contig4584, gi|1039337738|gb|KU189149.1|, gi|1039337750|gb|KU189155.1|, gi|1039337736|gb|KU189148.1|, gi|1039337774|gb|KU189167.1|, gi|556012369|gb|JZ507093.1|JZ507093, gi|1039337776|gb|KU189168.1|, gi|367461180|gb|JN992289.1|, gi|50735526|gb|CA969304.2|CA969304, gi|382947713|gb|JQ670941.1|, gi|1039337752|gb|KU189156.1|, gi|1039337746|gb…
GO:0010035	response to inorganic substance	Biological.Process	3.977632E-9	9.448057E-12	69	101	1702	7745	Contig1330, gi|52078202|gb|AY695927.1|, gi|325668192|gb|HQ259767.1|, gi|325668196|gb|HQ259769.1|, gi|325668194|gb|HQ259768.1|, gi|683405541|dbj|AB987996.1|, gi|556008384|gb|JZ501924.1|JZ501924, gi|14530954|gb|AY035309.1|, gi|683405529|dbj|AB987990.1|, gi|325668190|gb|HQ259766.1|, gi|683405543|dbj|AB987997.1|, gi|556012206|gb|JZ506930.1|JZ506930, gi|66473507|gb|AY999964.1|, Contig2665, gi|32566817…
GO:0050931	pigment cell differentiation	Biological.Process	9.069719E-8	2.333855E-10	37	35	1734	7811	gi|109278636|gb|EC391825.1|EC391825, gi|1039337742|gb|KU189151.1|, gi|1039337778|gb|KU189169.1|, Contig1293, gi|1039337738|gb|KU189149.1|, gi|1039337750|gb|KU189155.1|, gi|1039337736|gb|KU189148.1|, gi|1039337774|gb|KU189167.1|, gi|1039337776|gb|KU189168.1|, gi|367461180|gb|JN992289.1|, gi|556006558|gb|JZ504570.1|JZ504570, Contig1539, gi|382947713|gb|JQ670941.1|, gi|1039337752|gb|KU189156.1|, gi|…
GO:0016050	vesicle organization	Biological.Process	2.780051E-7	7.428876E-10	55	79	1716	7767	gi|1039337742|gb|KU189151.1|, gi|1039337738|gb|KU189149.1|, gi|158912235|gb|EX885577.1|EX885577, gi|1039337736|gb|KU189148.1|, gi|118544659|gb|DW722474.1|DW722474, gi|367461180|gb|JN992289.1|, gi|556006526|gb|JZ504538.1|JZ504538, gi|1039337746|gb|KU189153.1|, gi|1039337748|gb|KU189154.1|, Contig1939, gi|1039337744|gb|KU189152.1|, gi|158822347|gb|EX821962.1|EX821962, Contig2788, gi|1039337740|gb|K…
GO:0007608	sensory perception of smell	Biological.Process	6.137363E-7	1.700774E-9	29	23	1742	7823	gi|55700132|dbj|AB194223.2|, gi|55700098|dbj|AB194206.2|, gi|57898993|dbj|AB199745.1|, gi|55700114|dbj|AB194214.2|, gi|57898995|dbj|AB199746.1|, gi|55700116|dbj|AB194215.2|, gi|55700134|dbj|AB194224.2|, gi|55700120|dbj|AB194217.2|, gi|55700088|dbj|AB194201.2|, gi|57898999|dbj|AB199748.1|, gi|55700086|dbj|AB194200.2|, gi|55700072|dbj|AB194193.2|, gi|55700118|dbj|AB194216.2|, gi|57898997|dbj|AB1997…
GO:0044699	single-organism process	Biological.Process	8.762233E-7	2.601613E-9	1218	4816	553	3030	gi|158823413|gb|EX823028.1|EX823028, Contig2381, gi|158823106|gb|EX822721.1|EX822721, Contig2382, Contig1293, Contig4322, Contig899, gi|50734746|gb|CA968571.2|CA968571, gi|87116413|dbj|AB231800.1|, gi|158909316|gb|EX882073.1|EX882073, gi|1039337746|gb|KU189153.1|, gi|556006978|gb|JZ499253.1|JZ499253, gi|262347342|gb|DC995893.1|DC995893, gi|556012206|gb|JZ506930.1|JZ506930, Contig3234, Contig4328,…
GO:0048066	developmental pigmentation	Biological.Process	9.102058E-7	2.792595E-9	41	49	1730	7797	gi|109278636|gb|EC391825.1|EC391825, gi|1039337742|gb|KU189151.1|, gi|1039337778|gb|KU189169.1|, Contig1293, gi|1039337738|gb|KU189149.1|, gi|1039337750|gb|KU189155.1|, gi|1039337736|gb|KU189148.1|, gi|109282968|gb|EC394059.1|EC394059, gi|1039337774|gb|KU189167.1|, gi|1039337776|gb|KU189168.1|, gi|367461180|gb|JN992289.1|, gi|556006558|gb|JZ504570.1|JZ504570, Contig1539, gi|382947713|gb|JQ670941.…
GO:0007606	sensory perception of chemical stimulus	Biological.Process	1.795573E-6	5.686693E-9	31	29	1740	7817	gi|55700078|dbj|AB194196.2|, gi|55700132|dbj|AB194223.2|, gi|55700098|dbj|AB194206.2|, gi|57898993|dbj|AB199745.1|, gi|55700114|dbj|AB194214.2|, gi|57898995|dbj|AB199746.1|, gi|55700116|dbj|AB194215.2|, gi|55700134|dbj|AB194224.2|, gi|55700120|dbj|AB194217.2|, gi|55700088|dbj|AB194201.2|, gi|57898999|dbj|AB199748.1|, gi|55700086|dbj|AB194200.2|, gi|55700072|dbj|AB194193.2|, gi|55700118|dbj|AB1942…
GO:0007600	sensory perception	Biological.Process	2.402471E-6	8.084325E-9	54	84	1717	7762	gi|158823413|gb|EX823028.1|EX823028, gi|55700078|dbj|AB194196.2|, gi|55700132|dbj|AB194223.2|, gi|55700098|dbj|AB194206.2|, gi|57898993|dbj|AB199745.1|, gi|12862624|dbj|AB055657.1|, gi|556005113|gb|JZ501500.1|JZ501500, gi|765276|gb|S74449.1|, gi|55700114|dbj|AB194214.2|, gi|57898995|dbj|AB199746.1|, gi|55700116|dbj|AB194215.2|, gi|55700134|dbj|AB194224.2|, gi|224966983|dbj|AB469894.1|, gi|5570008…
GO:0009266	response to temperature stimulus	Biological.Process	4.313625E-6	1.494229E-8	45	63	1726	7783	gi|325668160|gb|HQ259751.1|, gi|158823575|gb|EX823190.1|EX823190, Contig3492, gi|260401924|gb|GU048844.1|, Contig117, gi|50739635|gb|CA966151.2|CA966151, gi|325668188|gb|HQ259765.1|, gi|325668192|gb|HQ259767.1|, gi|325668196|gb|HQ259769.1|, gi|325668194|gb|HQ259768.1|, gi|14530954|gb|AY035309.1|, gi|325668190|gb|HQ259766.1|, gi|325668186|gb|HQ259764.1|, Contig1717, gi|325668184|gb|HQ259763.1|, gi…
GO:0043473	pigmentation	Biological.Process	4.453027E-6	1.586589E-8	62	108	1709	7738	gi|1039337742|gb|KU189151.1|, Contig1293, gi|1039337738|gb|KU189149.1|, gi|1039337736|gb|KU189148.1|, gi|109282968|gb|EC394059.1|EC394059, gi|367461180|gb|JN992289.1|, Contig1539, gi|1039337746|gb|KU189153.1|, gi|109284384|gb|EC394811.1|EC394811, gi|2340854|emb|Y14627.1|, gi|1039337748|gb|KU189154.1|, gi|3819100|emb|Y14617.1|, gi|1039337744|gb|KU189152.1|, Contig2700, gi|2340856|emb|Y14629.1|, gi…
GO:0050877	neurological system process	Biological.Process	8.13499E-6	3.059478E-8	60	105	1711	7741	gi|158823413|gb|EX823028.1|EX823028, gi|55700078|dbj|AB194196.2|, gi|55700132|dbj|AB194223.2|, gi|55700098|dbj|AB194206.2|, gi|57898993|dbj|AB199745.1|, gi|12862624|dbj|AB055657.1|, gi|556005113|gb|JZ501500.1|JZ501500, gi|765276|gb|S74449.1|, gi|55700114|dbj|AB194214.2|, gi|57898995|dbj|AB199746.1|, gi|55700116|dbj|AB194215.2|, gi|55700134|dbj|AB194224.2|, gi|224966983|dbj|AB469894.1|, gi|2340854…
GO:0002181	cytoplasmic translation	Biological.Process	8.742064E-6	3.374312E-8	37	46	1734	7800	Contig672, gi|556002033|gb|JZ500108.1|JZ500108, Contig2023, gi|50738820|gb|CA965451.2|CA965451, gi|158913487|gb|EX886054.1|EX886054, Contig817, gi|556005451|gb|JZ497750.1|JZ497750, gi|158909316|gb|EX882073.1|EX882073, gi|556014871|gb|JZ508987.1|JZ508987, gi|158907814|gb|EX880478.1|EX880478, gi|158907931|gb|EX880062.1|EX880062, gi|158911686|gb|EX884502.1|EX884502, Contig3755, gi|158907917|gb|EX880…
GO:0055114	oxidation-reduction process	Biological.Process	1.318769E-5	5.220781E-8	149	392	1622	7454	Contig4041, gi|1039337742|gb|KU189151.1|, gi|1039337738|gb|KU189149.1|, Contig4441, gi|1039337736|gb|KU189148.1|, gi|208967563|dbj|AB439579.1|, gi|556003572|gb|JZ498395.1|JZ498395, gi|556002751|gb|JZ503287.1|JZ503287, gi|1039337746|gb|KU189153.1|, gi|1039337748|gb|KU189154.1|, gi|556006978|gb|JZ499253.1|JZ499253, gi|158907691|gb|EX879549.1|EX879549, gi|50741993|gb|CF662877.2|CF662877, gi|56709492…
GO:1901605	alpha-amino acid metabolic process	Biological.Process	4.459662E-5	1.897916E-7	45	71	1726	7775	gi|158823106|gb|EX822721.1|EX822721, gi|1039337742|gb|KU189151.1|, gi|1039337778|gb|KU189169.1|, gi|1039337738|gb|KU189149.1|, gi|1039337750|gb|KU189155.1|, gi|1039337736|gb|KU189148.1|, Contig1770, gi|158823364|gb|EX822979.1|EX822979, gi|1039337774|gb|KU189167.1|, gi|1039337776|gb|KU189168.1|, gi|124012312|gb|EH649470.1|EH649470, gi|367461180|gb|JN992289.1|, gi|382947713|gb|JQ670941.1|, gi|10393…
GO:0002468	dendritic cell antigen processing and presentation	Biological.Process	9.230352E-5	4.027103E-7	10	1	1761	7845	Contig421, gi|50742379|gb|CF660496.2|CF660496, gi|158912370|gb|EX885057.1|EX885057, gi|158913235|gb|EX884852.1|EX884852, gi|158912404|gb|EX885728.1|EX885728, Contig407, Contig3146, gi|27372883|dbj|AB098609.1|, gi|158908400|gb|EX880637.1|EX880637, Contig1512
GO:0042221	response to chemical	Biological.Process	9.230352E-5	4.110905E-7	281	899	1490	6947	Contig4440, Contig4322, gi|6438121|gb|AU081416.1|AU081416, gi|683405541|dbj|AB987996.1|, gi|533112546|gb|KF055462.1|, gi|605060103|gb|KJ174686.1|, gi|16754862|dbj|AB061686.1|, Contig1858, gi|556013885|gb|JZ508001.1|JZ508001, gi|151192595|gb|EF635410.1|, gi|262347342|gb|DC995893.1|DC995893, gi|556012206|gb|JZ506930.1|JZ506930, Contig3234, gi|262346606|gb|DC997806.1|DC997806, gi|1026942952|dbj|LC15…
GO:0006082	organic acid metabolic process	Biological.Process	1.033619E-4	4.705709E-7	131	347	1640	7499	Contig4041, gi|158823106|gb|EX822721.1|EX822721, gi|1039337742|gb|KU189151.1|, gi|1039337738|gb|KU189149.1|, Contig4441, gi|556001458|gb|JZ496286.1|JZ496286, gi|1039337736|gb|KU189148.1|, gi|556003572|gb|JZ498395.1|JZ498395, gi|50734784|gb|CA968602.2|CA968602, gi|84778154|dbj|AB220585.1|, gi|1039337746|gb|KU189153.1|, gi|1039337748|gb|KU189154.1|, gi|50736231|gb|CA969863.2|CA969863, gi|56709492|e…
GO:0032501	multicellular organismal process	Biological.Process	1.361039E-4	6.33104E-7	724	2722	1047	5124	gi|158823413|gb|EX823028.1|EX823028, gi|325587418|gb|JI257523.1|, Contig2381, Contig2382, Contig1293, Contig4440, gi|6438121|gb|AU081416.1|AU081416, Contig2023, gi|213066|gb|M14084.1|CYIUIIA, Contig899, gi|50734746|gb|CA968571.2|CA968571, gi|605060103|gb|KJ174686.1|, gi|16754862|dbj|AB061686.1|, gi|87116413|dbj|AB231800.1|, gi|158909316|gb|EX882073.1|EX882073, gi|224966983|dbj|AB469894.1|, gi|262…
GO:0060216	definitive hemopoiesis	Biological.Process	1.433868E-4	6.811725E-7	38	57	1733	7789	gi|325668160|gb|HQ259751.1|, Contig313, gi|325668188|gb|HQ259765.1|, gi|325668192|gb|HQ259767.1|, gi|158825337|gb|EX824952.1|EX824952, gi|325668196|gb|HQ259769.1|, gi|325668194|gb|HQ259768.1|, gi|14530954|gb|AY035309.1|, gi|325668190|gb|HQ259766.1|, gi|325668186|gb|HQ259764.1|, gi|325668184|gb|HQ259763.1|, gi|325668182|gb|HQ259762.1|, gi|325668156|gb|HQ259749.1|, Contig1113, Contig2665, gi|556014…
GO:0009410	response to xenobiotic stimulus	Biological.Process	1.652801E-4	8.015367E-7	59	116	1712	7730	Contig4085, gi|52782166|dbj|AB106873.1|, gi|325668192|gb|HQ259767.1|, gi|325668196|gb|HQ259769.1|, gi|533112548|gb|KF055463.1|, gi|325668194|gb|HQ259768.1|, gi|533112546|gb|KF055462.1|, gi|14530954|gb|AY035309.1|, gi|325668190|gb|HQ259766.1|, Contig2665, Contig4525, gi|325668178|gb|HQ259760.1|, gi|22255344|dbj|AB089796.1|, gi|325668180|gb|HQ259761.1|, gi|1028337988|gb|KU205259.1|, gi|337756101|gb…
GO:0014070	response to organic cyclic compound	Biological.Process	2.808089E-4	1.417384E-6	53	101	1718	7745	Contig4085, gi|156713693|emb|AJ879149.3|, gi|158907520|gb|EX879867.1|EX879867, gi|52782166|dbj|AB106873.1|, gi|556010068|gb|JZ505645.1|JZ505645, gi|570295576|gb|KF387571.1|, gi|3721608|dbj|AB012882.1|, gi|50743835|gb|CF661576.2|CF661576, gi|556013885|gb|JZ508001.1|JZ508001, gi|151192595|gb|EF635410.1|, gi|262346606|gb|DC997806.1|DC997806, gi|22255344|dbj|AB089796.1|, gi|1028337988|gb|KU205259.1|,…
GO:0032502	developmental process	Biological.Process	1.381774E-3	7.795045E-6	706	2696	1065	5150	gi|158823413|gb|EX823028.1|EX823028, gi|325587418|gb|JI257523.1|, Contig2381, Contig2382, Contig1293, Contig4440, gi|6438121|gb|AU081416.1|AU081416, Contig2023, Contig899, gi|605060103|gb|KJ174686.1|, gi|16754862|dbj|AB061686.1|, gi|87116413|dbj|AB231800.1|, gi|158909316|gb|EX882073.1|EX882073, gi|1039337746|gb|KU189153.1|, gi|224966983|dbj|AB469894.1|, gi|262347342|gb|DC995893.1|DC995893, gi|556…
GO:0031101	fin regeneration	Biological.Process	2.515952E-3	1.494033E-5	65	150	1706	7696	gi|312205484|gb|HM641129.1|, Contig1293, gi|1703677|gb|S82374.1|, Contig3032, Contig1330, gi|33355375|gb|AY144591.1|, gi|325668192|gb|HQ259767.1|, gi|325668196|gb|HQ259769.1|, gi|325668194|gb|HQ259768.1|, gi|158909462|gb|EX881707.1|EX881707, gi|14530954|gb|AY035309.1|, gi|325668190|gb|HQ259766.1|, gi|556004702|gb|JZ501089.1|JZ501089, Contig2665, gi|158825619|gb|EX825234.1|EX825234, gi|325668178|g…
GO:1901617	organic hydroxy compound biosynthetic process	Biological.Process	2.796259E-3	1.688161E-5	32	52	1739	7794	gi|1039337742|gb|KU189151.1|, gi|1039337778|gb|KU189169.1|, gi|1039337738|gb|KU189149.1|, gi|1039337750|gb|KU189155.1|, gi|1039337736|gb|KU189148.1|, gi|1039337774|gb|KU189167.1|, gi|1039337776|gb|KU189168.1|, gi|367461180|gb|JN992289.1|, gi|382947713|gb|JQ670941.1|, gi|1039337752|gb|KU189156.1|, gi|1039337746|gb|KU189153.1|, gi|1039337780|gb|KU189170.1|, gi|1039337748|gb|KU189154.1|, gi|10393377…
GO:0044763	single-organism cellular process	Biological.Process	2.859396E-3	1.754578E-5	952	3788	819	4058	gi|158823413|gb|EX823028.1|EX823028, Contig2381, gi|158823106|gb|EX822721.1|EX822721, Contig1293, Contig4322, Contig899, gi|87116413|dbj|AB231800.1|, gi|158909316|gb|EX882073.1|EX882073, gi|1039337746|gb|KU189153.1|, gi|262347342|gb|DC995893.1|DC995893, gi|556012206|gb|JZ506930.1|JZ506930, Contig3234, gi|50736590|gb|CA970096.2|CA970096, Contig4329, Contig4791, Contig1042, Contig2373, gi|556014217…
GO:0071407	cellular response to organic cyclic compound	Biological.Process	3.111801E-3	2.108687E-5	35	61	1736	7785	gi|723045416|gb|KM374816.1|, gi|156713693|emb|AJ879149.3|, gi|158907520|gb|EX879867.1|EX879867, gi|166085096|dbj|AB334723.1|, gi|42491339|dbj|AB048942.2|, gi|588978743|gb|KF703999.1|, gi|262346293|gb|DC997493.1|DC997493, gi|3721608|dbj|AB012882.1|, gi|50743835|gb|CF661576.2|CF661576, gi|556013885|gb|JZ508001.1|JZ508001, gi|115530322|emb|AJ784084.2|, gi|262346606|gb|DC997806.1|DC997806, Contig1597…
GO:0035606	peptidyl-cysteine S-trans-nitrosylation	Biological.Process	3.111801E-3	2.125043E-5	10	4	1761	7842	gi|325587349|gb|JI257454.1|, Contig4791, Contig4441, gi|158912592|gb|EX885916.1|EX885916, Contig2089, gi|158911325|gb|EX884030.1|EX884030, gi|56709492|emb|AJ870982.1|, gi|158907028|gb|EX880168.1|EX880168, gi|50733894|gb|CA967851.2|CA967851, gi|158909263|gb|EX882709.1|EX882709
GO:0018119	peptidyl-cysteine S-nitrosylation	Biological.Process	3.111801E-3	2.125043E-5	10	4	1761	7842	gi|325587349|gb|JI257454.1|, Contig4791, Contig4441, gi|158912592|gb|EX885916.1|EX885916, Contig2089, gi|158911325|gb|EX884030.1|EX884030, gi|56709492|emb|AJ870982.1|, gi|158907028|gb|EX880168.1|EX880168, gi|50733894|gb|CA967851.2|CA967851, gi|158909263|gb|EX882709.1|EX882709
GO:0017014	protein nitrosylation	Biological.Process	3.111801E-3	2.125043E-5	10	4	1761	7842	gi|325587349|gb|JI257454.1|, Contig4791, Contig4441, gi|158912592|gb|EX885916.1|EX885916, Contig2089, gi|158911325|gb|EX884030.1|EX884030, gi|56709492|emb|AJ870982.1|, gi|158907028|gb|EX880168.1|EX880168, gi|50733894|gb|CA967851.2|CA967851, gi|158909263|gb|EX882709.1|EX882709
GO:0044767	single-organism developmental process	Biological.Process	3.920904E-3	2.716382E-5	697	2685	1074	5161	gi|158823413|gb|EX823028.1|EX823028, gi|325587418|gb|JI257523.1|, Contig2381, Contig2382, Contig1293, Contig4440, gi|6438121|gb|AU081416.1|AU081416, Contig2023, Contig899, gi|605060103|gb|KJ174686.1|, gi|16754862|dbj|AB061686.1|, gi|87116413|dbj|AB231800.1|, gi|158909316|gb|EX882073.1|EX882073, gi|1039337746|gb|KU189153.1|, gi|224966983|dbj|AB469894.1|, gi|262347342|gb|DC995893.1|DC995893, gi|556…
GO:0044707	single-multicellular organism process	Biological.Process	7.056667E-3	5.238025E-5	669	2580	1102	5266	gi|158823413|gb|EX823028.1|EX823028, gi|325587418|gb|JI257523.1|, Contig2381, Contig2382, Contig1293, Contig4440, gi|6438121|gb|AU081416.1|AU081416, Contig2023, Contig899, gi|50734746|gb|CA968571.2|CA968571, gi|605060103|gb|KJ174686.1|, gi|16754862|dbj|AB061686.1|, gi|87116413|dbj|AB231800.1|, gi|158909316|gb|EX882073.1|EX882073, gi|224966983|dbj|AB469894.1|, gi|262347342|gb|DC995893.1|DC995893, …
GO:0048513	animal organ development	Biological.Process	7.7267E-3	5.811849E-5	459	1695	1312	6151	gi|158823413|gb|EX823028.1|EX823028, gi|325587418|gb|JI257523.1|, Contig1293, Contig4440, gi|6438121|gb|AU081416.1|AU081416, Contig2023, Contig899, gi|87116413|dbj|AB231800.1|, gi|158909316|gb|EX882073.1|EX882073, gi|224966983|dbj|AB469894.1|, gi|262347342|gb|DC995893.1|DC995893, gi|556012206|gb|JZ506930.1|JZ506930, gi|262347098|gb|DC996245.1|DC996245, Contig2267, Contig2269, gi|61808323|gb|AY956…
GO:1901566	organonitrogen compound biosynthetic process	Biological.Process	8.686541E-3	6.619791E-5	208	684	1563	7162	gi|158823106|gb|EX822721.1|EX822721, gi|1039337742|gb|KU189151.1|, Contig1171, Contig2382, gi|1039337738|gb|KU189149.1|, Contig414, Contig2023, gi|158907805|gb|EX880001.1|EX880001, gi|158909316|gb|EX882073.1|EX882073, gi|1039337746|gb|KU189153.1|, gi|224966983|dbj|AB469894.1|, gi|50736231|gb|CA969863.2|CA969863, gi|262346606|gb|DC997806.1|DC997806, gi|158913237|gb|EX884854.1|EX884854, Contig401, …
GO:0009888	tissue development	Biological.Process	1.185889E-2	9.154728E-5	307	1081	1464	6765	gi|158823413|gb|EX823028.1|EX823028, gi|325587418|gb|JI257523.1|, gi|312205484|gb|HM641129.1|, Contig1293, Contig4440, gi|6438121|gb|AU081416.1|AU081416, gi|50739732|gb|CA966249.2|CA966249, gi|683405541|dbj|AB987996.1|, gi|533112546|gb|KF055462.1|, gi|109279056|gb|EC392051.1|EC392051, gi|605060103|gb|KJ174686.1|, gi|87116413|dbj|AB231800.1|, gi|556013885|gb|JZ508001.1|JZ508001, gi|224966983|dbj|A…
GO:0044711	single-organism biosynthetic process	Biological.Process	1.206637E-2	9.434314E-5	122	363	1649	7483	gi|158823106|gb|EX822721.1|EX822721, gi|1039337742|gb|KU189151.1|, Contig1171, gi|1039337738|gb|KU189149.1|, Contig4047, gi|1039337736|gb|KU189148.1|, gi|84778154|dbj|AB220585.1|, gi|158907805|gb|EX880001.1|EX880001, gi|1039337746|gb|KU189153.1|, gi|224966983|dbj|AB469894.1|, gi|1039337748|gb|KU189154.1|, gi|50736231|gb|CA969863.2|CA969863, Contig2268, gi|1039337744|gb|KU189152.1|, gi|2340856|emb…
GO:0007186	G-protein coupled receptor signaling pathway	Biological.Process	1.42841E-2	1.145103E-4	64	160	1707	7686	Contig4164, gi|55700132|dbj|AB194223.2|, gi|55700098|dbj|AB194206.2|, gi|57898993|dbj|AB199745.1|, gi|12862624|dbj|AB055657.1|, gi|765276|gb|S74449.1|, gi|55700114|dbj|AB194214.2|, gi|57898995|dbj|AB199746.1|, gi|55700116|dbj|AB194215.2|, gi|55700134|dbj|AB194224.2|, gi|556010726|gb|JZ509730.1|JZ509730, gi|262346501|gb|DC997701.1|DC997701, gi|2340854|emb|Y14627.1|, gi|55700088|dbj|AB194201.2|, gi…
GO:0002286	T cell activation involved in immune response	Biological.Process	1.441559E-2	1.184178E-4	10	6	1761	7840	Contig421, gi|50742379|gb|CF660496.2|CF660496, gi|158912370|gb|EX885057.1|EX885057, gi|158913235|gb|EX884852.1|EX884852, gi|158912404|gb|EX885728.1|EX885728, Contig407, Contig3146, gi|27372883|dbj|AB098609.1|, gi|158908400|gb|EX880637.1|EX880637, Contig1512
GO:0018198	peptidyl-cysteine modification	Biological.Process	1.441559E-2	1.184178E-4	10	6	1761	7840	gi|325587349|gb|JI257454.1|, Contig4791, Contig4441, gi|158912592|gb|EX885916.1|EX885916, Contig2089, gi|158911325|gb|EX884030.1|EX884030, gi|56709492|emb|AJ870982.1|, gi|158907028|gb|EX880168.1|EX880168, gi|50733894|gb|CA967851.2|CA967851, gi|158909263|gb|EX882709.1|EX882709
GO:0042246	tissue regeneration	Biological.Process	1.650826E-2	1.37242E-4	71	185	1700	7661	gi|312205484|gb|HM641129.1|, Contig1293, gi|1703677|gb|S82374.1|, Contig3032, Contig1330, gi|33355375|gb|AY144591.1|, gi|325668192|gb|HQ259767.1|, gi|325668196|gb|HQ259769.1|, gi|325668194|gb|HQ259768.1|, gi|158909462|gb|EX881707.1|EX881707, gi|158823477|gb|EX823092.1|EX823092, gi|14530954|gb|AY035309.1|, gi|325668190|gb|HQ259766.1|, gi|556004702|gb|JZ501089.1|JZ501089, Contig2665, gi|158825619|g…
GO:0048593	camera-type eye morphogenesis	Biological.Process	2.066273E-2	1.738254E-4	55	133	1716	7713	Contig1293, gi|6438121|gb|AU081416.1|AU081416, Contig899, gi|325668192|gb|HQ259767.1|, gi|325668196|gb|HQ259769.1|, gi|325668194|gb|HQ259768.1|, gi|158906449|gb|EX879220.1|EX879220, gi|158909462|gb|EX881707.1|EX881707, gi|14530954|gb|AY035309.1|, gi|325668190|gb|HQ259766.1|, gi|262346334|gb|DC997534.1|DC997534, Contig4809, gi|262347342|gb|DC995893.1|DC995893, gi|109280078|gb|EC392575.1|EC392575, …
GO:0007292	female gamete generation	Biological.Process	2.351919E-2	2.025109E-4	25	42	1746	7804	gi|156713693|emb|AJ879149.3|, gi|312205484|gb|HM641129.1|, gi|556001424|gb|JZ496252.1|JZ496252, gi|1703677|gb|S82374.1|, gi|1434893|dbj|D83271.1|, gi|168480812|gb|EU380205.1|, gi|556014598|gb|JZ508714.1|JZ508714, gi|381147622|gb|JQ230327.1|, gi|1021644616|gb|KX094549.1|, gi|219966126|emb|AM697886.1|, gi|1011870501|gb|KU168254.1|, gi|6273412|emb|AJ242906.1|, Contig304, gi|219936800|emb|AM183668.2|…
GO:0010033	response to organic substance	Biological.Process	2.935075E-2	2.643427E-4	154	495	1617	7351	gi|156713693|emb|AJ879149.3|, Contig4440, Contig4322, gi|16754864|dbj|AB061687.1|, gi|52782166|dbj|AB106873.1|, gi|533112548|gb|KF055463.1|, gi|556008384|gb|JZ501924.1|JZ501924, Contig936, gi|533112546|gb|KF055462.1|, gi|16754862|dbj|AB061686.1|, gi|570295576|gb|KF387571.1|, Contig1858, gi|3721608|dbj|AB012882.1|, gi|556013885|gb|JZ508001.1|JZ508001, gi|151192595|gb|EF635410.1|, gi|556012206|gb|J…
GO:0007275	multicellular organism development	Biological.Process	3.04087E-2	2.768805E-4	628	2445	1143	5401	gi|158823413|gb|EX823028.1|EX823028, gi|325587418|gb|JI257523.1|, Contig2381, Contig2382, Contig1293, Contig4440, gi|6438121|gb|AU081416.1|AU081416, Contig2023, Contig899, gi|605060103|gb|KJ174686.1|, gi|16754862|dbj|AB061686.1|, gi|87116413|dbj|AB231800.1|, gi|158909316|gb|EX882073.1|EX882073, gi|224966983|dbj|AB469894.1|, gi|262347342|gb|DC995893.1|DC995893, gi|556012206|gb|JZ506930.1|JZ506930,…
GO:0007423	sensory organ development	Biological.Process	3.603584E-2	3.316838E-4	154	498	1617	7348	gi|158823413|gb|EX823028.1|EX823028, Contig4164, Contig1293, gi|6438121|gb|AU081416.1|AU081416, Contig899, gi|158906449|gb|EX879220.1|EX879220, gi|109279056|gb|EC392051.1|EC392051, gi|3721608|dbj|AB012882.1|, gi|158912370|gb|EX885057.1|EX885057, gi|262347342|gb|DC995893.1|DC995893, Contig2269, Contig2665, gi|556000939|gb|JZ502657.1|JZ502657, Contig2700, gi|325668178|gb|HQ259760.1|, gi|61808323|gb…
GO:0055065	metal ion homeostasis	Biological.Process	4.476635E-2	4.164724E-4	55	139	1716	7707	gi|158823413|gb|EX823028.1|EX823028, gi|556005985|gb|JZ503997.1|JZ503997, Contig2381, gi|156713693|emb|AJ879149.3|, gi|50740462|gb|CA966807.2|CA966807, gi|14388582|dbj|AB052623.1|, gi|158823085|gb|EX822700.1|EX822700, gi|52078202|gb|AY695927.1|, gi|556005113|gb|JZ501500.1|JZ501500, Contig619, gi|683405541|dbj|AB987996.1|, gi|158906449|gb|EX879220.1|EX879220, gi|683405529|dbj|AB987990.1|, gi|68340…
GO:1901564	organonitrogen compound metabolic process	Biological.Process	4.667769E-2	4.388738E-4	269	956	1502	6890	gi|158823106|gb|EX822721.1|EX822721, gi|1039337742|gb|KU189151.1|, Contig1171, Contig2382, gi|1039337738|gb|KU189149.1|, Contig4441, Contig414, gi|556001458|gb|JZ496286.1|JZ496286, Contig2023, gi|158907805|gb|EX880001.1|EX880001, gi|158909316|gb|EX882073.1|EX882073, gi|1039337746|gb|KU189153.1|, gi|224966983|dbj|AB469894.1|, gi|556012373|gb|JZ507097.1|JZ507097, gi|50736231|gb|CA969863.2|CA969863,…
GO:0002285	lymphocyte activation involved in immune response	Biological.Process	4.750752E-2	4.513779E-4	10	8	1761	7838	Contig421, gi|50742379|gb|CF660496.2|CF660496, gi|158912370|gb|EX885057.1|EX885057, gi|158913235|gb|EX884852.1|EX884852, gi|158912404|gb|EX885728.1|EX885728, Contig407, Contig3146, gi|27372883|dbj|AB098609.1|, gi|158908400|gb|EX880637.1|EX880637, Contig1512
GO:0050821	protein stabilization	Biological.Process	4.766274E-2	4.575699E-4	11	10	1760	7836	gi|325587349|gb|JI257454.1|, Contig4791, Contig4441, gi|158912592|gb|EX885916.1|EX885916, Contig2089, gi|158911325|gb|EX884030.1|EX884030, gi|56709492|emb|AJ870982.1|, Contig1113, gi|158907028|gb|EX880168.1|EX880168, gi|50733894|gb|CA967851.2|CA967851, gi|158909263|gb|EX882709.1|EX882709

## Sheet: Supplementary Table S13
Supplementary Table S13. List of enriched KEGG pathways for targets of down-regulated carp miRNAs (P2 vs. P1 phase comparison). The KEGG pathway enrichment analysis was performed with the clusterProfiler R package. The zebrafish KEGG pathways served as reference. The targets predicted for down-regulated miRNAs were used as a target set. All carp protein coding sequences were used as background. T…
ID	KEGG pathway	GeneRatio	BackgroundRatio	P-value	Adjusted P-value	Q.value	geneID	Sequence.Count
dre04217	Necroptosis	17/148	90/2463	1.45166981644707e-05	0.00135005292929577	0.00132942393716731	tlr3; capn2a; tnfa; stat6; stat5a; tyk2; stat4; faslg; jak1; chmp4bb; zgc:101846; shrprbck1r; h2afx; slc25a5; stat1b; vdac2; hsp90ab1	17

## Sheet: Supplementary Table S14
Supplementary Table S14. List of enriched KEGG pathways for targets of up-regulated carp miRNAs (P2 vs. P1 phase comparison). The KEGG pathway enrichment analysis was performed with the clusterProfiler R package. The zebrafish KEGG pathways served as reference. The targets predicted for up-regulated miRNAs were used as a target set. All carp protein coding sequences were used as background. The Q…
ID	KEGG pathway	GeneRatio	BackgroundRatio	P-value	Adjusted P-value	Q-value	geneID	Count
dre01212	Fatty acid metabolism	16/607	29/2463	0.000385070753013048	0.048518914879644	0.048518914879644	fads2; elovl5; scd; hadhaa; hadhb; acadl; tecrb; hacd2; fasn; acads; hsd17b12a; cpt2; acaa1; acsbg1; ppt1; echs1	16
