# Supplementary material for: Host microRNA analysis in cyprinid Herpesvirus-3 (CyHV-3) infected common carp
Source: BMC Genomics. 2019 Jan 16;20:46. doi: 10.1186/s12864-018-5266-9 (PMC6337785; doi:10.1186/s12864-018-5266-9)
Supplement: Supplementary file 6 — Table S15-S17. Comrehensive list of novel carp miRNAs identified in samples representing infection phase P1, P2, P3. (XLS 30 kb) [file 12864_2018_5266_MOESM6_ESM.xls]

## Sheet: Supplementary Table S15
Supplementary Table S15. Comrehensive list of novel carp miRNAs identified in samples representing infection phase P1. Novel miRNAs vere predicted using mireap method and additionally evaluated by 3 different approaches.
Novel miRNA name	maute miRNA sequence	S1 read counts	S2 read counts	S3 read counts	Mean reads count	Novel pre-miRNA sequence	Origin sequence	Position start	Position end	MiRNA * sequence	Minumum Folding Eenergy (MFE) Kcal/mol
Novel-miRNA1	ATAGCAGCGCGTCATGGTTTTCAA	146	0	20	55.3333	TTAGACCGCTATAGCAGCGCGTCATGGTTTTCAACACGAGGGAAGGTGCAGACCATCATGTGCTGCTCTAGAGTTTTAA	ENA|LN590687|LN590687.1	3804931	3805009	GCAGACCATCATGTGCTGCTCT	-29.4
Novel-miRNA2	CCGGCCCATGTGTGACAAACCG	5	497	0	167.333	TGGGCCAGATCCGGCCCATGTGTGACAAACCGGTTTCAGGTTGAGTTCTGGCTTGTTGCGTGTGGGCCAGATATGGCCTATAC	ENA|LN590709|LN590709.1	19035967	19036049	GCTTGTTGCGTGTGGGCCAGATA	-47.6
Novel-miRNA3	AAATGCAAGAACACATCCTGAGT	1643	1304	1810	1585.67	TGAGGGTCACGCGGGACGTGTGCTTGCATTCAAAACTAGCTAAATGCAAGAACACATCCTGAGTGAACGGCTCC	ENA|LN590720|LN590720.1	1163972	1164045	GCGGGACGTGTGCTTGCATTCA	-29.1
Novel-miRNA4	GCTTGTTGTATGTGGGCCAGATA	194	339	182	238.333	GTGGGCCAGACCCGGCCCATGTGTGACAAACCGGTTTTAGGTTGAGTTCTGGCTTGTTGTATGTGGGCCAGATATGGCCTATAC	ENA|LN590981|LN590981.1	1254362	1254445	CCCGGCCCATGTGTGACAAACCG	-42.9
Novel-miRNA5	ACTGGGCTTGAACGGTTCTGAGAA	18	48	25	30.3333	AGCTGCTTTCTCGAAACCAGATCAAGCCTAATACAGATTGAAATGTACTGGGCTTGAACGGTTCTGAGAAAAGCACTCAT	ENA|LN591015|LN591015.1	18934	19013	TCGAAACCAGATCAAGCCTAATA	-32.9
Novel-miRNA6	TGGAGATGTAATGCAGTTGGTT	86	0	47	44.3333	GCTGAGTGAATGGAGATGTAATGCAGTTGGTTCAGGTCCGCTGGCTCAGGGAACCCAACTGCATTCACATCTCTCATTCCCTCAG	ENA|LN595064|LN595064.1	356	440	ACCCAACTGCATTCACATCTCTC	-44.5
Novel-miRNA7	TGGAAGTCAGTGGGAACCAAACTG	0	17	14	10.3333	AACCAAATAGTTTTGATTCCCACTGATTCCATCATATTTTTTTCATACAATGGAAGTCAGTGGGAACCAAACTGTTCGGTTGCA	ENA|LN590684|LN590684.1	14252139	14252222	TTTTGATTCCCACTGATTCCATCA	-34.6
Novel-miRNA8	CCGCTGCCGGGCGATTGGTTCGT	0	177	155	110.667	TCGTGCAGCTCCGCTGCCGGGCGATTGGTTCGTTTTAATTTACTGTATGATCCAATGGCCGTGCAGTTACACTGTGTGAT	ENA|LN590690|LN590690.1	3784257	3784336	GATCCAATGGCCGTGCAGTTAC	-30.3

## Sheet: Supplementary Table S16
Supplementary Table S16. Comrehensive list of novel carp miRNAs identified in samples representing infection phase P2. Novel miRNAs vere predicted using mireap method and additionally evaluated by 3 different approaches.
Novel miRNA name	maute miRNA sequence	S1 read counts	S2 read counts	S3 read counts	Mean reads count	Novel pre-miRNA sequence	Origin sequence	Position start	Position end	MiRNA * sequence	Minumum Folding Eenergy (MFE) Kcal/mol
Novel-miRNA1	GATCTGACTGAAAGTTGTTTTGC	1143	0	5818	2320.33	ACAGCCAACAGATCTGACTGAAAGTTGTTTTGCTCATATTCAGAGTCGTGCAGCGTTCAGTCAGTGCACAATGTTAC	ENA|LN590672|LN590672.1	9993974	9994050	TCGTGCAGCGTTCAGTCAGTGC	-25.1
Novel-miRNA2	GCAAACCATCATGTGCTGCTCT	974	0	223	399	TTAGACCGCTATAGCAGCGCGTCATGGTTTTCAACACGAGGGAAGGTGCAAACCATCATGTGCTGCTCTAGAGTTTTAA	ENA|LN590687|LN590687.1	3741346	3741424	ATAGCAGCGCGTCATGGTTTTCAA	-29.3
Novel-miRNA3	ATGGGACAGGAAGCTCACATAGA	45	0	69	38	TGCTACTCGCATGGGACAGGAAGCTCACATAGATGTAATGTTTCCTCTCCATGAGGGCTCCTTGTCTATGGTGTGGCACTC	ENA|LN590698|LN590698.1	9735818	9735898	CCATGAGGGCTCCTTGTCTATGG	-28.8
Novel-miRNA4	AAATGCAAGAACACATCCTGAGT	1999	808	2612	1806.33	TGAGGGTCACGCGGGACGTGTGCTTGCATTCAAAACTAGCTAAATGCAAGAACACATCCTGAGTGAACGGCTCC	ENA|LN590720|LN590720.1	1163972	1164045	GCGGGACGTGTGCTTGCATTCA	-29.1
Novel-miRNA5	GCAATGTTCCTGCAGTGCAATA	47	70	4	40.3333	ACAGGGCTGTAGTGCATTGTAGTTGCATTGCATGTGCCACAACTGTGCAATGTTCCTGCAGTGCAATACAGAGCTGGA	ENA|LN590913|LN590913.1	193269	193346	AGTGCATTGTAGTTGCATTGCA	-40.9
Novel-miRNA6	ATGTCATAAAACGATCAGTCTGC	17	23	0	13.3333	GGCTGGCACGCAGACCGATCGCTGCATGGCATCGAAGCATCACGGTACTGTGATGTCATAAAACGATCAGTCTGCATGCTGCTGC	ENA|LN590921|LN590921.1	569800	569884	CAGACCGATCGCTGCATGGCAT	-38.1
Novel-miRNA7	CCCGGCCCATGTGTGACAAAC	17	156	87	86.6667	GTGGGCCAGACCCGGCCCATGTGTGACAAACCGGTTTTAGGTTGAGTTCTGGCTTGTTGTATGTGGGCCAGATATGGCCTATAC	ENA|LN590981|LN590981.1	1254362	1254445	GGCTTGTTGTATGTGGGCCAGATA	-42.9
Novel-miRNA8	CTGGGCTTGAACGGTTCTGAGAA	26	26	31	27.6667	AGCTGCTTTCTCGAAACCAGATCAAGCCTAATACAGATTGAAATGTACTGGGCTTGAACGGTTCTGAGAAAAGCACTCAT	ENA|LN591015|LN591015.1	18934	19013	TCGAAACCAGATCAAGCCTAATA	-32.9
Novel-miRNA9	ATTCACTCGCTCTCACGTCACTC	514	263	235	337.333	TCCTGCCGCCATTCACTCGCTCTCACGTCACTCAGAAGAGACTCGCGTGACCTGAGGCCGAGTGAATGCTGGCAGGATG	ENA|LN591214|LN591214.1	145495	145573	GTGACCTGAGGCCGAGTGAATGC	-45.9
Novel-miRNA10	ATCCTTCAGGCAAAGTGGCTTTCT	0	2669	3020	1896.33	CGACTTGTAAATCCTTCAGGCAAAGTGGCTTTCTTGTATGAACTTGAGGAGGGACGCTTTCTTGAAGGAACTACAAATAGCTT	ENA|LN590690|LN590690.1	23537977	23538059	GGGACGCTTTCTTGAAGGAACTA	-29.9

## Sheet: Supplementary Table S17
Supplementary Table S17. Comrehensive list of novel carp miRNAs identified in samples representing infection phase P3. Novel miRNAs vere predicted using mireap method and additionally evaluated by 3 different approaches.
Novel miRNA name	maute miRNA sequence	S1 read counts	S2 read counts	S3 read counts	Mean reads count	Novel pre-miRNA sequence	Origin sequence	Position start	Position end	MiRNA * sequence	Minumum Folding Eenergy (MFE) Kcal/mol
Novel-miRNA1	ATGGGACAGGAAGCTCACATAGA	29	0	18	15.6667	TGCTACTCGCATGGGACAGGAAGCTCACATAGATGTAATGTTTCCTCTCCATGAGGGCTCCTTGTCTATGGTGTGGCACTC	ENA|LN590698|LN590698.1	9735818	9735898	CCATGAGGGCTCCTTGTCTATGG	-28.8
Novel-miRNA2	GCAAACCATCATGTGCTGCTCT	0	217	210	142.333	TTAGACCGCTATAGCAGCGCGTCATGGTTTTCAACACGAGGGAAGGTGCAAACCATCATGTGCTGCTCTAGAGTTTTAA	ENA|LN590687|LN590687.1	3741346	3741424	ATAGCAGCGCGTCATGGTTTTCAA	-29.3
Novel-miRNA3	AAATGCAAGAACACATCCTGAGT	0	1335	49	461.333	TGAGGGTCACGCGGGACGTGTGCTTGCATTCAAAACTAGCTAAATGCAAGAACACATCCTGAGTGAACGGCTCC	ENA|LN590720|LN590720.1	1163972	1164045	GCGGGACGTGTGCTTGCATTCA	-29.1
Novel-miRNA4	ACTGGGCTTGAACGGTTCTGAGAA	0	29	20	16.3333	AGCTGCTTTCTCGAAACCAGATCAAGCCTAATACAGATTGAAATGTACTGGGCTTGAACGGTTCTGAGAAAAGCACTCAT	ENA|LN591015|LN591015.1	18934	19013	TCGAAACCAGATCAAGCCTAATA	-32.9
Novel-miRNA5	ATTCACTCGCTCTCACGTCACTC	0	444	509	317.667	TCCTGCCGCCATTCACTCGCTCTCACGTCACTCAGAAGAGACTCGCGTGACCTGAGGCCGAGTGAATGCTGGCAGGATG	ENA|LN591214|LN591214.1	145495	145573	GTGACCTGAGGCCGAGTGAATGC	-45.9
